# Supplementary material for: Microbiomes and metabolomes of dominant coral reef primary producers illustrate a potential role for immunolipids in marine symbioses
Source: Commun Biol. 2023 Aug 31;6:896. doi: 10.1038/s42003-023-05230-1 (PMC10471604; doi:10.1038/s42003-023-05230-1)
Supplement: Supplementary file 3 — Supplementary Data 1 [file 42003_2023_5230_MOESM3_ESM.xlsx]

## Sheet: Dispersion
Global PERMANOVA
	sample_type	site_name	sample_type:site_name
Microbiome	0.163656	0.047752	0.0761997	0.001	0.151	0.197
Metabolome	0.155323	0.101473	0.089528
Pairwise PERMANOVA among Sample Types
CCA_vs_Coral.R2	CCA_vs_Limu.R2	Coral_vs_Limu.R2
0.0644122	0.167172	0.193817
0.112251	0.12251	0.129942
PERMANOVA by Site within each Sample Type
	Limu	Coral	CCA
Microbiome	0.376438	0.0964203	0.138095
Metabolome	0.178081	0.158359	0.201143
	0.001	0.696	0.223
	0.002	0.001	0.001
Dispersion: Average Distance to Median
	CCA	Coral	Limu		Coral-CCA	Limu-CCA	Limu-Coral
Microbiome	0.182	0.1681	0.1122		0.816968	0.0240937	0.0898496
Metabolome	0.4991	0.4216	0.4466		1.19e-05	0.0149123	0.349545
