# Supplementary material for: Microbiomes and metabolomes of dominant coral reef primary producers illustrate a potential role for immunolipids in marine symbioses
Source: Commun Biol. 2023 Aug 31;6:896. doi: 10.1038/s42003-023-05230-1 (PMC10471604; doi:10.1038/s42003-023-05230-1)
Supplement: Supplementary file 4 — Supplementary Data 2 [file 42003_2023_5230_MOESM4_ESM.xlsx]

## Sheet: all_metabolite_RF_LM_ord (1)
featureID	X	Y	Z	p_val	sum_sq	f_val	tuk_Coral_CCA_diff	tuk_Coral_CCA_p	tuk_Limu_CCA_diff	tuk_Limu_CCA_p	tuk_Limu_Coral_diff	tuk_Limu_Coral_p	adj_p_val	Limu_MA	Coral_MA	CCA_MA	sample_type_DA	GNPSLinkout_Cluster	GNPSLinkout_Network	INCHI	LibraryID	MQScore	RTConsensus	RTMean	RTStdErr	Smiles	SpectrumID	SumPeakIntensity	UniqueFileSourcesCount	cluster.index	componentindex	number.of.spectra	parent.mass	precursor.charge	precursor.mass	sum.precursor.intensity.	Qemistree_csi_smiles	Qemistree_ms2_smiles	Qemistree_ms2_library_match	Qemistree_structure_source	Qemistree_kingdom	Qemistree_superclass	Qemistree_class	Qemistree_subclass	Qemistree_direct_parent	CCA	Coral	Limu	MeanDecreaseAccuracy
id_10	-0.00410661	-0.0131699	0.00402252	0.36234	37.8515	1.02555	0.855651	0.651997	1.58358	0.341449	0.727925	0.785871	0.415237	7.21073	6.4828	5.62715		https://gnps.ucsd.edu/ProteoSAFe/result.jsp?task=94d7974737ba4a4c82453f11a3ee1a41&view=view_all_clusters_withID&show=true#{""""main.cluster index_lowerinput"""":""""10.0"""",""""main.cluster index_upperinput"""":""""10.0""""}	https://gnps.ucsd.edu/ProteoSAFe/result.jsp?view=network_displayer&componentindex=18&task=94d7974737ba4a4c82453f11a3ee1a41&show=true	N/A	N/A	N/A	5.2959	5.2959	0	N/A	N/A	6805069000	94	10	18	94	460.27	1	460.27	6805069000	CCN=C(CCCC=CCC1C(C=CC(CCC2=CC=CC=C2)O)C(CC1O)OC(=O)O)O	missing	missing	CSIFingerID	Organic compounds	Lipids and lipid-like molecules	Fatty Acyls	Eicosanoids	Prostaglandins and related compounds	0	0	0	0
id_1000	-0.00421335	-0.00914831	0.00808846	0.16364	51.43	1.84325	0.990699	0.469986	1.84772	0.147611	0.857023	0.643643	0.212957	3.34781	2.49079	1.50009		https://gnps.ucsd.edu/ProteoSAFe/result.jsp?task=94d7974737ba4a4c82453f11a3ee1a41&view=view_all_clusters_withID&show=true#{""""main.cluster index_lowerinput"""":""""1000.0"""",""""main.cluster index_upperinput"""":""""1000.0""""}	https://gnps.ucsd.edu/ProteoSAFe/result.jsp?view=network_displayer&componentindex=155&task=94d7974737ba4a4c82453f11a3ee1a41&show=true	N/A	N/A	N/A	1.9724	1.9724	0	N/A	N/A	574953200	48	1000	155	48	167.013	1	167.013	574953200	missing	missing	missing	missing	unclassified	unclassified	unclassified	unclassified	unclassified	0	0	0	0
id_10001	-0.013878	-0.000431604	-0.00654586	0.0253009	11.7581	3.81549	-0.434979	0.270381	0.429477	0.387417	0.864456	0.0207584	0.0517324	0.272534	-0.591922	-0.156943	Limu	https://gnps.ucsd.edu/ProteoSAFe/result.jsp?task=94d7974737ba4a4c82453f11a3ee1a41&view=view_all_clusters_withID&show=true#{""""main.cluster index_lowerinput"""":""""10001.0"""",""""main.cluster index_upperinput"""":""""10001.0""""}	This Node is a Singleton	N/A	N/A	N/A	6.8554	6.8554	0	N/A	N/A	14547750	15	10001	-1	15	335.258	1	335.258	14547750	CCCCCCC#CC1CCC(=O)C1CCCCCCC(=O)OC	missing	missing	CSIFingerID	unclassified	unclassified	unclassified	unclassified	unclassified	0	0	0	0
id_10005	-0.00583237	-0.000284729	-0.0115228	0.01307	29.6368	4.53113	-1.2	0.0111727	-0.371143	0.714283	0.828859	0.177756	0.0333965	0.258808	-0.57005	0.629952	CCA	https://gnps.ucsd.edu/ProteoSAFe/result.jsp?task=94d7974737ba4a4c82453f11a3ee1a41&view=view_all_clusters_withID&show=true#{""""main.cluster index_lowerinput"""":""""10005.0"""",""""main.cluster index_upperinput"""":""""10005.0""""}	This Node is a Singleton	N/A	N/A	N/A	0.6551	0.6551	0	N/A	N/A	44579510	16	10005	-1	16	363.033	1	363.033	44579510	#N/A	#N/A	#N/A	#N/A	#N/A	#N/A	#N/A	#N/A	#N/A	0	0	0	0
id_10007	-0.016931	0.00214614	-0.000557908	0.0578156	4.10897	2.93332	0.0827527	0.899532	0.508647	0.0577541	0.425894	0.120246	0.0934096	-0.250822	-0.676716	-0.759469		https://gnps.ucsd.edu/ProteoSAFe/result.jsp?task=94d7974737ba4a4c82453f11a3ee1a41&view=view_all_clusters_withID&show=true#{""""main.cluster index_lowerinput"""":""""10007.0"""",""""main.cluster index_upperinput"""":""""10007.0""""}	This Node is a Singleton	N/A	N/A	N/A	7.0526	7.0526	0	N/A	N/A	4338569	4	10007	-1	4	517.241	1	517.241	4338569	CC(C)C(C(=NC(CC(=N)O)C=O)O)N=C(C(CC(=O)O)N=C(C(CC1=CNC2=C1C=CC=C2)N)O)O	missing	missing	CSIFingerID	unclassified	unclassified	unclassified	unclassified	unclassified	0	0	0	0
id_10008	-0.0155051	-0.000884894	0.0118272	6.15377e-06	72.8021	13.5605	-0.328196	0.64884	1.78507	0.000200016	2.11327	6.15513e-06	8.01982e-05	1.78222	-0.331049	-0.00285386	Limu	https://gnps.ucsd.edu/ProteoSAFe/result.jsp?task=94d7974737ba4a4c82453f11a3ee1a41&view=view_all_clusters_withID&show=true#{""""main.cluster index_lowerinput"""":""""10008.0"""",""""main.cluster index_upperinput"""":""""10008.0""""}	https://gnps.ucsd.edu/ProteoSAFe/result.jsp?view=network_displayer&componentindex=320&task=94d7974737ba4a4c82453f11a3ee1a41&show=true	N/A	N/A	N/A	5.2349	5.2349	0	N/A	N/A	25944620	25	10008	320	25	275.201	1	275.201	25944620	CC12CCC3C4CCC(=O)C=C4CCC3C2CCC1O	missing	missing	CSIFingerID	Organic compounds	Lipids and lipid-like molecules	Steroids and steroid derivatives	Estrane steroids	Estrogens and derivatives	0	0.000307692	0	0.000117647
id_1001	-0.00609052	-0.00828329	0.0143287	0.516114	8.485	0.665823	0.325276	0.835575	0.762747	0.484089	0.437471	0.777225	0.562944	1.73343	1.29596	0.970681		https://gnps.ucsd.edu/ProteoSAFe/result.jsp?task=94d7974737ba4a4c82453f11a3ee1a41&view=view_all_clusters_withID&show=true#{""""main.cluster index_lowerinput"""":""""1001.0"""",""""main.cluster index_upperinput"""":""""1001.0""""}	https://gnps.ucsd.edu/ProteoSAFe/result.jsp?view=network_displayer&componentindex=96&task=94d7974737ba4a4c82453f11a3ee1a41&show=true	N/A	N/A	N/A	9.5539	9.5539	0	N/A	N/A	75266260	49	1001	96	49	1760.65	2	880.827	75266260	#N/A	#N/A	#N/A	#N/A	#N/A	#N/A	#N/A	#N/A	#N/A	0	0	0	0
id_10010	-0.000642714	-0.00541268	0.00510293	0.525886	17.6678	0.646819	-0.940749	0.498561	-0.618729	0.799098	0.32202	0.938121	0.572518	1.70749	1.38547	2.32622		https://gnps.ucsd.edu/ProteoSAFe/result.jsp?task=94d7974737ba4a4c82453f11a3ee1a41&view=view_all_clusters_withID&show=true#{""""main.cluster index_lowerinput"""":""""10010.0"""",""""main.cluster index_upperinput"""":""""10010.0""""}	https://gnps.ucsd.edu/ProteoSAFe/result.jsp?view=network_displayer&componentindex=46&task=94d7974737ba4a4c82453f11a3ee1a41&show=true	N/A	N/A	N/A	2.8539	2.8539	0	N/A	N/A	915595200	42	10010	46	42	171.993	1	171.993	915595200	COP(=O)(C)CC#N	missing	missing	CSIFingerID	Organic compounds	Organophosphorus compounds	Organophosphinic acids and derivatives	Phosphinic acid esters	Phosphinic acid esters	0	0	0	0
id_10014	-0.0181263	0.00241972	-0.000462117	0.0408401	3.65171	3.30258	0.150627	0.642526	0.497373	0.0324597	0.346746	0.167498	0.0711513	-0.32997	-0.676716	-0.827344	Limu	https://gnps.ucsd.edu/ProteoSAFe/result.jsp?task=94d7974737ba4a4c82453f11a3ee1a41&view=view_all_clusters_withID&show=true#{""""main.cluster index_lowerinput"""":""""10014.0"""",""""main.cluster index_upperinput"""":""""10014.0""""}	https://gnps.ucsd.edu/ProteoSAFe/result.jsp?view=network_displayer&componentindex=608&task=94d7974737ba4a4c82453f11a3ee1a41&show=true	N/A	N/A	N/A	6.3924	6.3924	0	N/A	N/A	1801629	3	10014	608	3	415.322	1	415.322	1801629	CC(CCCC(C)O)C1CCC2C(=CC=C3CC(C(=C)C(C3=C)O)O)CCCC12C	missing	missing	CSIFingerID	Organic compounds	Lipids and lipid-like molecules	Steroids and steroid derivatives	Vitamin D and derivatives	Vitamin D and derivatives	0	0	0	0
id_10019	-0.00155585	-0.0111555	0.00306812	0.141966	29.0372	1.99077	0.56562	0.623351	-0.810851	0.4885	-1.37647	0.119465	0.189678	1.50111	2.87758	2.31196		https://gnps.ucsd.edu/ProteoSAFe/result.jsp?task=94d7974737ba4a4c82453f11a3ee1a41&view=view_all_clusters_withID&show=true#{""""main.cluster index_lowerinput"""":""""10019.0"""",""""main.cluster index_upperinput"""":""""10019.0""""}	This Node is a Singleton	N/A	N/A	N/A	9.1025	9.1025	0	N/A	N/A	192252800	64	10019	-1	64	744.852	1	744.852	192252800	#N/A	#N/A	#N/A	#N/A	#N/A	#N/A	#N/A	#N/A	#N/A	0	0	0	0
id_10020	-0.00634467	-0.00240361	0.00438264	0.469777	8.97722	0.761234	-0.655844	0.457217	-0.516129	0.697132	0.139714	0.97252	0.518725	0.563545	0.42383	1.07967		https://gnps.ucsd.edu/ProteoSAFe/result.jsp?task=94d7974737ba4a4c82453f11a3ee1a41&view=view_all_clusters_withID&show=true#{""""main.cluster index_lowerinput"""":""""10020.0"""",""""main.cluster index_upperinput"""":""""10020.0""""}	https://gnps.ucsd.edu/ProteoSAFe/result.jsp?view=network_displayer&componentindex=814&task=94d7974737ba4a4c82453f11a3ee1a41&show=true	N/A	N/A	N/A	0.6683	0.6683	0	N/A	N/A	130419300	31	10020	814	31	241.155	1	241.155	130419300	COC(=O)C1CCCN1C(=O)CCNC2CC2	missing	missing	CSIFingerID	unclassified	unclassified	unclassified	unclassified	unclassified	0	0	0.000222222	5.26316e-05
id_10024	-0.00948508	0.00567257	-0.00587241	0.0173052	13.7568	4.22586	-0.445824	0.272323	0.494375	0.305571	0.940199	0.0133803	0.0407601	0.358493	-0.581706	-0.135882	Limu	https://gnps.ucsd.edu/ProteoSAFe/result.jsp?task=94d7974737ba4a4c82453f11a3ee1a41&view=view_all_clusters_withID&show=true#{""""main.cluster index_lowerinput"""":""""10024.0"""",""""main.cluster index_upperinput"""":""""10024.0""""}	This Node is a Singleton	N/A	N/A	N/A	7.7677	7.7677	0	N/A	N/A	11364900	15	10024	-1	15	267.211	1	267.211	11364900	CC1CC2C3CC4C5C6CC7C(C)C34C82C7CC6C5C18	missing	missing	CSIFingerID	unclassified	unclassified	unclassified	unclassified	unclassified	-0.0002	0	0	-5.55556e-05
id_10032	-0.0128946	-0.0001594	-0.0100625	1.76335e-06	142.492	15.1693	-1.61577	0.00372355	1.36607	0.046947	2.98184	1.48482e-06	2.94647e-05	2.30513	-0.676716	0.939056	CCALimu	https://gnps.ucsd.edu/ProteoSAFe/result.jsp?task=94d7974737ba4a4c82453f11a3ee1a41&view=view_all_clusters_withID&show=true#{""""main.cluster index_lowerinput"""":""""10032.0"""",""""main.cluster index_upperinput"""":""""10032.0""""}	This Node is a Singleton	N/A	N/A	N/A	7.5863	7.5863	0	N/A	N/A	149560700	23	10032	-1	23	387.287	1	387.287	149560700	#N/A	#N/A	#N/A	#N/A	#N/A	#N/A	#N/A	#N/A	#N/A	0.000111111	0.000594872	0	0.000281818
id_10034	-0.0158802	0.000811539	-0.00509999	0.0249537	5.33441	3.83036	-0.128925	0.772634	0.453022	0.10103	0.581947	0.0205442	0.0512651	-0.0947698	-0.676716	-0.547792	Limu	https://gnps.ucsd.edu/ProteoSAFe/result.jsp?task=94d7974737ba4a4c82453f11a3ee1a41&view=view_all_clusters_withID&show=true#{""""main.cluster index_lowerinput"""":""""10034.0"""",""""main.cluster index_upperinput"""":""""10034.0""""}	This Node is a Singleton	N/A	N/A	N/A	5.7618	5.7618	0	N/A	N/A	2972018	10	10034	-1	10	323.257	1	323.257	2972018	missing	missing	missing	missing	unclassified	unclassified	unclassified	unclassified	unclassified	0	0	0.000222222	5e-05
id_10035	-0.017775	-0.0106049	-0.00341734	0.00722517	23.4729	5.18144	0.920113	0.0213329	1.09783	0.017544	0.17772	0.889389	0.0208015	0.270489	0.0927691	-0.827344	CoralLimu	https://gnps.ucsd.edu/ProteoSAFe/result.jsp?task=94d7974737ba4a4c82453f11a3ee1a41&view=view_all_clusters_withID&show=true#{""""main.cluster index_lowerinput"""":""""10035.0"""",""""main.cluster index_upperinput"""":""""10035.0""""}	This Node is a Singleton	N/A	N/A	N/A	6.864	6.864	0	N/A	N/A	11623970	13	10035	-1	13	321.243	1	321.243	11623970	CC(CCCC=CCC=CCC=CCC=CCCCC(=O)O)O	missing	missing	CSIFingerID	Organic compounds	Lipids and lipid-like molecules	Fatty Acyls	Eicosanoids	Hydroxyeicosatetraenoic acids	0	0	0	0
id_10048	-0.000188085	-0.00941644	0.0084889	0.506464	8.35689	0.684951	0.338903	0.815779	-0.395367	0.81459	-0.73427	0.478719	0.553844	0.798174	1.53244	1.19354		https://gnps.ucsd.edu/ProteoSAFe/result.jsp?task=94d7974737ba4a4c82453f11a3ee1a41&view=view_all_clusters_withID&show=true#{""""main.cluster index_lowerinput"""":""""10048.0"""",""""main.cluster index_upperinput"""":""""10048.0""""}	This Node is a Singleton	N/A	N/A	N/A	9.1474	9.1474	0	N/A	N/A	89179200	45	10048	-1	45	744.852	1	744.852	89179200	#N/A	#N/A	#N/A	#N/A	#N/A	#N/A	#N/A	#N/A	#N/A	0	0	0	0
id_1005	-0.000432561	-0.0116278	8.52909e-05	0.0560386	43.2198	2.96638	0.150827	0.966716	-1.44415	0.107681	-1.59498	0.0590691	0.0910133	1.02955	2.62453	2.4737		https://gnps.ucsd.edu/ProteoSAFe/result.jsp?task=94d7974737ba4a4c82453f11a3ee1a41&view=view_all_clusters_withID&show=true#{""""main.cluster index_lowerinput"""":""""1005.0"""",""""main.cluster index_upperinput"""":""""1005.0""""}	https://gnps.ucsd.edu/ProteoSAFe/result.jsp?view=network_displayer&componentindex=878&task=94d7974737ba4a4c82453f11a3ee1a41&show=true	N/A	N/A	N/A	0.5538	0.5538	0	N/A	N/A	88925520	70	1005	878	70	304.894	1	304.894	88925520	missing	missing	missing	missing	unclassified	unclassified	unclassified	unclassified	unclassified	0	0	0	0
id_10052	-0.0160654	0.00771016	0.00518505	0.00844039	7.96008	5.01014	0.150627	0.734606	0.718974	0.00752259	0.568347	0.0378303	0.0234168	-0.108369	-0.676716	-0.827344	Limu	https://gnps.ucsd.edu/ProteoSAFe/result.jsp?task=94d7974737ba4a4c82453f11a3ee1a41&view=view_all_clusters_withID&show=true#{""""main.cluster index_lowerinput"""":""""10052.0"""",""""main.cluster index_upperinput"""":""""10052.0""""}	https://gnps.ucsd.edu/ProteoSAFe/result.jsp?view=network_displayer&componentindex=285&task=94d7974737ba4a4c82453f11a3ee1a41&show=true	N/A	N/A	N/A	6.1985	6.1985	0	N/A	N/A	5468712	4	10052	285	4	570.377	1	570.377	5468712	CCCCC1=CC(=NC(CC(C)C)C(=NCCCOCC)O)NC(=N1)N2CCCN(CC2)C3=CC=C(C=C3)N(=O)=O	missing	missing	CSIFingerID	Organic compounds	Organic acids and derivatives	Carboxylic acids and derivatives	Amino acids, peptides, and analogues	Leucine and derivatives	0	0	0	0
id_10057	0.0044785	-0.0106283	0.00446206	0.142011	18.3493	1.99045	0.250692	0.862805	-0.830912	0.306449	-1.0816	0.125297	0.189678	0.353526	1.43513	1.18444		https://gnps.ucsd.edu/ProteoSAFe/result.jsp?task=94d7974737ba4a4c82453f11a3ee1a41&view=view_all_clusters_withID&show=true#{""""main.cluster index_lowerinput"""":""""10057.0"""",""""main.cluster index_upperinput"""":""""10057.0""""}	https://gnps.ucsd.edu/ProteoSAFe/result.jsp?view=network_displayer&componentindex=41&task=94d7974737ba4a4c82453f11a3ee1a41&show=true	N/A	N/A	N/A	9.2113	9.2113	0	N/A	N/A	37330870	45	10057	41	45	676.864	1	676.864	37330870	#N/A	#N/A	#N/A	#N/A	#N/A	#N/A	#N/A	#N/A	#N/A	0	0	0	0
id_10058	0.009765	-0.0112729	0.0163307	1.01063e-09	434.325	25.6621	3.21251	1.10916e-05	-1.83698	0.046452	-5.04949	2.62867e-09	5.57509e-08	0.750513	5.8	2.58749	CoralCCA	https://gnps.ucsd.edu/ProteoSAFe/result.jsp?task=94d7974737ba4a4c82453f11a3ee1a41&view=view_all_clusters_withID&show=true#{""""main.cluster index_lowerinput"""":""""10058.0"""",""""main.cluster index_upperinput"""":""""10058.0""""}	This Node is a Singleton	N/A	N/A	N/A	0.609	0.609	0	N/A	N/A	2297401000	69	10058	-1	69	174.113	1	174.113	2297401000	CCCC(C(=O)OC)N=C(C)O	missing	missing	CSIFingerID	Organic compounds	Organic acids and derivatives	Carboxylic acids and derivatives	Amino acids, peptides, and analogues	N-acyl-alpha amino acids and derivatives	0.00146154	0.00217671	0.00162859	0.00191049
id_10059	-0.000960447	-0.00917164	0.00470988	0.221871	27.8389	1.52856	1.15632	0.210433	0.325745	0.910829	-0.830573	0.531356	0.27383	1.26308	2.09366	0.937338		https://gnps.ucsd.edu/ProteoSAFe/result.jsp?task=94d7974737ba4a4c82453f11a3ee1a41&view=view_all_clusters_withID&show=true#{""""main.cluster index_lowerinput"""":""""10059.0"""",""""main.cluster index_upperinput"""":""""10059.0""""}	This Node is a Singleton	N/A	N/A	N/A	9.9965	9.9965	0	N/A	N/A	265106800	47	10059	-1	47	948.814	1	948.814	265106800	#N/A	#N/A	#N/A	#N/A	#N/A	#N/A	#N/A	#N/A	#N/A	0	-0.000142857	0	-4.65116e-05
id_10061	-0.0187366	0.000312733	-0.00329545	0.000672893	17.7273	7.86435	-0.0321321	0.990116	0.963698	0.00225127	0.995831	0.00114677	0.00342327	0.319114	-0.676716	-0.644584	Limu	https://gnps.ucsd.edu/ProteoSAFe/result.jsp?task=94d7974737ba4a4c82453f11a3ee1a41&view=view_all_clusters_withID&show=true#{""""main.cluster index_lowerinput"""":""""10061.0"""",""""main.cluster index_upperinput"""":""""10061.0""""}	This Node is a Singleton	N/A	N/A	N/A	5.2404	5.2404	0	N/A	N/A	7989707	9	10061	-1	9	273.149	1	273.149	7989707	C#COC1C=C(C)CCC=C(C)CC2C1C(=C)C(=O)O2	missing	missing	CSIFingerID	Organic compounds	Lipids and lipid-like molecules	Prenol lipids	Terpene lactones	Germacranolides and derivatives	0	0	0	0
id_10065	-0.0141294	-0.0131127	-0.00413512	0.344727	13.188	1.07643	0.803608	0.324437	0.264946	0.91224	-0.538663	0.67257	0.397787	1.561	2.09967	1.29606		https://gnps.ucsd.edu/ProteoSAFe/result.jsp?task=94d7974737ba4a4c82453f11a3ee1a41&view=view_all_clusters_withID&show=true#{""""main.cluster index_lowerinput"""":""""10065.0"""",""""main.cluster index_upperinput"""":""""10065.0""""}	https://gnps.ucsd.edu/ProteoSAFe/result.jsp?view=network_displayer&componentindex=277&task=94d7974737ba4a4c82453f11a3ee1a41&show=true	N/A	N/A	N/A	7.9139	7.9139	0	N/A	N/A	92506970	55	10065	277	55	365.269	1	365.269	92506970	CCCCC(C)(C)C(=O)C=CC1CCC(=O)C1CCCCCCC(=O)O	missing	missing	CSIFingerID	Organic compounds	Lipids and lipid-like molecules	Fatty Acyls	Eicosanoids	Prostaglandins and related compounds	0	0	0	0
id_10069	-0.00853235	-0.00912867	0.0076244	0.224374	31.4536	1.517	-0.589733	0.696282	0.842785	0.579411	1.43252	0.195969	0.276443	2.39955	0.967028	1.55676		https://gnps.ucsd.edu/ProteoSAFe/result.jsp?task=94d7974737ba4a4c82453f11a3ee1a41&view=view_all_clusters_withID&show=true#{""""main.cluster index_lowerinput"""":""""10069.0"""",""""main.cluster index_upperinput"""":""""10069.0""""}	This Node is a Singleton	InChI=1S/C16H24O3/c1-14-10-7-5-3-2-4-6-8-11-15(17)12-9-13-16(18)19-14/h2-3,5,7,9,13-15,17H,4,6,8,10-12H2,1H3/b3-2-,7-5+,13-9+	NCGC00385962-01_C16H24O3_	0.911619	7.8024	7.8024	0	CC1C\C=C\C=C/CCCCC(O)C\C=C\C(=O)O1	CCMSLIB00000854835	372033800	40	10069	-1	40	247.167	1	247.167	372033800	CCN=C1C=C(C)N=C(CN2C(=NC(=N2)C)C)N1	CC1C\C=C\C=C/CCCCC(O)C\C=C\C(=O)O1	NCGC00385962-01_C16H24O3_	MS2	Organic compounds	Phenylpropanoids and polyketides	Macrolides and analogues	unclassified	Macrolides and analogues	0	0	0	0
id_10074	0.00773241	-0.0124975	0.0207604	0.289911	23.5132	1.25364	1.08867	0.260426	0.682818	0.672449	-0.405853	0.862782	0.342719	1.37086	1.77671	0.688038		https://gnps.ucsd.edu/ProteoSAFe/result.jsp?task=94d7974737ba4a4c82453f11a3ee1a41&view=view_all_clusters_withID&show=true#{""""main.cluster index_lowerinput"""":""""10074.0"""",""""main.cluster index_upperinput"""":""""10074.0""""}	https://gnps.ucsd.edu/ProteoSAFe/result.jsp?view=network_displayer&componentindex=35&task=94d7974737ba4a4c82453f11a3ee1a41&show=true	N/A	N/A	N/A	0.6386	0.6386	0	N/A	N/A	438362700	34	10074	35	34	289.139	1	289.139	438362700	CC(C(=O)O)N=C(CCCCC(=NC(C)C(=O)O)O)O	missing	missing	CSIFingerID	Organic compounds	Organic acids and derivatives	Carboxylic acids and derivatives	Amino acids, peptides, and analogues	N-acyl-alpha amino acids	0	0	0	0
id_10075	0.00185424	-0.00663329	0.00183217	0.44793	13.735	0.809603	0.578776	0.653274	-0.315343	0.910315	-0.894118	0.456118	0.49836	0.511281	1.4054	0.826623		https://gnps.ucsd.edu/ProteoSAFe/result.jsp?task=94d7974737ba4a4c82453f11a3ee1a41&view=view_all_clusters_withID&show=true#{""""main.cluster index_lowerinput"""":""""10075.0"""",""""main.cluster index_upperinput"""":""""10075.0""""}	https://gnps.ucsd.edu/ProteoSAFe/result.jsp?view=network_displayer&componentindex=11&task=94d7974737ba4a4c82453f11a3ee1a41&show=true	N/A	N/A	N/A	7.5078	7.5078	0	N/A	N/A	314043600	35	10075	11	35	184.986	1	184.986	314043600	missing	missing	missing	missing	unclassified	unclassified	unclassified	unclassified	unclassified	0	0	0	0
id_10078	-0.00463108	-0.0101736	0.00796494	3.87344e-06	85.8593	14.1517	2.08573	1.9687e-06	1.23347	0.0218821	-0.852254	0.140504	5.57263e-05	0.629584	1.48184	-0.603891	CoralLimu	https://gnps.ucsd.edu/ProteoSAFe/result.jsp?task=94d7974737ba4a4c82453f11a3ee1a41&view=view_all_clusters_withID&show=true#{""""main.cluster index_lowerinput"""":""""10078.0"""",""""main.cluster index_upperinput"""":""""10078.0""""}	https://gnps.ucsd.edu/ProteoSAFe/result.jsp?view=network_displayer&componentindex=125&task=94d7974737ba4a4c82453f11a3ee1a41&show=true	N/A	N/A	N/A	6.3256	6.3256	0	N/A	N/A	18609410	33	10078	125	33	293.211	1	293.211	18609410	CCC=CCC1C=CC(=O)C1CCCCCCCC(=O)O	missing	missing	CSIFingerID	Organic compounds	Lipids and lipid-like molecules	Fatty Acyls	Eicosanoids	Prostaglandins and related compounds	0	0	0	0
id_10079	0.00696462	-0.00720278	-0.00182657	0.227189	20.1099	1.50415	-0.464333	0.706026	-1.17534	0.197513	-0.711003	0.531939	0.279228	0.0859731	0.796976	1.26131		https://gnps.ucsd.edu/ProteoSAFe/result.jsp?task=94d7974737ba4a4c82453f11a3ee1a41&view=view_all_clusters_withID&show=true#{""""main.cluster index_lowerinput"""":""""10079.0"""",""""main.cluster index_upperinput"""":""""10079.0""""}	This Node is a Singleton	N/A	N/A	N/A	0.5998	0.5998	0	N/A	N/A	173400500	31	10079	-1	31	203.052	1	203.052	173400500	C1(C(C(C(C(C1O)O)O)O)O)O	missing	missing	CSIFingerID	Organic compounds	Organic oxygen compounds	Organooxygen compounds	Alcohols and polyols	Cyclohexanols	0	0	0	0
id_1008	-0.00966498	-0.0126335	-0.00254105	0.0720055	36.8655	2.70146	-0.963245	0.235589	-1.51769	0.0732207	-0.554446	0.685654	0.11226	0.119213	0.67366	1.6369		https://gnps.ucsd.edu/ProteoSAFe/result.jsp?task=94d7974737ba4a4c82453f11a3ee1a41&view=view_all_clusters_withID&show=true#{""""main.cluster index_lowerinput"""":""""1008.0"""",""""main.cluster index_upperinput"""":""""1008.0""""}	https://gnps.ucsd.edu/ProteoSAFe/result.jsp?view=network_displayer&componentindex=554&task=94d7974737ba4a4c82453f11a3ee1a41&show=true	N/A	N/A	N/A	0.5988	0.5988	0	N/A	N/A	54834750	31	1008	554	31	434.187	1	434.187	54834750	missing	missing	missing	missing	unclassified	unclassified	unclassified	unclassified	unclassified	-0.000153846	0	0	-4.65116e-05
id_10083	-0.00209502	0.00211782	0.00620479	0.173335	8.03248	1.7836	-0.195785	0.831815	0.524722	0.379721	0.720506	0.150851	0.223046	0.509868	-0.210638	-0.0148534		https://gnps.ucsd.edu/ProteoSAFe/result.jsp?task=94d7974737ba4a4c82453f11a3ee1a41&view=view_all_clusters_withID&show=true#{""""main.cluster index_lowerinput"""":""""10083.0"""",""""main.cluster index_upperinput"""":""""10083.0""""}	https://gnps.ucsd.edu/ProteoSAFe/result.jsp?view=network_displayer&componentindex=238&task=94d7974737ba4a4c82453f11a3ee1a41&show=true	N/A	N/A	N/A	5.214	5.214	0	N/A	N/A	22627510	23	10083	238	23	309.206	1	309.206	22627510	CCC=CCC1C=CC(=O)C1C(CCCCCCC(=O)O)O	missing	missing	CSIFingerID	Organic compounds	Lipids and lipid-like molecules	Fatty Acyls	Eicosanoids	Prostaglandins and related compounds	0	0	0	0
id_10089	-0.00591743	-0.00136685	-0.0108495	0.00392886	34.5287	5.85791	-0.335948	0.661703	1.14622	0.0328594	1.48217	0.00300584	0.0133623	1.08036	-0.401808	-0.0658594	Limu	https://gnps.ucsd.edu/ProteoSAFe/result.jsp?task=94d7974737ba4a4c82453f11a3ee1a41&view=view_all_clusters_withID&show=true#{""""main.cluster index_lowerinput"""":""""10089.0"""",""""main.cluster index_upperinput"""":""""10089.0""""}	https://gnps.ucsd.edu/ProteoSAFe/result.jsp?view=network_displayer&componentindex=691&task=94d7974737ba4a4c82453f11a3ee1a41&show=true	N/A	N/A	N/A	7.7812	7.7812	0	N/A	N/A	114569600	19	10089	691	19	665.386	1	665.386	114569600	#N/A	#N/A	#N/A	#N/A	#N/A	#N/A	#N/A	#N/A	#N/A	0	0.0001	0.00025	0.000101412
id_1009	-0.014089	0.00197725	0.00682123	5.01674e-05	38.7629	10.9483	-0.0777795	0.963635	1.40755	0.000311367	1.48533	9.22276e-05	0.00042587	0.893719	-0.591615	-0.513836	Limu	https://gnps.ucsd.edu/ProteoSAFe/result.jsp?task=94d7974737ba4a4c82453f11a3ee1a41&view=view_all_clusters_withID&show=true#{""""main.cluster index_lowerinput"""":""""1009.0"""",""""main.cluster index_upperinput"""":""""1009.0""""}	https://gnps.ucsd.edu/ProteoSAFe/result.jsp?view=network_displayer&componentindex=943&task=94d7974737ba4a4c82453f11a3ee1a41&show=true	N/A	N/A	N/A	4.3244	4.3244	0	N/A	N/A	7696218	14	1009	943	14	198.185	1	198.185	7696218	CCCCCCCC=CCCC(=N)O	missing	missing	CSIFingerID	Organic compounds	Lipids and lipid-like molecules	Fatty Acyls	Fatty amides	Fatty amides	0	0	0	0
id_10090	0.00433184	-0.0044897	0.00129457	0.542685	18.1542	0.614977	-0.326116	0.924911	-1.1075	0.516403	-0.78138	0.707062	0.588658	1.83086	2.61224	2.93836		https://gnps.ucsd.edu/ProteoSAFe/result.jsp?task=94d7974737ba4a4c82453f11a3ee1a41&view=view_all_clusters_withID&show=true#{""""main.cluster index_lowerinput"""":""""10090.0"""",""""main.cluster index_upperinput"""":""""10090.0""""}	https://gnps.ucsd.edu/ProteoSAFe/result.jsp?view=network_displayer&componentindex=155&task=94d7974737ba4a4c82453f11a3ee1a41&show=true	N/A	N/A	N/A	1.8351	1.8351	0	N/A	N/A	840202300	48	10090	155	48	167.013	1	167.013	840202300	CN=CN=C1CCP1	missing	missing	CSIFingerID	unclassified	unclassified	unclassified	unclassified	unclassified	0	0	0	0
id_10091	-0.0115781	-0.00257852	-0.00507749	0.0364772	19.1731	3.42316	-0.219918	0.829604	0.878015	0.117033	1.09793	0.0314906	0.0657979	0.850234	-0.247698	-0.0277808	Limu	https://gnps.ucsd.edu/ProteoSAFe/result.jsp?task=94d7974737ba4a4c82453f11a3ee1a41&view=view_all_clusters_withID&show=true#{""""main.cluster index_lowerinput"""":""""10091.0"""",""""main.cluster index_upperinput"""":""""10091.0""""}	This Node is a Singleton	N/A	N/A	N/A	4.9617	4.9617	0	N/A	N/A	23698910	21	10091	-1	21	389.231	1	389.231	23698910	CP(=O)(C)CN1CCN(CCN(CCN(CC1)CC=O)CC=O)CC=O	missing	missing	CSIFingerID	unclassified	unclassified	unclassified	unclassified	unclassified	0	0	0	0
id_10092	-0.0160641	0.00287623	-0.00327769	5.27142e-08	54.2067	19.9087	-0.0722524	0.959289	1.67599	9.49697e-07	1.74825	1.81856e-07	1.57336e-06	1.07153	-0.676716	-0.604464	Limu	https://gnps.ucsd.edu/ProteoSAFe/result.jsp?task=94d7974737ba4a4c82453f11a3ee1a41&view=view_all_clusters_withID&show=true#{""""main.cluster index_lowerinput"""":""""10092.0"""",""""main.cluster index_upperinput"""":""""10092.0""""}	This Node is a Singleton	N/A	N/A	N/A	5.4967	5.4967	0	N/A	N/A	19002610	14	10092	-1	14	371.221	1	371.221	19002610	CCC=CCC(C=CC#CCC#CC=CC(CC=CCCC(=O)OC)O)O	missing	missing	CSIFingerID	Organic compounds	Lipids and lipid-like molecules	Fatty Acyls	Fatty alcohols	Long-chain fatty alcohols	0	0	0	0
id_10098	-0.00294962	-0.0135216	0.00915838	0.452898	9.67153	0.798396	-0.0748027	0.990032	-0.76048	0.468443	-0.685677	0.523209	0.502984	0.883513	1.56919	1.64399		https://gnps.ucsd.edu/ProteoSAFe/result.jsp?task=94d7974737ba4a4c82453f11a3ee1a41&view=view_all_clusters_withID&show=true#{""""main.cluster index_lowerinput"""":""""10098.0"""",""""main.cluster index_upperinput"""":""""10098.0""""}	This Node is a Singleton	N/A	N/A	N/A	8.8851	8.8851	0	N/A	N/A	92043020	55	10098	-1	55	744.852	1	744.852	92043020	#N/A	#N/A	#N/A	#N/A	#N/A	#N/A	#N/A	#N/A	#N/A	0	0	0	0
id_10099	-0.0139552	0.00579225	0.0151445	0.00020142	47.716	9.27724	-0.390813	0.528119	1.35074	0.00497785	1.74155	0.000144541	0.00131889	1.45641	-0.285134	0.105679	Limu	https://gnps.ucsd.edu/ProteoSAFe/result.jsp?task=94d7974737ba4a4c82453f11a3ee1a41&view=view_all_clusters_withID&show=true#{""""main.cluster index_lowerinput"""":""""10099.0"""",""""main.cluster index_upperinput"""":""""10099.0""""}	This Node is a Singleton	N/A	Spectral Match to 14(15)-EpETE from NIST14	0.816868	6.3617	6.3617	0	N/A	CCMSLIB00003138247	24951130	26	10099	-1	26	301.216	1	301.216	24951130	CCC#CCC=CCC=CCC=CCC=CCCCC(=O)O	missing	Spectral Match to 14(15)-EpETE from NIST14	CSIFingerID	unclassified	unclassified	unclassified	unclassified	unclassified	-0.000153846	0	0.0005	4.7619e-05
id_101	-0.00410598	-0.00987376	0.00608655	0.43203	5.48208	0.846343	0.505869	0.428725	0.42499	0.640927	-0.0808783	0.983141	0.48314	5.16688	5.24776	4.74189		https://gnps.ucsd.edu/ProteoSAFe/result.jsp?task=94d7974737ba4a4c82453f11a3ee1a41&view=view_all_clusters_withID&show=true#{""""main.cluster index_lowerinput"""":""""101.0"""",""""main.cluster index_upperinput"""":""""101.0""""}	This Node is a Singleton	N/A	N/A	N/A	4.0096	4.0096	0	N/A	N/A	402361700	101	101	-1	101	183.149	1	183.149	402361700	CC(CCCC#N)CCN=C(C)O	missing	missing	CSIFingerID	unclassified	unclassified	unclassified	unclassified	unclassified	0.000258333	0.000264957	0	0.000202564
id_10101	-0.0141528	0.0010325	0.0016629	0.000478737	29.0523	8.25968	-1.02225	0.00260258	0.135909	0.919251	1.15816	0.00265218	0.00261939	0.481442	-0.676716	0.345533	CCALimu	https://gnps.ucsd.edu/ProteoSAFe/result.jsp?task=94d7974737ba4a4c82453f11a3ee1a41&view=view_all_clusters_withID&show=true#{""""main.cluster index_lowerinput"""":""""10101.0"""",""""main.cluster index_upperinput"""":""""10101.0""""}	https://gnps.ucsd.edu/ProteoSAFe/result.jsp?view=network_displayer&componentindex=341&task=94d7974737ba4a4c82453f11a3ee1a41&show=true	N/A	N/A	N/A	5.4441	5.4441	0	N/A	N/A	23697150	21	10101	341	21	335.259	1	335.259	23697150	CC=C(C)CCC1C(=CCC2C(C)(CCC(C(=O)O)C12C)CO)C	missing	missing	CSIFingerID	unclassified	unclassified	unclassified	unclassified	unclassified	0	0	0	0
id_10103	-0.0180494	-0.00925073	-0.00142916	0.00723152	34.007	5.18047	1.13385	0.0179037	1.29099	0.0209152	0.157138	0.938671	0.0208015	0.661525	0.504387	-0.629463	CoralLimu	https://gnps.ucsd.edu/ProteoSAFe/result.jsp?task=94d7974737ba4a4c82453f11a3ee1a41&view=view_all_clusters_withID&show=true#{""""main.cluster index_lowerinput"""":""""10103.0"""",""""main.cluster index_upperinput"""":""""10103.0""""}	https://gnps.ucsd.edu/ProteoSAFe/result.jsp?view=network_displayer&componentindex=879&task=94d7974737ba4a4c82453f11a3ee1a41&show=true	N/A	Spectral Match to cis-8,11,14-Eicosatrienoic acid from NIST14	0.756348	7.8857	7.8857	0	N/A	CCMSLIB00003139097	28148070	21	10103	879	21	307.263	1	307.263	28148070	CCCCCC#CCC=CCCCCCCCCCC(=O)O	missing	Spectral Match to cis-8,11,14-Eicosatrienoic acid from NIST14	CSIFingerID	unclassified	unclassified	unclassified	unclassified	unclassified	0	0	0	0
id_10104	-0.0198935	-0.000414658	-0.00558571	0.0845119	2.03604	2.53293	0.105867	0.739955	0.370339	0.0712409	0.264472	0.237717	0.127297	-0.412245	-0.676716	-0.782583		https://gnps.ucsd.edu/ProteoSAFe/result.jsp?task=94d7974737ba4a4c82453f11a3ee1a41&view=view_all_clusters_withID&show=true#{""""main.cluster index_lowerinput"""":""""10104.0"""",""""main.cluster index_upperinput"""":""""10104.0""""}	This Node is a Singleton	N/A	N/A	N/A	5.6339	5.6339	0	N/A	N/A	1405240	4	10104	-1	4	219.174	1	219.174	1405240	CCCCCC=CCCC1=C(C=CC=C1)O	missing	missing	CSIFingerID	unclassified	unclassified	unclassified	unclassified	unclassified	0	0	0	0
id_10105	-0.0201981	0.000461446	-0.00217885	0.00565605	9.36698	5.45232	0.150627	0.751774	0.776223	0.00526542	0.625596	0.0259665	0.017334	-0.0511207	-0.676716	-0.827344	Limu	https://gnps.ucsd.edu/ProteoSAFe/result.jsp?task=94d7974737ba4a4c82453f11a3ee1a41&view=view_all_clusters_withID&show=true#{""""main.cluster index_lowerinput"""":""""10105.0"""",""""main.cluster index_upperinput"""":""""10105.0""""}	https://gnps.ucsd.edu/ProteoSAFe/result.jsp?view=network_displayer&componentindex=1&task=94d7974737ba4a4c82453f11a3ee1a41&show=true	N/A	N/A	N/A	7.7896	7.7896	0	N/A	N/A	4873894	4	10105	1	4	564.412	1	564.412	4873894	missing	missing	missing	missing	unclassified	unclassified	unclassified	unclassified	unclassified	0	0	0	0
id_10113	-0.0109926	0.00193119	0.00351341	2.37805e-06	53.6469	14.7807	-0.343416	0.497578	1.48726	0.000162833	1.83067	1.97244e-06	3.77025e-05	1.21572	-0.614955	-0.271539	Limu	https://gnps.ucsd.edu/ProteoSAFe/result.jsp?task=94d7974737ba4a4c82453f11a3ee1a41&view=view_all_clusters_withID&show=true#{""""main.cluster index_lowerinput"""":""""10113.0"""",""""main.cluster index_upperinput"""":""""10113.0""""}	https://gnps.ucsd.edu/ProteoSAFe/result.jsp?view=network_displayer&componentindex=242&task=94d7974737ba4a4c82453f11a3ee1a41&show=true	N/A	N/A	N/A	9.2216	9.2216	0	N/A	N/A	13746720	18	10113	242	18	641.421	1	641.421	13746720	#N/A	#N/A	#N/A	#N/A	#N/A	#N/A	#N/A	#N/A	#N/A	0	0	0	0
id_10116	-0.00988233	0.0114821	0.0157481	0.232509	3.31267	1.48032	-0.25945	0.523806	0.190739	0.771034	0.450189	0.224445	0.285071	-0.226527	-0.676716	-0.417266		https://gnps.ucsd.edu/ProteoSAFe/result.jsp?task=94d7974737ba4a4c82453f11a3ee1a41&view=view_all_clusters_withID&show=true#{""""main.cluster index_lowerinput"""":""""10116.0"""",""""main.cluster index_upperinput"""":""""10116.0""""}	https://gnps.ucsd.edu/ProteoSAFe/result.jsp?view=network_displayer&componentindex=130&task=94d7974737ba4a4c82453f11a3ee1a41&show=true	N/A	N/A	N/A	9.6258	9.6258	0	N/A	N/A	10591000	7	10116	130	7	311.237	1	311.237	10591000	C#CC1(C)CCC2C3CCC4=CC(=O)CCC4C3CCC21CC	missing	missing	CSIFingerID	Organic compounds	Lipids and lipid-like molecules	Steroids and steroid derivatives	Estrane steroids	Estrogens and derivatives	0	0	0	0
id_10118	-0.0159786	0.0178329	0.0224128	3.0427e-07	98.6135	17.5002	-0.712036	0.149385	1.81585	0.000223023	2.52788	1.59074e-07	6.76959e-06	1.91538	-0.612506	0.0995304	Limu	https://gnps.ucsd.edu/ProteoSAFe/result.jsp?task=94d7974737ba4a4c82453f11a3ee1a41&view=view_all_clusters_withID&show=true#{""""main.cluster index_lowerinput"""":""""10118.0"""",""""main.cluster index_upperinput"""":""""10118.0""""}	https://gnps.ucsd.edu/ProteoSAFe/result.jsp?view=network_displayer&componentindex=1176&task=94d7974737ba4a4c82453f11a3ee1a41&show=true	N/A	N/A	N/A	9.7294	9.7294	0	N/A	N/A	149883800	23	10118	1176	23	639.281	1	639.281	149883800	#N/A	#N/A	#N/A	#N/A	#N/A	#N/A	#N/A	#N/A	#N/A	0.000529915	0.000485294	0.000333333	0.000465278
id_10119	0.00084115	-0.00703986	0.0102914	0.188263	15.2985	1.69812	0.879036	0.162913	0.394104	0.759058	-0.484932	0.64602	0.238868	0.626862	1.11179	0.232759		https://gnps.ucsd.edu/ProteoSAFe/result.jsp?task=94d7974737ba4a4c82453f11a3ee1a41&view=view_all_clusters_withID&show=true#{""""main.cluster index_lowerinput"""":""""10119.0"""",""""main.cluster index_upperinput"""":""""10119.0""""}	This Node is a Singleton	N/A	N/A	N/A	5.5052	5.5052	0	N/A	N/A	40070280	35	10119	-1	35	391.245	1	391.245	40070280	C(CCCC(=O)O)CCCN=C(CCOCCOCCOCCN=CO)O	missing	missing	CSIFingerID	Organic compounds	Lipids and lipid-like molecules	Fatty Acyls	Fatty acids and conjugates	Medium-chain fatty acids	0	0	0	0
id_10120	-0.00264631	-0.00654691	-0.00539724	0.918053	0.577428	0.0855736	0.120263	0.954602	-0.0622104	0.990837	-0.182473	0.920348	0.930477	-0.0838425	0.0986305	-0.0216321		https://gnps.ucsd.edu/ProteoSAFe/result.jsp?task=94d7974737ba4a4c82453f11a3ee1a41&view=view_all_clusters_withID&show=true#{""""main.cluster index_lowerinput"""":""""10120.0"""",""""main.cluster index_upperinput"""":""""10120.0""""}	https://gnps.ucsd.edu/ProteoSAFe/result.jsp?view=network_displayer&componentindex=118&task=94d7974737ba4a4c82453f11a3ee1a41&show=true	N/A	N/A	N/A	0.521	0.521	0	N/A	N/A	44503870	24	10120	118	24	194.117	1	194.117	44503870	CC(=O)N(C)CC1=C(C=CC=C1)OC	missing	missing	CSIFingerID	unclassified	unclassified	unclassified	unclassified	unclassified	0	0	0	0
id_10122	-0.00130509	-0.003759	0.0208543	0.0602642	59.9976	2.88942	-1.55642	0.0865443	-0.00849929	0.999944	1.54792	0.150563	0.096587	1.80233	0.25441	1.81083		https://gnps.ucsd.edu/ProteoSAFe/result.jsp?task=94d7974737ba4a4c82453f11a3ee1a41&view=view_all_clusters_withID&show=true#{""""main.cluster index_lowerinput"""":""""10122.0"""",""""main.cluster index_upperinput"""":""""10122.0""""}	https://gnps.ucsd.edu/ProteoSAFe/result.jsp?view=network_displayer&componentindex=299&task=94d7974737ba4a4c82453f11a3ee1a41&show=true	N/A	N/A	N/A	1.3053	1.3053	0	N/A	N/A	1226040000	41	10122	299	41	199.988	1	199.988	1226040000	C=CC(=NP(=O)(C=C)O)O	missing	missing	CSIFingerID	unclassified	unclassified	unclassified	unclassified	unclassified	0	0	0	0
id_10124	-0.00750033	-0.0062115	-0.000108394	0.708643	2.58948	0.345592	0.362736	0.68462	0.20102	0.917169	-0.161716	0.942962	0.741801	1.97741	2.13913	1.77639		https://gnps.ucsd.edu/ProteoSAFe/result.jsp?task=94d7974737ba4a4c82453f11a3ee1a41&view=view_all_clusters_withID&show=true#{""""main.cluster index_lowerinput"""":""""10124.0"""",""""main.cluster index_upperinput"""":""""10124.0""""}	https://gnps.ucsd.edu/ProteoSAFe/result.jsp?view=network_displayer&componentindex=113&task=94d7974737ba4a4c82453f11a3ee1a41&show=true	N/A	N/A	N/A	5.7057	5.7057	0	N/A	N/A	53428060	70	10124	113	70	277.18	1	277.18	53428060	CC12CCCC(C)(C2CCC3=CC(=O)CCC31)C(=O)O	missing	missing	CSIFingerID	Organic compounds	Benzenoids	Phenanthrenes and derivatives	Hydrophenanthrenes	Hydrophenanthrenes	0.000153846	0	0	5e-05
id_10125	-0.0147689	-0.000125445	-0.000657702	0.00915603	30.2458	4.92067	-0.66721	0.214813	0.725737	0.259221	1.39295	0.00692911	0.0250781	0.981826	-0.411121	0.256089	Limu	https://gnps.ucsd.edu/ProteoSAFe/result.jsp?task=94d7974737ba4a4c82453f11a3ee1a41&view=view_all_clusters_withID&show=true#{""""main.cluster index_lowerinput"""":""""10125.0"""",""""main.cluster index_upperinput"""":""""10125.0""""}	This Node is a Singleton	N/A	N/A	N/A	5.8502	5.8502	0	N/A	N/A	25838110	22	10125	-1	22	365.269	1	365.269	25838110	CCCCC(C)(C)C(C=CC1C=CC(=O)C1CCCCCCC(=O)O)O	missing	missing	CSIFingerID	Organic compounds	Lipids and lipid-like molecules	Fatty Acyls	Eicosanoids	Prostaglandins and related compounds	0	0	0	0
id_10126	-0.0125893	0.0112486	0.0241232	0.419389	8.37166	0.876551	0.532301	0.528436	0.67287	0.470926	0.14057	0.965774	0.470899	0.752296	0.611726	0.0794255		https://gnps.ucsd.edu/ProteoSAFe/result.jsp?task=94d7974737ba4a4c82453f11a3ee1a41&view=view_all_clusters_withID&show=true#{""""main.cluster index_lowerinput"""":""""10126.0"""",""""main.cluster index_upperinput"""":""""10126.0""""}	This Node is a Singleton	N/A	N/A	N/A	5.389	5.389	0	N/A	N/A	199915100	26	10126	-1	26	468.33	1	468.33	199915100	missing	missing	missing	missing	unclassified	unclassified	unclassified	unclassified	unclassified	0	0	0	0
id_1013	-0.00483856	-0.00796622	0.00478982	0.346164	17.3722	1.07218	0.93964	0.312509	0.514905	0.769739	-0.424736	0.829431	0.399085	2.0161	2.44083	1.50119		https://gnps.ucsd.edu/ProteoSAFe/result.jsp?task=94d7974737ba4a4c82453f11a3ee1a41&view=view_all_clusters_withID&show=true#{""""main.cluster index_lowerinput"""":""""1013.0"""",""""main.cluster index_upperinput"""":""""1013.0""""}	This Node is a Singleton	N/A	N/A	N/A	9.1163	9.1163	0	N/A	N/A	175118100	56	1013	-1	56	676.865	1	676.865	175118100	#N/A	#N/A	#N/A	#N/A	#N/A	#N/A	#N/A	#N/A	#N/A	0	0	0	0
id_10131	-0.00464233	-0.00507989	0.0155885	0.744273	4.04881	0.296222	0.358901	0.815599	0.477693	0.765678	0.118792	0.982768	0.774225	0.598431	0.479639	0.120739		https://gnps.ucsd.edu/ProteoSAFe/result.jsp?task=94d7974737ba4a4c82453f11a3ee1a41&view=view_all_clusters_withID&show=true#{""""main.cluster index_lowerinput"""":""""10131.0"""",""""main.cluster index_upperinput"""":""""10131.0""""}	https://gnps.ucsd.edu/ProteoSAFe/result.jsp?view=network_displayer&componentindex=46&task=94d7974737ba4a4c82453f11a3ee1a41&show=true	N/A	N/A	N/A	2.2027	2.2027	0	N/A	N/A	203575600	20	10131	46	20	171.993	1	171.993	203575600	CP(=O)(CCC#N)O	missing	missing	CSIFingerID	unclassified	unclassified	unclassified	unclassified	unclassified	0	0	0	0
id_10135	-0.0179206	-0.0095698	-0.00302091	0.00371106	39.885	5.92166	1.27459	0.00746251	1.3339	0.0180256	0.0593107	0.991244	0.0128268	0.506557	0.447246	-0.827344	CoralLimu	https://gnps.ucsd.edu/ProteoSAFe/result.jsp?task=94d7974737ba4a4c82453f11a3ee1a41&view=view_all_clusters_withID&show=true#{""""main.cluster index_lowerinput"""":""""10135.0"""",""""main.cluster index_upperinput"""":""""10135.0""""}	https://gnps.ucsd.edu/ProteoSAFe/result.jsp?view=network_displayer&componentindex=357&task=94d7974737ba4a4c82453f11a3ee1a41&show=true	N/A	N/A	N/A	7.8747	7.8747	0	N/A	N/A	31652260	15	10135	357	15	325.274	1	325.274	31652260	CCCCCC1C(CCCCC=CCCCCCCC(=O)O)O1	missing	missing	CSIFingerID	Organic compounds	Lipids and lipid-like molecules	Fatty Acyls	Fatty acids and conjugates	Long-chain fatty acids	0.000258333	0	-0.000222222	5.71429e-05
id_10138	-0.00473052	-0.00654982	0.00604398	0.0665831	32.2267	2.78405	-0.765658	0.338852	-1.46737	0.0566364	-0.701709	0.491958	0.105128	0.503994	1.2057	1.97136		https://gnps.ucsd.edu/ProteoSAFe/result.jsp?task=94d7974737ba4a4c82453f11a3ee1a41&view=view_all_clusters_withID&show=true#{""""main.cluster index_lowerinput"""":""""10138.0"""",""""main.cluster index_upperinput"""":""""10138.0""""}	This Node is a Singleton	N/A	N/A	N/A	9.3735	9.3735	0	N/A	N/A	52882100	46	10138	-1	46	676.865	1	676.865	52882100	#N/A	#N/A	#N/A	#N/A	#N/A	#N/A	#N/A	#N/A	#N/A	0.000153846	0	-0.000333333	0
id_10139	-0.0218568	-0.00176307	-0.00628942	4.58936e-08	48.424	20.1027	0.150627	0.81569	1.69451	1.55115e-07	1.54388	8.81393e-07	1.4021e-06	0.867166	-0.676716	-0.827344	Limu	https://gnps.ucsd.edu/ProteoSAFe/result.jsp?task=94d7974737ba4a4c82453f11a3ee1a41&view=view_all_clusters_withID&show=true#{""""main.cluster index_lowerinput"""":""""10139.0"""",""""main.cluster index_upperinput"""":""""10139.0""""}	https://gnps.ucsd.edu/ProteoSAFe/result.jsp?view=network_displayer&componentindex=147&task=94d7974737ba4a4c82453f11a3ee1a41&show=true	N/A	N/A	N/A	0.7907	0.7907	0	N/A	N/A	25687650	10	10139	147	10	256.082	1	256.082	25687650	C1=C[N+](=CC(=C1)C(=O)[O-])C2C(C(C(CO)O2)O)O	missing	missing	CSIFingerID	Organic compounds	Organic oxygen compounds	Organooxygen compounds	Carbohydrates and carbohydrate conjugates	Glycosylamines	0	0	0.0005	0.000102564
id_10140	-0.0193688	0.00173713	0.00220166	1.92293e-06	38.1487	15.0565	0.150627	0.823899	1.51123	4.36984e-06	1.3606	2.24111e-05	3.16713e-05	0.683883	-0.676716	-0.827344	Limu	https://gnps.ucsd.edu/ProteoSAFe/result.jsp?task=94d7974737ba4a4c82453f11a3ee1a41&view=view_all_clusters_withID&show=true#{""""main.cluster index_lowerinput"""":""""10140.0"""",""""main.cluster index_upperinput"""":""""10140.0""""}	https://gnps.ucsd.edu/ProteoSAFe/result.jsp?view=network_displayer&componentindex=16&task=94d7974737ba4a4c82453f11a3ee1a41&show=true	N/A	N/A	N/A	9.2413	9.2413	0	N/A	N/A	7860800	8	10140	16	8	383.331	1	383.331	7860800	CC(=CCC=C(C)C1CCC2C3CC=C4CC(CCC4(C)C3CCC12C)O)C	missing	missing	CSIFingerID	Organic compounds	Lipids and lipid-like molecules	Steroids and steroid derivatives	Cholestane steroids	Cholesterols and derivatives	0	0	0	0
id_10142	-0.020053	0.000113822	-0.00349308	0.0218824	7.61934	3.97195	0.150627	0.774427	0.704319	0.0195368	0.553692	0.0744578	0.0473442	-0.123024	-0.676716	-0.827344	Limu	https://gnps.ucsd.edu/ProteoSAFe/result.jsp?task=94d7974737ba4a4c82453f11a3ee1a41&view=view_all_clusters_withID&show=true#{""""main.cluster index_lowerinput"""":""""10142.0"""",""""main.cluster index_upperinput"""":""""10142.0""""}	https://gnps.ucsd.edu/ProteoSAFe/result.jsp?view=network_displayer&componentindex=342&task=94d7974737ba4a4c82453f11a3ee1a41&show=true	N/A	N/A	N/A	0.6383	0.6383	0	N/A	N/A	10085100	3	10142	342	3	244.112	1	244.112	10085100	CCOC(=NCCNCC1=CN=C(C)S1)O	missing	missing	CSIFingerID	unclassified	unclassified	unclassified	unclassified	unclassified	0	0	0	0
id_10143	-0.000318265	-0.00813736	0.00377166	0.893642	2.97624	0.112576	0.388544	0.883693	0.225484	0.969615	-0.16306	0.98321	0.909451	2.36286	2.52592	2.13737		https://gnps.ucsd.edu/ProteoSAFe/result.jsp?task=94d7974737ba4a4c82453f11a3ee1a41&view=view_all_clusters_withID&show=true#{""""main.cluster index_lowerinput"""":""""10143.0"""",""""main.cluster index_upperinput"""":""""10143.0""""}	https://gnps.ucsd.edu/ProteoSAFe/result.jsp?view=network_displayer&componentindex=64&task=94d7974737ba4a4c82453f11a3ee1a41&show=true	N/A	N/A	N/A	7.1412	7.1412	0	N/A	N/A	703149000	46	10143	64	46	288.922	1	288.922	703149000	missing	missing	missing	missing	unclassified	unclassified	unclassified	unclassified	unclassified	0	0	0	0
id_10144	-0.0128433	0.0023699	0.000698459	0.0262405	26.3478	3.77626	-0.325495	0.720462	0.975049	0.119502	1.30054	0.0207818	0.0527167	1.21199	-0.0885526	0.236942	Limu	https://gnps.ucsd.edu/ProteoSAFe/result.jsp?task=94d7974737ba4a4c82453f11a3ee1a41&view=view_all_clusters_withID&show=true#{""""main.cluster index_lowerinput"""":""""10144.0"""",""""main.cluster index_upperinput"""":""""10144.0""""}	This Node is a Singleton	N/A	N/A	N/A	5.7079	5.7079	0	N/A	N/A	41405180	25	10144	-1	25	389.268	1	389.268	41405180	#N/A	#N/A	#N/A	#N/A	#N/A	#N/A	#N/A	#N/A	#N/A	0	0	0	0
id_10149	-0.00363803	-0.0082303	-0.00511089	0.720895	2.9686	0.328335	0.0514505	0.99367	0.425399	0.726254	0.373948	0.771417	0.753646	0.837029	0.46308	0.41163		https://gnps.ucsd.edu/ProteoSAFe/result.jsp?task=94d7974737ba4a4c82453f11a3ee1a41&view=view_all_clusters_withID&show=true#{""""main.cluster index_lowerinput"""":""""10149.0"""",""""main.cluster index_upperinput"""":""""10149.0""""}	https://gnps.ucsd.edu/ProteoSAFe/result.jsp?view=network_displayer&componentindex=593&task=94d7974737ba4a4c82453f11a3ee1a41&show=true	N/A	N/A	N/A	0.6381	0.6381	0	N/A	N/A	48894190	29	10149	593	29	285.145	1	285.145	48894190	COC(=O)C1CCCN1C(=O)C2CCCN2C(=O)OC	missing	missing	CSIFingerID	Organic compounds	Organic acids and derivatives	Carboxylic acids and derivatives	Amino acids, peptides, and analogues	Peptides	0.0002	0.000111111	0.00025	0.000171701
id_10150	-0.0193996	0.0015973	0.00185681	1.52312e-07	47.891	18.4408	0.150627	0.827788	1.68552	4.65889e-07	1.53489	2.40786e-06	3.84552e-06	0.858174	-0.676716	-0.827344	Limu	https://gnps.ucsd.edu/ProteoSAFe/result.jsp?task=94d7974737ba4a4c82453f11a3ee1a41&view=view_all_clusters_withID&show=true#{""""main.cluster index_lowerinput"""":""""10150.0"""",""""main.cluster index_upperinput"""":""""10150.0""""}	This Node is a Singleton	N/A	N/A	N/A	9.0161	9.0161	0	N/A	N/A	8967062	9	10150	-1	9	383.331	1	383.331	8967062	CC(=CCCC(C)C1CCC2C3=CCC4CC(=O)CCC4(C)C3CCC12C)C	missing	missing	CSIFingerID	Organic compounds	Lipids and lipid-like molecules	Steroids and steroid derivatives	Cholestane steroids	Cholesterols and derivatives	0	0	0	0
id_10151	-0.0174997	0.0101436	0.00549857	0.00568652	9.69836	5.44636	0.150627	0.759338	0.789035	0.00534657	0.638408	0.0255453	0.0173679	-0.0383084	-0.676716	-0.827344	Limu	https://gnps.ucsd.edu/ProteoSAFe/result.jsp?task=94d7974737ba4a4c82453f11a3ee1a41&view=view_all_clusters_withID&show=true#{""""main.cluster index_lowerinput"""":""""10151.0"""",""""main.cluster index_upperinput"""":""""10151.0""""}	https://gnps.ucsd.edu/ProteoSAFe/result.jsp?view=network_displayer&componentindex=244&task=94d7974737ba4a4c82453f11a3ee1a41&show=true	N/A	N/A	N/A	6.1472	6.1472	0	N/A	N/A	7398200	4	10151	244	4	548.394	1	548.394	7398200	CCCCCCCCCCCC(CC(=NC(CO)C(=O)OCC1=CC=CC=C1)O)OC(=O)CCCCCCC	missing	missing	CSIFingerID	unclassified	unclassified	unclassified	unclassified	unclassified	0	0	0	0
id_10153	-0.0171203	0.00356694	0.00204943	4.7083e-05	28.2573	11.0257	-0.0989513	0.920561	1.18214	0.000375685	1.28109	7.32744e-05	0.000408188	0.604378	-0.676716	-0.577765	Limu	https://gnps.ucsd.edu/ProteoSAFe/result.jsp?task=94d7974737ba4a4c82453f11a3ee1a41&view=view_all_clusters_withID&show=true#{""""main.cluster index_lowerinput"""":""""10153.0"""",""""main.cluster index_upperinput"""":""""10153.0""""}	https://gnps.ucsd.edu/ProteoSAFe/result.jsp?view=network_displayer&componentindex=165&task=94d7974737ba4a4c82453f11a3ee1a41&show=true	N/A	N/A	N/A	5.7064	5.7064	0	N/A	N/A	12178030	11	10153	165	11	399.214	1	399.214	12178030	CC(C(=O)NC1=CC=C(C=C1)NC(=O)C(C)N2C=NC=N2)N=C(C3CCCC3)O	missing	missing	CSIFingerID	Organic compounds	Organic acids and derivatives	Carboxylic acids and derivatives	Amino acids, peptides, and analogues	N-acyl-alpha amino acids and derivatives	0	0	0	0
id_10156	0.00353607	-0.00023431	-0.00394808	8.44784e-05	143.894	10.3164	-2.69805	4.80944e-05	-1.23936	0.177959	1.45869	0.0834742	0.000650467	1.22593	-0.23276	2.46529	CCA	https://gnps.ucsd.edu/ProteoSAFe/result.jsp?task=94d7974737ba4a4c82453f11a3ee1a41&view=view_all_clusters_withID&show=true#{""""main.cluster index_lowerinput"""":""""10156.0"""",""""main.cluster index_upperinput"""":""""10156.0""""}	https://gnps.ucsd.edu/ProteoSAFe/result.jsp?view=network_displayer&componentindex=270&task=94d7974737ba4a4c82453f11a3ee1a41&show=true	N/A	N/A	N/A	0.6008	0.6008	0	N/A	N/A	393575100	31	10156	270	31	217.155	1	217.155	393575100	CCCC(C(=NC(CCC)C(=O)O)O)N	missing	missing	CSIFingerID	Organic compounds	Organic acids and derivatives	Carboxylic acids and derivatives	Amino acids, peptides, and analogues	Dipeptides	0	0	0	0
id_10157	0.00421214	0.00511459	0.00742794	0.00326271	32.442	6.06585	-1.00751	0.02015	0.287572	0.780868	1.29508	0.00714399	0.0116685	0.618368	-0.676716	0.330795	CCALimu	https://gnps.ucsd.edu/ProteoSAFe/result.jsp?task=94d7974737ba4a4c82453f11a3ee1a41&view=view_all_clusters_withID&show=true#{""""main.cluster index_lowerinput"""":""""10157.0"""",""""main.cluster index_upperinput"""":""""10157.0""""}	This Node is a Singleton	N/A	N/A	N/A	5.4885	5.4885	0	N/A	N/A	80977920	16	10157	-1	16	345.168	1	345.168	80977920	C1=CC=C(C=C1)CCC(=O)CC(=C(C2CCCCC2)C(=O)O)C(=O)O	missing	missing	CSIFingerID	unclassified	unclassified	unclassified	unclassified	unclassified	0.000133333	0	0	5.55556e-05
id_10161	0.00274871	-0.0133444	0.00140725	0.0455827	30.3217	3.18559	0.112511	0.971577	-1.21835	0.0887771	-1.33086	0.0494003	0.0771916	-0.29568	1.03518	0.922665	Coral	https://gnps.ucsd.edu/ProteoSAFe/result.jsp?task=94d7974737ba4a4c82453f11a3ee1a41&view=view_all_clusters_withID&show=true#{""""main.cluster index_lowerinput"""":""""10161.0"""",""""main.cluster index_upperinput"""":""""10161.0""""}	https://gnps.ucsd.edu/ProteoSAFe/result.jsp?view=network_displayer&componentindex=670&task=94d7974737ba4a4c82453f11a3ee1a41&show=true	N/A	N/A	N/A	9.6385	9.6385	0	N/A	N/A	50352440	33	10161	670	33	948.812	1	948.812	50352440	#N/A	#N/A	#N/A	#N/A	#N/A	#N/A	#N/A	#N/A	#N/A	0	0	0	0
id_10164	-0.0182521	-0.00353944	-0.00394489	0.0474596	18.7064	3.14269	0.636698	0.235033	1.10206	0.043361	0.46536	0.544677	0.0795774	0.70836	0.242999	-0.393698	Limu	https://gnps.ucsd.edu/ProteoSAFe/result.jsp?task=94d7974737ba4a4c82453f11a3ee1a41&view=view_all_clusters_withID&show=true#{""""main.cluster index_lowerinput"""":""""10164.0"""",""""main.cluster index_upperinput"""":""""10164.0""""}	https://gnps.ucsd.edu/ProteoSAFe/result.jsp?view=network_displayer&componentindex=297&task=94d7974737ba4a4c82453f11a3ee1a41&show=true	N/A	N/A	N/A	5.4899	5.4899	0	N/A	N/A	34688890	22	10164	297	22	365.269	1	365.269	34688890	CCCCC(C)(C)C(C=CC1C=CC(=O)C1CCCCCCC(=O)O)O	missing	missing	CSIFingerID	Organic compounds	Lipids and lipid-like molecules	Fatty Acyls	Eicosanoids	Prostaglandins and related compounds	0	0	0	0
id_10175	-0.00513104	-0.00455397	0.00524669	0.0444313	11.8966	3.21281	-0.0640142	0.97629	0.767155	0.084874	0.831169	0.0490253	0.0757353	0.607238	-0.223931	-0.159917	Limu	https://gnps.ucsd.edu/ProteoSAFe/result.jsp?task=94d7974737ba4a4c82453f11a3ee1a41&view=view_all_clusters_withID&show=true#{""""main.cluster index_lowerinput"""":""""10175.0"""",""""main.cluster index_upperinput"""":""""10175.0""""}	This Node is a Singleton	N/A	N/A	N/A	5.5731	5.5731	0	N/A	N/A	10716620	23	10175	-1	23	249.184	1	249.184	10716620	CCC=CC=CC=CC=CCCCCCC(=O)O	missing	missing	CSIFingerID	unclassified	unclassified	unclassified	unclassified	unclassified	0	0	0	0
id_10178	-0.00704181	0.00194893	-0.00205939	0.016135	30.4067	4.30185	-0.36962	0.659139	1.03062	0.0966917	1.40024	0.012255	0.0388727	1.55872	0.15848	0.5281	Limu	https://gnps.ucsd.edu/ProteoSAFe/result.jsp?task=94d7974737ba4a4c82453f11a3ee1a41&view=view_all_clusters_withID&show=true#{""""main.cluster index_lowerinput"""":""""10178.0"""",""""main.cluster index_upperinput"""":""""10178.0""""}	This Node is a Singleton	N/A	N/A	N/A	4.9241	4.9241	0	N/A	N/A	62056760	35	10178	-1	35	309.205	1	309.205	62056760	missing	missing	missing	missing	unclassified	unclassified	unclassified	unclassified	unclassified	0	0	0	0
id_10190	-0.0238013	5.69768e-05	-0.00974348	8.55275e-08	82.3617	19.2353	0.150627	0.891589	2.18959	3.48114e-07	2.03897	1.10347e-06	2.3753e-06	1.36225	-0.676716	-0.827344	Limu	https://gnps.ucsd.edu/ProteoSAFe/result.jsp?task=94d7974737ba4a4c82453f11a3ee1a41&view=view_all_clusters_withID&show=true#{""""main.cluster index_lowerinput"""":""""10190.0"""",""""main.cluster index_upperinput"""":""""10190.0""""}	https://gnps.ucsd.edu/ProteoSAFe/result.jsp?view=network_displayer&componentindex=254&task=94d7974737ba4a4c82453f11a3ee1a41&show=true	N/A	N/A	N/A	6.3899	6.3899	0	N/A	N/A	101048300	9	10190	254	9	947.49	1	947.49	101048300	#N/A	#N/A	#N/A	#N/A	#N/A	#N/A	#N/A	#N/A	#N/A	0	0	0	0
id_10191	-0.00153599	-0.0120819	0.0121236	0.523921	10.3397	0.650612	-0.203649	0.945011	-0.827563	0.503987	-0.623914	0.663546	0.570455	1.31704	1.94096	2.14461		https://gnps.ucsd.edu/ProteoSAFe/result.jsp?task=94d7974737ba4a4c82453f11a3ee1a41&view=view_all_clusters_withID&show=true#{""""main.cluster index_lowerinput"""":""""10191.0"""",""""main.cluster index_upperinput"""":""""10191.0""""}	https://gnps.ucsd.edu/ProteoSAFe/result.jsp?view=network_displayer&componentindex=96&task=94d7974737ba4a4c82453f11a3ee1a41&show=true	N/A	N/A	N/A	9.9934	9.9934	0	N/A	N/A	220686700	59	10191	96	59	2032.6	2	1016.8	220686700	#N/A	#N/A	#N/A	#N/A	#N/A	#N/A	#N/A	#N/A	#N/A	0	0	0	0
id_10196	-0.0163383	-0.00156302	-0.00730557	0.0404217	11.7703	3.31356	-0.52171	0.196864	0.313027	0.643977	0.834737	0.0422519	0.0706963	0.15802	-0.676716	-0.155006	Limu	https://gnps.ucsd.edu/ProteoSAFe/result.jsp?task=94d7974737ba4a4c82453f11a3ee1a41&view=view_all_clusters_withID&show=true#{""""main.cluster index_lowerinput"""":""""10196.0"""",""""main.cluster index_upperinput"""":""""10196.0""""}	This Node is a Singleton	N/A	N/A	N/A	6.2855	6.2855	0	N/A	N/A	18497200	11	10196	-1	11	403.245	1	403.245	18497200	#N/A	#N/A	#N/A	#N/A	#N/A	#N/A	#N/A	#N/A	#N/A	0	0	0	0
id_10198	-0.016481	0.00106282	0.00331965	0.0923678	14.2482	2.43963	-0.204059	0.857003	0.745641	0.223822	0.9497	0.081037	0.135729	0.658371	-0.291329	-0.0872701		https://gnps.ucsd.edu/ProteoSAFe/result.jsp?task=94d7974737ba4a4c82453f11a3ee1a41&view=view_all_clusters_withID&show=true#{""""main.cluster index_lowerinput"""":""""10198.0"""",""""main.cluster index_upperinput"""":""""10198.0""""}	This Node is a Singleton	N/A	N/A	N/A	6.0576	6.0576	0	N/A	N/A	93486960	19	10198	-1	19	351.253	1	351.253	93486960	CCCCCC(=O)C=CC1CCC(=O)C1CCCCCCCC(=O)O	missing	missing	CSIFingerID	Organic compounds	Lipids and lipid-like molecules	Fatty Acyls	Eicosanoids	Prostaglandins and related compounds	0	0	0	0
id_102	-0.00422978	-0.00849581	0.00622639	0.079266	88.1021	2.60031	0.00125746	0.999999	2.18839	0.110643	2.18713	0.09988	0.12181	6.03379	3.84665	3.8454		https://gnps.ucsd.edu/ProteoSAFe/result.jsp?task=94d7974737ba4a4c82453f11a3ee1a41&view=view_all_clusters_withID&show=true#{""""main.cluster index_lowerinput"""":""""102.0"""",""""main.cluster index_upperinput"""":""""102.0""""}	https://gnps.ucsd.edu/ProteoSAFe/result.jsp?view=network_displayer&componentindex=582&task=94d7974737ba4a4c82453f11a3ee1a41&show=true	N/A	N/A	N/A	9.0107	9.0107	0	N/A	N/A	3704294000	80	102	582	80	408.308	1	408.308	3704294000	CCCCCCCCCCOC(=NCCCCCCCCCCC(=O)O)O	missing	missing	CSIFingerID	Organic compounds	Lipids and lipid-like molecules	Fatty Acyls	Fatty acids and conjugates	Medium-chain fatty acids	0	0	0	0
id_10201	-0.0202655	0.000781454	-0.00230113	5.54972e-06	29.7625	13.692	0.0486513	0.976666	1.29642	2.06464e-05	1.24777	2.70137e-05	7.36868e-05	0.571054	-0.676716	-0.725368	Limu	https://gnps.ucsd.edu/ProteoSAFe/result.jsp?task=94d7974737ba4a4c82453f11a3ee1a41&view=view_all_clusters_withID&show=true#{""""main.cluster index_lowerinput"""":""""10201.0"""",""""main.cluster index_upperinput"""":""""10201.0""""}	This Node is a Singleton	N/A	N/A	N/A	7.3182	7.3182	0	N/A	N/A	6449333	9	10201	-1	9	349.252	1	349.252	6449333	CC(=CC#CC=C(C)C=O)C=CC=C(C)C=CC1=C(C)CCCC1(C)C	missing	missing	CSIFingerID	Organic compounds	Lipids and lipid-like molecules	Prenol lipids	Sesquiterpenoids	Sesquiterpenoids	0	0	0	0
id_10206	-0.0172972	0.000868783	0.00124196	1.75361e-06	38.611	15.1765	-0.00424944	0.999846	1.44602	1.13748e-05	1.45027	6.56505e-06	2.94241e-05	0.773555	-0.676716	-0.672467	Limu	https://gnps.ucsd.edu/ProteoSAFe/result.jsp?task=94d7974737ba4a4c82453f11a3ee1a41&view=view_all_clusters_withID&show=true#{""""main.cluster index_lowerinput"""":""""10206.0"""",""""main.cluster index_upperinput"""":""""10206.0""""}	This Node is a Singleton	N/A	N/A	N/A	6.7334	6.7334	0	N/A	N/A	8784326	11	10206	-1	11	415.322	1	415.322	8784326	C=C(C)C(=O)CCC(C)C1CCC2C3=CC(C4CC(CCC4(C)C3CCC12C)O)O	missing	missing	CSIFingerID	Organic compounds	Lipids and lipid-like molecules	Steroids and steroid derivatives	Bile acids, alcohols and derivatives	Dihydroxy bile acids, alcohols and derivatives	0	0	0	0
id_10207	0.00120556	-0.0168821	-0.00488764	0.00781313	68.2787	5.09517	1.44739	0.0389924	-0.443157	0.790986	-1.89055	0.0143883	0.0220796	0.89554	2.78609	1.3387	Coral	https://gnps.ucsd.edu/ProteoSAFe/result.jsp?task=94d7974737ba4a4c82453f11a3ee1a41&view=view_all_clusters_withID&show=true#{""""main.cluster index_lowerinput"""":""""10207.0"""",""""main.cluster index_upperinput"""":""""10207.0""""}	https://gnps.ucsd.edu/ProteoSAFe/result.jsp?view=network_displayer&componentindex=147&task=94d7974737ba4a4c82453f11a3ee1a41&show=true	InChI=1S/C10H13N5O4/c11-10-13-8-7(9(18)14-10)12-3-15(8)6-1-4(17)5(2-16)19-6/h3-6,16-17H,1-2H2,(H3,11,13,14,18)/t4-,5+,6+/m0/s1	DEOXYGUANOSINE	0.989735	0.9281	0.9281	0	NC1=NC2=C(N=CN2[C@H]2C[C@H](O)[C@@H](CO)O2)C(=O)N1	CCMSLIB00005464400	117977100	51	10207	147	51	290.086	1	290.086	117977100	C=C(CO)C(C#N)OC1C(C(C(C(C(=O)O)O1)O)O)O	NC1=NC2=C(N=CN2[C@H]2C[C@H](O)[C@@H](CO)O2)C(=O)N1	DEOXYGUANOSINE	MS2	Organic compounds	Nucleosides, nucleotides, and analogues	Purine nucleosides	Purine 2'-deoxyribonucleosides	Purine 2'-deoxyribonucleosides	0	0	0	0
id_10208	-0.00718921	-0.00296374	0.000879173	0.0362158	19.8316	3.43084	0.0179234	0.998795	1.04732	0.0535703	1.0294	0.0515671	0.0655466	1.0927	0.0633052	0.0453818		https://gnps.ucsd.edu/ProteoSAFe/result.jsp?task=94d7974737ba4a4c82453f11a3ee1a41&view=view_all_clusters_withID&show=true#{""""main.cluster index_lowerinput"""":""""10208.0"""",""""main.cluster index_upperinput"""":""""10208.0""""}	This Node is a Singleton	N/A	N/A	N/A	3.5528	3.5528	0	N/A	N/A	21035210	27	10208	-1	27	279.121	1	279.121	21035210	CC1(C)C(C)(C)N(C(=N1=O)C2=CC=C(C=C2)N(=O)=O)[O]	missing	missing	CSIFingerID	Organic compounds	Benzenoids	Benzene and substituted derivatives	Nitrobenzenes	Nitrobenzenes	0	0	-0.000181818	-4.87805e-05
id_1021	-0.0029692	-0.00944136	0.00396207	0.235124	3.31068	1.4688	0.408952	0.207037	0.251102	0.640022	-0.15785	0.830536	0.287751	3.49652	3.65437	3.24542		https://gnps.ucsd.edu/ProteoSAFe/result.jsp?task=94d7974737ba4a4c82453f11a3ee1a41&view=view_all_clusters_withID&show=true#{""""main.cluster index_lowerinput"""":""""1021.0"""",""""main.cluster index_upperinput"""":""""1021.0""""}	https://gnps.ucsd.edu/ProteoSAFe/result.jsp?view=network_displayer&componentindex=91&task=94d7974737ba4a4c82453f11a3ee1a41&show=true	N/A	N/A	N/A	3.0864	3.0864	0	N/A	N/A	75321510	113	1021	91	113	476.307	1	476.307	75321510	CC(C)C(C(=NC)O)N=C(C(C(C)C)N(C)C(=O)CCOCCOCCN=C(CON)O)O	missing	missing	CSIFingerID	Organic compounds	Organic acids and derivatives	Carboxylic acids and derivatives	Carboxylic acid derivatives	Tertiary carboxylic acid amides	0.000714286	-1.0989e-05	-0.000222222	0.000219298
id_10212	-0.0140347	0.00383799	0.00223452	0.00114123	36.4137	7.2562	-0.176232	0.8746	1.30093	0.00636093	1.47716	0.0012332	0.0051149	0.973323	-0.503841	-0.32761	Limu	https://gnps.ucsd.edu/ProteoSAFe/result.jsp?task=94d7974737ba4a4c82453f11a3ee1a41&view=view_all_clusters_withID&show=true#{""""main.cluster index_lowerinput"""":""""10212.0"""",""""main.cluster index_upperinput"""":""""10212.0""""}	This Node is a Singleton	N/A	N/A	N/A	4.799	4.799	0	N/A	N/A	44457340	15	10212	-1	15	405.227	1	405.227	44457340	CC(C1=NC(=CC=C1)CN2C(=C(C=N2)N)N)C3=NC(=CC=C3)CN4C(=C(C=N4)N)N	missing	missing	CSIFingerID	unclassified	unclassified	unclassified	unclassified	unclassified	0	0	0	0
id_10217	-0.0136435	0.000243503	0.00614444	2.21945e-06	87.555	14.8702	-0.437401	0.497573	1.90099	0.000153988	2.33839	1.84754e-06	3.55376e-05	1.88493	-0.453459	-0.0160575	Limu	https://gnps.ucsd.edu/ProteoSAFe/result.jsp?task=94d7974737ba4a4c82453f11a3ee1a41&view=view_all_clusters_withID&show=true#{""""main.cluster index_lowerinput"""":""""10217.0"""",""""main.cluster index_upperinput"""":""""10217.0""""}	https://gnps.ucsd.edu/ProteoSAFe/result.jsp?view=network_displayer&componentindex=193&task=94d7974737ba4a4c82453f11a3ee1a41&show=true	N/A	N/A	N/A	5.8482	5.8482	0	N/A	N/A	43911870	22	10217	193	22	703.388	1	703.388	43911870	#N/A	#N/A	#N/A	#N/A	#N/A	#N/A	#N/A	#N/A	#N/A	0.000133333	0	0	5.71429e-05
id_10220	-0.00209309	-0.0126887	0.0100419	0.36977	20.5385	1.00484	0.518414	0.75271	1.18586	0.336917	0.667449	0.694064	0.422429	1.73582	1.06837	0.549954		https://gnps.ucsd.edu/ProteoSAFe/result.jsp?task=94d7974737ba4a4c82453f11a3ee1a41&view=view_all_clusters_withID&show=true#{""""main.cluster index_lowerinput"""":""""10220.0"""",""""main.cluster index_upperinput"""":""""10220.0""""}	https://gnps.ucsd.edu/ProteoSAFe/result.jsp?view=network_displayer&componentindex=11&task=94d7974737ba4a4c82453f11a3ee1a41&show=true	N/A	N/A	N/A	7.4578	7.4578	0	N/A	N/A	256160800	31	10220	11	31	184.986	1	184.986	256160800	missing	missing	missing	missing	unclassified	unclassified	unclassified	unclassified	unclassified	0	0	0	0
id_10221	-0.0134933	0.001571	-0.00419323	1.35241e-05	44.2925	12.5674	-0.191614	0.798313	1.43662	0.000221726	1.62823	1.69603e-05	0.000152127	1.05038	-0.577853	-0.386239	Limu	https://gnps.ucsd.edu/ProteoSAFe/result.jsp?task=94d7974737ba4a4c82453f11a3ee1a41&view=view_all_clusters_withID&show=true#{""""main.cluster index_lowerinput"""":""""10221.0"""",""""main.cluster index_upperinput"""":""""10221.0""""}	https://gnps.ucsd.edu/ProteoSAFe/result.jsp?view=network_displayer&componentindex=114&task=94d7974737ba4a4c82453f11a3ee1a41&show=true	N/A	N/A	N/A	7.1859	7.1859	0	N/A	N/A	11455380	16	10221	114	16	315.232	1	315.232	11455380	CCC#CCC=CCC=CCC=CCC=CCCCC(=O)OC	missing	missing	CSIFingerID	Organic compounds	Lipids and lipid-like molecules	Fatty Acyls	Fatty acid esters	Fatty acid methyl esters	0	0	0	0
id_10222	-0.00348027	-0.0144587	0.00303029	0.250558	39.206	1.4034	1.26896	0.292527	0.0350097	0.999296	-1.23395	0.403962	0.303184	1.60011	2.83406	1.5651		https://gnps.ucsd.edu/ProteoSAFe/result.jsp?task=94d7974737ba4a4c82453f11a3ee1a41&view=view_all_clusters_withID&show=true#{""""main.cluster index_lowerinput"""":""""10222.0"""",""""main.cluster index_upperinput"""":""""10222.0""""}	https://gnps.ucsd.edu/ProteoSAFe/result.jsp?view=network_displayer&componentindex=60&task=94d7974737ba4a4c82453f11a3ee1a41&show=true	N/A	N/A	N/A	4.277	4.277	0	N/A	N/A	637263000	45	10222	60	45	154.99	1	154.99	637263000	#N/A	#N/A	#N/A	#N/A	#N/A	#N/A	#N/A	#N/A	#N/A	0	-0.000133333	0	-5.26316e-05
id_10223	0.00239269	-0.0130354	0.00933763	0.105688	39.4496	2.29853	-0.0255938	0.999173	-1.4773	0.137213	-1.45171	0.13378	0.150039	0.697958	2.14966	2.17526		https://gnps.ucsd.edu/ProteoSAFe/result.jsp?task=94d7974737ba4a4c82453f11a3ee1a41&view=view_all_clusters_withID&show=true#{""""main.cluster index_lowerinput"""":""""10223.0"""",""""main.cluster index_upperinput"""":""""10223.0""""}	https://gnps.ucsd.edu/ProteoSAFe/result.jsp?view=network_displayer&componentindex=96&task=94d7974737ba4a4c82453f11a3ee1a41&show=true	N/A	N/A	N/A	9.9731	9.9731	0	N/A	N/A	372256500	59	10223	96	59	2032.6	2	1016.8	372256500	#N/A	#N/A	#N/A	#N/A	#N/A	#N/A	#N/A	#N/A	#N/A	-0.000125	-0.00025098	0.000222222	-0.000108187
id_10227	-0.0183557	-0.000734455	-0.00934698	0.00259192	15.4769	6.32453	0.0894751	0.931564	0.959832	0.00367638	0.870357	0.00758531	0.00977308	0.344217	-0.52614	-0.615615	Limu	https://gnps.ucsd.edu/ProteoSAFe/result.jsp?task=94d7974737ba4a4c82453f11a3ee1a41&view=view_all_clusters_withID&show=true#{""""main.cluster index_lowerinput"""":""""10227.0"""",""""main.cluster index_upperinput"""":""""10227.0""""}	https://gnps.ucsd.edu/ProteoSAFe/result.jsp?view=network_displayer&componentindex=979&task=94d7974737ba4a4c82453f11a3ee1a41&show=true	N/A	N/A	N/A	6.8113	6.8113	0	N/A	N/A	8472949	12	10227	979	12	347.258	1	347.258	8472949	CCC=CCC=CCC=CCC=CCC1C(CCCCCC(=O)O)O1	missing	missing	CSIFingerID	Organic compounds	Lipids and lipid-like molecules	Fatty Acyls	Fatty acids and conjugates	Medium-chain fatty acids	0	0	0	0
id_10232	-0.0231214	0.000228687	-0.00843173	6.53636e-05	27.9526	10.6266	0.150627	0.829774	1.30249	0.000103201	1.15186	0.000464537	0.000529084	0.475143	-0.676716	-0.827344	Limu	https://gnps.ucsd.edu/ProteoSAFe/result.jsp?task=94d7974737ba4a4c82453f11a3ee1a41&view=view_all_clusters_withID&show=true#{""""main.cluster index_lowerinput"""":""""10232.0"""",""""main.cluster index_upperinput"""":""""10232.0""""}	https://gnps.ucsd.edu/ProteoSAFe/result.jsp?view=network_displayer&componentindex=198&task=94d7974737ba4a4c82453f11a3ee1a41&show=true	N/A	N/A	N/A	4.3264	4.3264	0	N/A	N/A	16728440	6	10232	198	6	746.424	2	373.712	16728440	#N/A	#N/A	#N/A	#N/A	#N/A	#N/A	#N/A	#N/A	#N/A	0	0	0	0
id_10235	0.000551555	-0.0110054	0.00734514	0.166995	45.2225	1.82221	0.00780771	0.999947	-1.56322	0.212836	-1.57102	0.194464	0.216687	0.854792	2.42582	2.41801		https://gnps.ucsd.edu/ProteoSAFe/result.jsp?task=94d7974737ba4a4c82453f11a3ee1a41&view=view_all_clusters_withID&show=true#{""""main.cluster index_lowerinput"""":""""10235.0"""",""""main.cluster index_upperinput"""":""""10235.0""""}	https://gnps.ucsd.edu/ProteoSAFe/result.jsp?view=network_displayer&componentindex=64&task=94d7974737ba4a4c82453f11a3ee1a41&show=true	N/A	N/A	N/A	4.993	4.993	0	N/A	N/A	494798300	50	10235	64	50	288.922	1	288.922	494798300	missing	missing	missing	missing	unclassified	unclassified	unclassified	unclassified	unclassified	0	0	-0.000166667	-5.26316e-05
id_10238	0.0013687	0.00255878	-0.0188986	0.0425357	17.4252	3.25924	-0.441977	0.456597	0.624021	0.316416	1.066	0.0328135	0.0732797	0.717166	-0.348832	0.0931454	Limu	https://gnps.ucsd.edu/ProteoSAFe/result.jsp?task=94d7974737ba4a4c82453f11a3ee1a41&view=view_all_clusters_withID&show=true#{""""main.cluster index_lowerinput"""":""""10238.0"""",""""main.cluster index_upperinput"""":""""10238.0""""}	https://gnps.ucsd.edu/ProteoSAFe/result.jsp?view=network_displayer&componentindex=1263&task=94d7974737ba4a4c82453f11a3ee1a41&show=true	N/A	N/A	N/A	5.9846	5.9846	0	N/A	N/A	83612040	20	10238	1263	20	283.205	1	283.205	83612040	CCC1(C)CCC2=C1CCC3C4=CCC(=O)C=C4CCC32	missing	missing	CSIFingerID	Organic compounds	Lipids and lipid-like molecules	Steroids and steroid derivatives	Oxosteroids	Oxosteroids	0	0	0	0
id_10245	-0.00837047	-0.00456153	-0.0092136	0.0114364	27.0987	4.67694	-1.02628	0.0235781	0.0431178	0.994863	1.0694	0.0414637	0.0300028	0.520779	-0.548619	0.477661	CCALimu	https://gnps.ucsd.edu/ProteoSAFe/result.jsp?task=94d7974737ba4a4c82453f11a3ee1a41&view=view_all_clusters_withID&show=true#{""""main.cluster index_lowerinput"""":""""10245.0"""",""""main.cluster index_upperinput"""":""""10245.0""""}	https://gnps.ucsd.edu/ProteoSAFe/result.jsp?view=network_displayer&componentindex=769&task=94d7974737ba4a4c82453f11a3ee1a41&show=true	N/A	N/A	N/A	5.6204	5.6204	0	N/A	N/A	32814400	21	10245	769	21	327.218	1	327.218	32814400	CC1(C)CCCCC1C(=NCCC2=NC(=NN2)C3=CC=CC=C3)O	missing	missing	CSIFingerID	unclassified	unclassified	unclassified	unclassified	unclassified	0	0	0	0
id_10246	-0.00605608	-0.00127647	-0.0015647	0.0549323	6.16114	2.9875	-0.020143	0.995742	0.567452	0.0885244	0.587595	0.0660914	0.0895234	-0.0891218	-0.676716	-0.656573		https://gnps.ucsd.edu/ProteoSAFe/result.jsp?task=94d7974737ba4a4c82453f11a3ee1a41&view=view_all_clusters_withID&show=true#{""""main.cluster index_lowerinput"""":""""10246.0"""",""""main.cluster index_upperinput"""":""""10246.0""""}	This Node is a Singleton	N/A	N/A	N/A	7.9599	7.9599	0	N/A	N/A	5264783	6	10246	-1	6	415.321	1	415.321	5264783	CC(CC#CC(C)(C)O)C1CCC2C3C(CCC12C)C4(C)CCC(CC4=CC3O)O	missing	missing	CSIFingerID	unclassified	unclassified	unclassified	unclassified	unclassified	0	0	0	0
id_10250	-0.0139054	-0.000430973	-0.00433746	0.5709	2.9232	0.563695	-0.171489	0.884444	0.265726	0.804204	0.437215	0.540369	0.614299	0.23233	-0.204885	-0.0333958		https://gnps.ucsd.edu/ProteoSAFe/result.jsp?task=94d7974737ba4a4c82453f11a3ee1a41&view=view_all_clusters_withID&show=true#{""""main.cluster index_lowerinput"""":""""10250.0"""",""""main.cluster index_upperinput"""":""""10250.0""""}	This Node is a Singleton	N/A	N/A	N/A	5.8665	5.8665	0	N/A	N/A	15482070	18	10250	-1	18	389.268	1	389.268	15482070	#N/A	#N/A	#N/A	#N/A	#N/A	#N/A	#N/A	#N/A	#N/A	0	0	0	0
id_10252	-0.00186253	-0.00384485	0.0092808	0.179113	9.99457	1.74965	-0.22132	0.830677	0.582772	0.389845	0.804092	0.155968	0.22909	0.694738	-0.109354	0.111966		https://gnps.ucsd.edu/ProteoSAFe/result.jsp?task=94d7974737ba4a4c82453f11a3ee1a41&view=view_all_clusters_withID&show=true#{""""main.cluster index_lowerinput"""":""""10252.0"""",""""main.cluster index_upperinput"""":""""10252.0""""}	This Node is a Singleton	N/A	N/A	N/A	5.2244	5.2244	0	N/A	N/A	28743270	24	10252	-1	24	389.231	1	389.231	28743270	missing	missing	missing	missing	unclassified	unclassified	unclassified	unclassified	unclassified	0	0	0	0
id_10254	-0.00202572	-0.00538602	0.00721217	1.68483e-05	54.8671	12.2929	0.0263256	0.996638	1.74024	6.73405e-05	1.71391	5.78924e-05	0.000181655	1.25106	-0.462853	-0.489179	Limu	https://gnps.ucsd.edu/ProteoSAFe/result.jsp?task=94d7974737ba4a4c82453f11a3ee1a41&view=view_all_clusters_withID&show=true#{""""main.cluster index_lowerinput"""":""""10254.0"""",""""main.cluster index_upperinput"""":""""10254.0""""}	https://gnps.ucsd.edu/ProteoSAFe/result.jsp?view=network_displayer&componentindex=75&task=94d7974737ba4a4c82453f11a3ee1a41&show=true	N/A	N/A	N/A	6.8071	6.8071	0	N/A	N/A	44719830	16	10254	75	16	385.235	1	385.235	44719830	missing	missing	missing	missing	unclassified	unclassified	unclassified	unclassified	unclassified	0.0002	0.000352941	0.000333333	0.000257622
id_10257	-0.0063738	0.00150828	0.0125796	3.00291e-05	141.8	11.5771	-2.67155	1.73381e-05	-1.14403	0.187094	1.52752	0.0461234	0.000285542	2.21989	0.692367	3.36392	CCALimu	https://gnps.ucsd.edu/ProteoSAFe/result.jsp?task=94d7974737ba4a4c82453f11a3ee1a41&view=view_all_clusters_withID&show=true#{""""main.cluster index_lowerinput"""":""""10257.0"""",""""main.cluster index_upperinput"""":""""10257.0""""}	This Node is a Singleton	N/A	N/A	N/A	9.5234	9.5234	0	N/A	N/A	155329000	53	10257	-1	53	535.27	1	535.27	155329000	C#COC1CC(C)(C2CC=C(C)C2C3C1C4(CC56C=CC4(C)C6C7C(CCC5(C)O)C(=C)C(=O)O7)C(=O)O3)O	missing	missing	CSIFingerID	Organic compounds	Lipids and lipid-like molecules	Prenol lipids	Sesterterpenoids	Sesterterpenoids	0	0	0.000222222	5e-05
id_10258	0.00405691	-0.0117655	0.00397997	0.00682621	39.6261	5.24417	1.41019	0.00491582	0.915812	0.175594	-0.494379	0.582368	0.0198839	0.61783	1.11221	-0.297982	Coral	https://gnps.ucsd.edu/ProteoSAFe/result.jsp?task=94d7974737ba4a4c82453f11a3ee1a41&view=view_all_clusters_withID&show=true#{""""main.cluster index_lowerinput"""":""""10258.0"""",""""main.cluster index_upperinput"""":""""10258.0""""}	This Node is a Singleton	N/A	N/A	N/A	5.437	5.437	0	N/A	N/A	43192700	30	10258	-1	30	391.245	1	391.245	43192700	CC(=O)CCCC(=NCCOCCOCCOCCOCCC(=NC)O)O	missing	missing	CSIFingerID	Organic compounds	Lipids and lipid-like molecules	Fatty Acyls	Fatty amides	N-acyl amines	0	0	0	0
id_10260	-0.0105238	-0.00385578	0.00645747	0.00437655	23.9301	5.73748	-0.0722493	0.973229	1.09932	0.0124803	1.17157	0.00568414	0.0144759	0.70538	-0.466186	-0.393937	Limu	https://gnps.ucsd.edu/ProteoSAFe/result.jsp?task=94d7974737ba4a4c82453f11a3ee1a41&view=view_all_clusters_withID&show=true#{""""main.cluster index_lowerinput"""":""""10260.0"""",""""main.cluster index_upperinput"""":""""10260.0""""}	https://gnps.ucsd.edu/ProteoSAFe/result.jsp?view=network_displayer&componentindex=613&task=94d7974737ba4a4c82453f11a3ee1a41&show=true	N/A	N/A	N/A	6.7306	6.7306	0	N/A	N/A	16401720	14	10260	613	14	376.286	1	376.286	16401720	CCCCCC=CCC=CCC=CCC=CCCCC(=NC(C)C(=O)O)O	missing	missing	CSIFingerID	Organic compounds	Organic acids and derivatives	Carboxylic acids and derivatives	Amino acids, peptides, and analogues	N-acyl-alpha amino acids	0	0	0	0
id_10261	-0.022885	0.000242454	-0.00804485	0.00063823	18.89	7.92559	0.150627	0.813925	1.08106	0.000778804	0.930428	0.00344954	0.00328454	0.253712	-0.676716	-0.827344	Limu	https://gnps.ucsd.edu/ProteoSAFe/result.jsp?task=94d7974737ba4a4c82453f11a3ee1a41&view=view_all_clusters_withID&show=true#{""""main.cluster index_lowerinput"""":""""10261.0"""",""""main.cluster index_upperinput"""":""""10261.0""""}	https://gnps.ucsd.edu/ProteoSAFe/result.jsp?view=network_displayer&componentindex=198&task=94d7974737ba4a4c82453f11a3ee1a41&show=true	N/A	N/A	N/A	4.3521	4.3521	0	N/A	N/A	15523590	5	10261	198	5	762.411	1	762.411	15523590	#N/A	#N/A	#N/A	#N/A	#N/A	#N/A	#N/A	#N/A	#N/A	0	0	0	0
id_10263	-0.00716861	0.00558919	-0.00938448	0.466874	4.69824	0.767527	0.102926	0.963177	0.548593	0.458079	0.445667	0.581385	0.515945	0.242358	-0.203309	-0.306235		https://gnps.ucsd.edu/ProteoSAFe/result.jsp?task=94d7974737ba4a4c82453f11a3ee1a41&view=view_all_clusters_withID&show=true#{""""main.cluster index_lowerinput"""":""""10263.0"""",""""main.cluster index_upperinput"""":""""10263.0""""}	This Node is a Singleton	N/A	N/A	N/A	9.1166	9.1166	0	N/A	N/A	59071650	14	10263	-1	14	354.318	1	354.318	59071650	missing	missing	missing	missing	unclassified	unclassified	unclassified	unclassified	unclassified	0	0	0	0
id_10279	-0.023416	-4.3018e-06	-0.00861666	0.000154799	42.0834	9.59017	0.245824	0.7427	1.6212	0.000186467	1.37537	0.00130039	0.00106197	0.793852	-0.58152	-0.827344	Limu	https://gnps.ucsd.edu/ProteoSAFe/result.jsp?task=94d7974737ba4a4c82453f11a3ee1a41&view=view_all_clusters_withID&show=true#{""""main.cluster index_lowerinput"""":""""10279.0"""",""""main.cluster index_upperinput"""":""""10279.0""""}	https://gnps.ucsd.edu/ProteoSAFe/result.jsp?view=network_displayer&componentindex=468&task=94d7974737ba4a4c82453f11a3ee1a41&show=true	N/A	N/A	N/A	6.8649	6.8649	0	N/A	N/A	89985590	7	10279	468	7	418.296	1	418.296	89985590	CCN=C(CCCC=CCC1C(CCC(CCC2=CC=CC=C2)O)C(CC1O)O)O	missing	missing	CSIFingerID	Organic compounds	Lipids and lipid-like molecules	Fatty Acyls	Eicosanoids	Prostaglandins and related compounds	0	0	0	0
id_10280	-0.0105674	-0.00538814	-0.00204103	0.022111	18.6649	3.96073	0.322387	0.621739	1.12161	0.017316	0.79922	0.109217	0.0476027	0.92579	0.12657	-0.195817	Limu	https://gnps.ucsd.edu/ProteoSAFe/result.jsp?task=94d7974737ba4a4c82453f11a3ee1a41&view=view_all_clusters_withID&show=true#{""""main.cluster index_lowerinput"""":""""10280.0"""",""""main.cluster index_upperinput"""":""""10280.0""""}	This Node is a Singleton	N/A	Spectral Match to .omega.-3 Arachidonic acid from NIST14	0.798561	7.3466	7.3466	0	N/A	CCMSLIB00003139233	21867340	28	10280	-1	28	305.247	1	305.247	21867340	CC1CC(=O)CC2CCC3C4CCC(C4(C)CCC3C12C)O	missing	Spectral Match to .omega.-3 Arachidonic acid from NIST14	CSIFingerID	Organic compounds	Lipids and lipid-like molecules	Steroids and steroid derivatives	Androstane steroids	Androgens and derivatives	0	0	0	0
id_10289	-0.0120852	-0.00504316	-0.000218007	0.21131	12.5839	1.57884	0.694419	0.275499	0.779443	0.300176	0.0850237	0.984845	0.262597	0.497519	0.412495	-0.281924		https://gnps.ucsd.edu/ProteoSAFe/result.jsp?task=94d7974737ba4a4c82453f11a3ee1a41&view=view_all_clusters_withID&show=true#{""""main.cluster index_lowerinput"""":""""10289.0"""",""""main.cluster index_upperinput"""":""""10289.0""""}	This Node is a Singleton	N/A	N/A	N/A	6.0219	6.0219	0	N/A	N/A	54431640	19	10289	-1	19	247.168	1	247.168	54431640	C(CCC=O)CCC1CCCC2=CC(=O)CC=C12	missing	missing	CSIFingerID	Organic compounds	Organic oxygen compounds	Organooxygen compounds	Carbonyl compounds	Alpha-hydrogen aldehydes	0	0	0	0
id_10290	-0.00284294	-0.00163215	0.0057068	0.363571	5.93094	1.02209	-0.499426	0.398302	-0.029604	0.997579	0.469822	0.529939	0.41647	0.231003	-0.23882	0.260607		https://gnps.ucsd.edu/ProteoSAFe/result.jsp?task=94d7974737ba4a4c82453f11a3ee1a41&view=view_all_clusters_withID&show=true#{""""main.cluster index_lowerinput"""":""""10290.0"""",""""main.cluster index_upperinput"""":""""10290.0""""}	This Node is a Singleton	N/A	N/A	N/A	9.889	9.889	0	N/A	N/A	17543230	19	10290	-1	19	553.281	1	553.281	17543230	CCC1=C2C=C3C(=C(C)C(=N3)C=C4C(=C(CCC(=O)O)C(=N4)C=C5C(=C(C)C(=CC(=C1C)N2)N5)CCC(=O)O)C)C	missing	missing	CSIFingerID	Organic compounds	Organoheterocyclic compounds	Tetrapyrroles and derivatives	Porphyrins	Porphyrins	0	0	0	0
id_10293	-0.0187326	-0.00349534	0.00324546	4.16706e-07	59.6986	17.077	0.412984	0.352366	1.96909	3.92283e-07	1.55611	3.67493e-05	8.85527e-06	1.2533	-0.302808	-0.715792	Limu	https://gnps.ucsd.edu/ProteoSAFe/result.jsp?task=94d7974737ba4a4c82453f11a3ee1a41&view=view_all_clusters_withID&show=true#{""""main.cluster index_lowerinput"""":""""10293.0"""",""""main.cluster index_upperinput"""":""""10293.0""""}	https://gnps.ucsd.edu/ProteoSAFe/result.jsp?view=network_displayer&componentindex=130&task=94d7974737ba4a4c82453f11a3ee1a41&show=true	N/A	N/A	N/A	6.1588	6.1588	0	N/A	N/A	12761040	17	10293	130	17	309.221	1	309.221	12761040	#N/A	#N/A	#N/A	#N/A	#N/A	#N/A	#N/A	#N/A	#N/A	0	0	0	0
id_10298	-0.00702308	0.000636226	-0.00357851	3.3616e-06	95.4637	14.3338	-1.30362	0.00572081	1.1427	0.0487941	2.44632	2.67745e-06	4.98732e-05	1.85347	-0.592847	0.710774	CCALimu	https://gnps.ucsd.edu/ProteoSAFe/result.jsp?task=94d7974737ba4a4c82453f11a3ee1a41&view=view_all_clusters_withID&show=true#{""""main.cluster index_lowerinput"""":""""10298.0"""",""""main.cluster index_upperinput"""":""""10298.0""""}	https://gnps.ucsd.edu/ProteoSAFe/result.jsp?view=network_displayer&componentindex=138&task=94d7974737ba4a4c82453f11a3ee1a41&show=true	N/A	N/A	N/A	3.4944	3.4944	0	N/A	N/A	102506300	26	10298	138	26	267.157	1	267.157	102506300	CCCC(=O)C(=C1C(C)(C)N(C(C)(C)N1)[O])N=C=O	missing	missing	CSIFingerID	Organic compounds	Organoheterocyclic compounds	Azolidines	Imidazolidines	Imidazolidines	0	0.000125	-0.0002	0
id_1030	0.00890441	-0.00835402	0.0119709	1.46037e-08	370.109	21.7267	1.42029	0.0835134	-3.48171	4.43828e-05	-4.902	7.17415e-09	5.3221e-07	-0.646742	4.25526	2.83496	CoralCCA	https://gnps.ucsd.edu/ProteoSAFe/result.jsp?task=94d7974737ba4a4c82453f11a3ee1a41&view=view_all_clusters_withID&show=true#{""""main.cluster index_lowerinput"""":""""1030.0"""",""""main.cluster index_upperinput"""":""""1030.0""""}	This Node is a Singleton	N/A	N/A	N/A	0.6149	0.6149	0	N/A	N/A	671235000	55	1030	-1	55	184.064	1	184.064	671235000	C(CNCCO)CS(=O)(=O)O	missing	missing	CSIFingerID	Organic compounds	Organic acids and derivatives	Organic sulfonic acids and derivatives	Organosulfonic acids and derivatives	Organosulfonic acids	0.000153846	0.000266667	0.00111111	0.000452564
id_10301	0.00243086	0.00245365	-0.000835684	0.00499907	21.6488	5.58943	-0.951442	0.00860954	-0.0489825	0.990107	0.902459	0.0339792	0.0159329	0.296626	-0.605833	0.345609	CCALimu	https://gnps.ucsd.edu/ProteoSAFe/result.jsp?task=94d7974737ba4a4c82453f11a3ee1a41&view=view_all_clusters_withID&show=true#{""""main.cluster index_lowerinput"""":""""10301.0"""",""""main.cluster index_upperinput"""":""""10301.0""""}	https://gnps.ucsd.edu/ProteoSAFe/result.jsp?view=network_displayer&componentindex=226&task=94d7974737ba4a4c82453f11a3ee1a41&show=true	N/A	N/A	N/A	5.248	5.248	0	N/A	N/A	30266910	19	10301	226	19	351.216	1	351.216	30266910	#N/A	#N/A	#N/A	#N/A	#N/A	#N/A	#N/A	#N/A	#N/A	0	0	0	0
id_10302	0.00532938	0.00692419	0.00527366	0.086064	24.434	2.51382	-1.05813	0.0891705	-0.20074	0.935677	0.857391	0.285974	0.129128	0.835053	-0.0223378	1.03579		https://gnps.ucsd.edu/ProteoSAFe/result.jsp?task=94d7974737ba4a4c82453f11a3ee1a41&view=view_all_clusters_withID&show=true#{""""main.cluster index_lowerinput"""":""""10302.0"""",""""main.cluster index_upperinput"""":""""10302.0""""}	https://gnps.ucsd.edu/ProteoSAFe/result.jsp?view=network_displayer&componentindex=1117&task=94d7974737ba4a4c82453f11a3ee1a41&show=true	N/A	N/A	N/A	7.4911	7.4911	0	N/A	N/A	253035100	27	10302	1117	27	340.285	1	340.285	253035100	CCCCCCCCC=CCCCCCCCC(=NCC(=O)O)O	missing	missing	CSIFingerID	Organic compounds	Organic acids and derivatives	Carboxylic acids and derivatives	Amino acids, peptides, and analogues	N-acyl-alpha amino acids	0	0	0	0
id_10305	0.000437171	-0.0113193	0.000984019	0.0268273	111.201	3.75248	1.94793	0.0687325	2.44492	0.0448765	0.496988	0.869278	0.0534952	3.7487	3.25171	1.30378	Limu	https://gnps.ucsd.edu/ProteoSAFe/result.jsp?task=94d7974737ba4a4c82453f11a3ee1a41&view=view_all_clusters_withID&show=true#{""""main.cluster index_lowerinput"""":""""10305.0"""",""""main.cluster index_upperinput"""":""""10305.0""""}	https://gnps.ucsd.edu/ProteoSAFe/result.jsp?view=network_displayer&componentindex=64&task=94d7974737ba4a4c82453f11a3ee1a41&show=true	N/A	N/A	N/A	3.5047	3.5047	0	N/A	N/A	1220678000	53	10305	64	53	288.921	1	288.921	1220678000	missing	missing	missing	missing	unclassified	unclassified	unclassified	unclassified	unclassified	0	0	-0.000181818	-4.7619e-05
id_10313	0.00231072	0.000457205	0.00425028	0.029854	30.3285	3.63767	0.0485014	0.993899	1.30839	0.0425455	1.25989	0.0462042	0.0576191	1.85591	0.59602	0.547518	Limu	https://gnps.ucsd.edu/ProteoSAFe/result.jsp?task=94d7974737ba4a4c82453f11a3ee1a41&view=view_all_clusters_withID&show=true#{""""main.cluster index_lowerinput"""":""""10313.0"""",""""main.cluster index_upperinput"""":""""10313.0""""}	This Node is a Singleton	N/A	N/A	N/A	3.2591	3.2591	0	N/A	N/A	89918220	38	10313	-1	38	267.121	1	267.121	89918220	CC1(C)C(=N(=O)C(N1[O])(OC)OC)C2=NC=CC=C2	missing	missing	CSIFingerID	Organic compounds	Organoheterocyclic compounds	Pyridines and derivatives	unclassified	Pyridines and derivatives	0	0	0	0
id_10315	-0.0142668	-0.00847863	0.00544748	0.00215033	33.1475	6.53533	0.412078	0.487249	1.49159	0.00156438	1.07951	0.0252047	0.00847296	0.911978	-0.167532	-0.57961	Limu	https://gnps.ucsd.edu/ProteoSAFe/result.jsp?task=94d7974737ba4a4c82453f11a3ee1a41&view=view_all_clusters_withID&show=true#{""""main.cluster index_lowerinput"""":""""10315.0"""",""""main.cluster index_upperinput"""":""""10315.0""""}	This Node is a Singleton	N/A	N/A	N/A	9.018	9.018	0	N/A	N/A	13139670	16	10315	-1	16	282.222	1	282.222	13139670	CCCCN(CCC1=CC=CC=C1)CCC2=CC=CC=C2	missing	missing	CSIFingerID	Organic compounds	Benzenoids	Benzene and substituted derivatives	Phenethylamines	Phenethylamines	0	0	0	0
id_10316	0.00645414	-0.00124647	-0.0141961	0.000248554	33.6344	9.02848	-1.18843	0.000581119	-1.19566	0.00332374	-0.00722862	0.999764	0.00156517	-0.683945	-0.676716	0.511711	CCA	https://gnps.ucsd.edu/ProteoSAFe/result.jsp?task=94d7974737ba4a4c82453f11a3ee1a41&view=view_all_clusters_withID&show=true#{""""main.cluster index_lowerinput"""":""""10316.0"""",""""main.cluster index_upperinput"""":""""10316.0""""}	This Node is a Singleton	N/A	N/A	N/A	6.2881	6.2881	0	N/A	N/A	18576180	11	10316	-1	11	572.343	1	572.343	18576180	CCCCCCCCCCCCCCC(=NC1C(C(C(COC(=O)C)OC1OC(=O)C)OC(=O)C)OC(=O)C)O	missing	missing	CSIFingerID	Organic compounds	Organic oxygen compounds	Organooxygen compounds	Carbohydrates and carbohydrate conjugates	Acylaminosugars	0	0	0	0
id_10318	0.00689994	-0.00144026	-0.0137213	0.000120416	35.8737	9.89028	-1.22714	0.000305638	-1.23519	0.00200035	-0.00805027	0.999699	0.000868244	-0.684767	-0.676716	0.55042	CCA	https://gnps.ucsd.edu/ProteoSAFe/result.jsp?task=94d7974737ba4a4c82453f11a3ee1a41&view=view_all_clusters_withID&show=true#{""""main.cluster index_lowerinput"""":""""10318.0"""",""""main.cluster index_upperinput"""":""""10318.0""""}	This Node is a Singleton	N/A	N/A	N/A	6.3383	6.3383	0	N/A	N/A	15017550	12	10318	-1	12	572.343	1	572.343	15017550	CCCCCCCCCCCCCCC(=NC1C(C(C(COC(=O)C)OC1OC(=O)C)OC(=O)C)OC(=O)C)O	missing	missing	CSIFingerID	Organic compounds	Organic oxygen compounds	Organooxygen compounds	Carbohydrates and carbohydrate conjugates	Acylaminosugars	0	0	0	0
id_10320	-0.00254635	-0.00960471	0.00980951	0.359181	15.3349	1.03449	0.246365	0.915119	1.00745	0.338667	0.761088	0.520925	0.412144	1.95013	1.18904	0.942677		https://gnps.ucsd.edu/ProteoSAFe/result.jsp?task=94d7974737ba4a4c82453f11a3ee1a41&view=view_all_clusters_withID&show=true#{""""main.cluster index_lowerinput"""":""""10320.0"""",""""main.cluster index_upperinput"""":""""10320.0""""}	This Node is a Singleton	N/A	N/A	N/A	6.5621	6.5621	0	N/A	N/A	100945900	53	10320	-1	53	365.136	1	365.136	100945900	CC(=CCCC(=CCOP(=O)(O)OCC(COC=O)OC=O)C)C	missing	missing	CSIFingerID	unclassified	unclassified	unclassified	unclassified	unclassified	0.000166667	0	0	5.71429e-05
id_10325	-0.00333111	-0.00798203	0.00342986	0.389738	5.86122	0.951215	0.0549042	0.989446	0.590607	0.407599	0.535702	0.460268	0.442293	0.783365	0.247663	0.192759		https://gnps.ucsd.edu/ProteoSAFe/result.jsp?task=94d7974737ba4a4c82453f11a3ee1a41&view=view_all_clusters_withID&show=true#{""""main.cluster index_lowerinput"""":""""10325.0"""",""""main.cluster index_upperinput"""":""""10325.0""""}	This Node is a Singleton	N/A	N/A	N/A	6.2324	6.2324	0	N/A	N/A	22271550	30	10325	-1	30	365.207	1	365.207	22271550	C(#CCC1C(=NC(=O)N1CCC(C2CCCCC2)O)O)CCCC(=O)O	missing	missing	CSIFingerID	unclassified	unclassified	unclassified	unclassified	unclassified	0	0	0	0
id_10329	-0.0203078	0.000480323	-0.00387064	0.000736648	12.9183	7.75968	0.150627	0.74498	0.903207	0.000782118	0.75258	0.00482716	0.00366232	0.0758637	-0.676716	-0.827344	Limu	https://gnps.ucsd.edu/ProteoSAFe/result.jsp?task=94d7974737ba4a4c82453f11a3ee1a41&view=view_all_clusters_withID&show=true#{""""main.cluster index_lowerinput"""":""""10329.0"""",""""main.cluster index_upperinput"""":""""10329.0""""}	https://gnps.ucsd.edu/ProteoSAFe/result.jsp?view=network_displayer&componentindex=468&task=94d7974737ba4a4c82453f11a3ee1a41&show=true	N/A	N/A	N/A	5.2628	5.2628	0	N/A	N/A	5649847	5	10329	468	5	448.306	1	448.306	5649847	CC(CCC(=NCC(=O)O)O)C1CCC2C3CCC4CC(=O)CCC4(C)C3CC(C12C)O	missing	missing	CSIFingerID	Organic compounds	Lipids and lipid-like molecules	Steroids and steroid derivatives	Bile acids, alcohols and derivatives	Glycinated bile acids and derivatives	0	0	0	0
id_10334	0.000142576	-0.0100577	0.004208	0.242577	14.7007	1.43669	-0.316921	0.808737	-0.999925	0.21531	-0.683003	0.467791	0.295123	0.396669	1.07967	1.39659		https://gnps.ucsd.edu/ProteoSAFe/result.jsp?task=94d7974737ba4a4c82453f11a3ee1a41&view=view_all_clusters_withID&show=true#{""""main.cluster index_lowerinput"""":""""10334.0"""",""""main.cluster index_upperinput"""":""""10334.0""""}	This Node is a Singleton	N/A	N/A	N/A	8.9802	8.9802	0	N/A	N/A	46694250	45	10334	-1	45	744.852	1	744.852	46694250	#N/A	#N/A	#N/A	#N/A	#N/A	#N/A	#N/A	#N/A	#N/A	0	0	0	0
id_10343	-0.0137889	0.0026548	-0.00706515	0.000309722	68.9369	8.7693	-0.0143171	0.999435	1.92753	0.000987812	1.94185	0.000655513	0.00184232	1.84422	-0.0976291	-0.083312	Limu	https://gnps.ucsd.edu/ProteoSAFe/result.jsp?task=94d7974737ba4a4c82453f11a3ee1a41&view=view_all_clusters_withID&show=true#{""""main.cluster index_lowerinput"""":""""10343.0"""",""""main.cluster index_upperinput"""":""""10343.0""""}	https://gnps.ucsd.edu/ProteoSAFe/result.jsp?view=network_displayer&componentindex=529&task=94d7974737ba4a4c82453f11a3ee1a41&show=true	N/A	N/A	N/A	4.137	4.137	0	N/A	N/A	92197080	24	10343	529	24	349.2	1	349.2	92197080	CCC=CCC(=O)C=CC1C(CC=CCCCC(=O)O)C(CC1=O)O	missing	missing	CSIFingerID	Organic compounds	Lipids and lipid-like molecules	Fatty Acyls	Eicosanoids	Prostaglandins and related compounds	0	0	0	0
id_10345	-0.00526816	-0.00100015	-0.012492	0.263473	6.69235	1.35175	-0.271561	0.724953	0.38925	0.613893	0.660812	0.233198	0.315729	0.604872	-0.0559392	0.215622		https://gnps.ucsd.edu/ProteoSAFe/result.jsp?task=94d7974737ba4a4c82453f11a3ee1a41&view=view_all_clusters_withID&show=true#{""""main.cluster index_lowerinput"""":""""10345.0"""",""""main.cluster index_upperinput"""":""""10345.0""""}	This Node is a Singleton	N/A	N/A	N/A	7.3316	7.3316	0	N/A	N/A	21246840	26	10345	-1	26	345.24	1	345.24	21246840	CC1CCN(CC1)[C]2C=CC(=NC(=NC3CCC(CC3)CO)O)C=C2	missing	missing	CSIFingerID	unclassified	unclassified	unclassified	unclassified	unclassified	0	0	0	0
id_10346	-0.00755225	0.00224744	0.00149247	0.000202548	35.3962	9.27062	-0.487327	0.265877	1.03286	0.0144752	1.52018	0.000117188	0.00132412	0.843466	-0.676716	-0.18939	Limu	https://gnps.ucsd.edu/ProteoSAFe/result.jsp?task=94d7974737ba4a4c82453f11a3ee1a41&view=view_all_clusters_withID&show=true#{""""main.cluster index_lowerinput"""":""""10346.0"""",""""main.cluster index_upperinput"""":""""10346.0""""}	https://gnps.ucsd.edu/ProteoSAFe/result.jsp?view=network_displayer&componentindex=493&task=94d7974737ba4a4c82453f11a3ee1a41&show=true	N/A	N/A	N/A	3.4324	3.4324	0	N/A	N/A	25473580	14	10346	493	14	209.115	1	209.115	25473580	COC1=NC(=CC=C1[NH])N2CCOCC2	missing	missing	CSIFingerID	Organic compounds	Organic nitrogen compounds	Organonitrogen compounds	Amines	Dialkylarylamines	0	0	0	0
id_1035	-0.012214	-0.00767356	0.00840988	4.2293e-10	194.497	26.9918	1.90643	6.47996e-05	3.59854	4.12363e-10	1.6921	0.00210586	2.52317e-08	3.1925	1.5004	-0.406038	CoralLimu	https://gnps.ucsd.edu/ProteoSAFe/result.jsp?task=94d7974737ba4a4c82453f11a3ee1a41&view=view_all_clusters_withID&show=true#{""""main.cluster index_lowerinput"""":""""1035.0"""",""""main.cluster index_upperinput"""":""""1035.0""""}	https://gnps.ucsd.edu/ProteoSAFe/result.jsp?view=network_displayer&componentindex=1073&task=94d7974737ba4a4c82453f11a3ee1a41&show=true	N/A	N/A	N/A	7.0056	7.0056	0	N/A	N/A	47513950	46	1035	1073	46	377.269	1	377.269	47513950	CCC=CCC=CCC=CCC=CCC=CCCCC(=O)OCC(CO)O	missing	missing	CSIFingerID	Organic compounds	Lipids and lipid-like molecules	Glycerolipids	Monoradylglycerols	Monoacylglycerols	0.00265152	-0.000125	0.000388889	0.000876923
id_10350	-0.0198381	-0.00329836	-0.00254978	1.21574e-06	54.8204	15.6558	0.323853	0.525239	1.86511	1.4783e-06	1.54126	4.43194e-05	2.23043e-05	1.14813	-0.393134	-0.716987	Limu	https://gnps.ucsd.edu/ProteoSAFe/result.jsp?task=94d7974737ba4a4c82453f11a3ee1a41&view=view_all_clusters_withID&show=true#{""""main.cluster index_lowerinput"""":""""10350.0"""",""""main.cluster index_upperinput"""":""""10350.0""""}	https://gnps.ucsd.edu/ProteoSAFe/result.jsp?view=network_displayer&componentindex=130&task=94d7974737ba4a4c82453f11a3ee1a41&show=true	N/A	N/A	N/A	6.3343	6.3343	0	N/A	N/A	14975340	15	10350	130	15	309.221	1	309.221	14975340	CC#CC1(C)CCC2C3CCC4=CC(=O)CCC4=C3CCC21C	missing	missing	CSIFingerID	Organic compounds	Lipids and lipid-like molecules	Steroids and steroid derivatives	Oxosteroids	Oxosteroids	0	0	0.00025	6.25e-05
id_10352	-0.0113789	-0.00642811	-0.00661615	0.0012081	36.3691	7.19104	-0.362766	0.571196	1.1618	0.0173327	1.52457	0.000869068	0.00534616	1.09363	-0.430939	-0.0681727	Limu	https://gnps.ucsd.edu/ProteoSAFe/result.jsp?task=94d7974737ba4a4c82453f11a3ee1a41&view=view_all_clusters_withID&show=true#{""""main.cluster index_lowerinput"""":""""10352.0"""",""""main.cluster index_upperinput"""":""""10352.0""""}	This Node is a Singleton	N/A	N/A	N/A	4.4998	4.4998	0	N/A	N/A	34811910	20	10352	-1	20	375.217	1	375.217	34811910	CC(=CC=CC(=CC(=O)O)C)C=CC1=C(C)C(CCC1(C)C)(CC(=O)O)O	missing	missing	CSIFingerID	unclassified	unclassified	unclassified	unclassified	unclassified	0	0	0	0
id_10363	-0.00434576	-0.0248108	-0.00762974	0.000339221	36.6972	8.66247	1.2657	0.000591264	0.142205	0.926314	-1.1235	0.00901211	0.00198265	-0.685139	0.438358	-0.827344	Coral	https://gnps.ucsd.edu/ProteoSAFe/result.jsp?task=94d7974737ba4a4c82453f11a3ee1a41&view=view_all_clusters_withID&show=true#{""""main.cluster index_lowerinput"""":""""10363.0"""",""""main.cluster index_upperinput"""":""""10363.0""""}	This Node is a Singleton	N/A	N/A	N/A	8.9249	8.9249	0	N/A	N/A	16578370	10	10363	-1	10	419.215	1	419.215	16578370	#N/A	#N/A	#N/A	#N/A	#N/A	#N/A	#N/A	#N/A	#N/A	0	0	0	0
id_10365	-0.0118849	0.00430343	0.00656868	0.000289111	26.6739	8.8503	-0.155254	0.841094	1.11048	0.0023409	1.26573	0.000319178	0.00174944	0.589018	-0.676716	-0.521463	Limu	https://gnps.ucsd.edu/ProteoSAFe/result.jsp?task=94d7974737ba4a4c82453f11a3ee1a41&view=view_all_clusters_withID&show=true#{""""main.cluster index_lowerinput"""":""""10365.0"""",""""main.cluster index_upperinput"""":""""10365.0""""}	This Node is a Singleton	N/A	N/A	N/A	5.3011	5.3011	0	N/A	N/A	16875590	11	10365	-1	11	275.164	1	275.164	16875590	CCCCN1[CH]N(C(=C1C)C(=NC2=CC=CC=C2)O)O	missing	missing	CSIFingerID	Organic compounds	Organic acids and derivatives	Carboxylic acids and derivatives	Amino acids, peptides, and analogues	Alpha amino acids and derivatives	0	0	0	0
id_10367	-0.00775922	0.00091621	-0.00265741	0.00111314	33.3861	7.28475	-1.28716	0.00079832	-0.476401	0.455524	0.81076	0.096399	0.00502129	0.134044	-0.676716	0.610445	CCA	https://gnps.ucsd.edu/ProteoSAFe/result.jsp?task=94d7974737ba4a4c82453f11a3ee1a41&view=view_all_clusters_withID&show=true#{""""main.cluster index_lowerinput"""":""""10367.0"""",""""main.cluster index_upperinput"""":""""10367.0""""}	https://gnps.ucsd.edu/ProteoSAFe/result.jsp?view=network_displayer&componentindex=1&task=94d7974737ba4a4c82453f11a3ee1a41&show=true	N/A	N/A	N/A	6.9625	6.9625	0	N/A	N/A	27356100	17	10367	1	17	550.359	1	550.359	27356100	CCCCCCCCOC(=O)CCC(C(=O)OCCCCCCCC)N=C(C(C(C(C(CO)O)O)O)O)O	missing	missing	CSIFingerID	unclassified	unclassified	unclassified	unclassified	unclassified	0	0	0	0
id_10370	-0.011575	-0.0014983	-0.000240545	0.00309709	33.0082	6.1243	-0.844598	0.0630118	0.566291	0.38957	1.41089	0.00315611	0.0111957	0.815522	-0.595367	0.249231	Limu	https://gnps.ucsd.edu/ProteoSAFe/result.jsp?task=94d7974737ba4a4c82453f11a3ee1a41&view=view_all_clusters_withID&show=true#{""""main.cluster index_lowerinput"""":""""10370.0"""",""""main.cluster index_upperinput"""":""""10370.0""""}	This Node is a Singleton	N/A	N/A	N/A	5.9375	5.9375	0	N/A	N/A	21000620	20	10370	-1	20	283.205	1	283.205	21000620	CCC1(C)CCC2=C1CCC3C4=CCC(=O)C=C4CCC32	missing	missing	CSIFingerID	Organic compounds	Lipids and lipid-like molecules	Steroids and steroid derivatives	Oxosteroids	Oxosteroids	0	0	0	0
id_10371	-0.000807008	-0.00134457	0.00506258	0.207527	8.58605	1.59748	-0.592334	0.249306	-0.0124208	0.999539	0.579913	0.353911	0.258935	0.284085	-0.295828	0.296506		https://gnps.ucsd.edu/ProteoSAFe/result.jsp?task=94d7974737ba4a4c82453f11a3ee1a41&view=view_all_clusters_withID&show=true#{""""main.cluster index_lowerinput"""":""""10371.0"""",""""main.cluster index_upperinput"""":""""10371.0""""}	This Node is a Singleton	N/A	N/A	N/A	5.9145	5.9145	0	N/A	N/A	36183460	19	10371	-1	19	307.226	1	307.226	36183460	CCC=CCC1C(CCCCCCCC(=O)O)C(=CC1=O)C	missing	missing	CSIFingerID	Organic compounds	Lipids and lipid-like molecules	Fatty Acyls	Eicosanoids	Prostaglandins and related compounds	0	0	0	0
id_10373	-0.000673628	-0.0068337	0.00032594	0.405659	9.64693	0.910432	0.00865437	0.999847	-0.71927	0.460536	-0.727924	0.434959	0.457652	0.47375	1.20167	1.19302		https://gnps.ucsd.edu/ProteoSAFe/result.jsp?task=94d7974737ba4a4c82453f11a3ee1a41&view=view_all_clusters_withID&show=true#{""""main.cluster index_lowerinput"""":""""10373.0"""",""""main.cluster index_upperinput"""":""""10373.0""""}	This Node is a Singleton	N/A	N/A	N/A	9.3829	9.3829	0	N/A	N/A	48793460	42	10373	-1	42	744.851	1	744.851	48793460	#N/A	#N/A	#N/A	#N/A	#N/A	#N/A	#N/A	#N/A	#N/A	0	0	0	0
id_10375	-0.00455061	-0.0198914	-0.00427677	0.000165761	47.8905	9.50869	1.44009	0.00032457	0.144762	0.935451	-1.29533	0.00535461	0.00111906	-0.508143	0.787189	-0.652905	Coral	https://gnps.ucsd.edu/ProteoSAFe/result.jsp?task=94d7974737ba4a4c82453f11a3ee1a41&view=view_all_clusters_withID&show=true#{""""main.cluster index_lowerinput"""":""""10375.0"""",""""main.cluster index_upperinput"""":""""10375.0""""}	https://gnps.ucsd.edu/ProteoSAFe/result.jsp?view=network_displayer&componentindex=330&task=94d7974737ba4a4c82453f11a3ee1a41&show=true	N/A	N/A	N/A	8.926	8.926	0	N/A	N/A	13783440	17	10375	330	17	691.165	1	691.165	13783440	#N/A	#N/A	#N/A	#N/A	#N/A	#N/A	#N/A	#N/A	#N/A	0	0.000105263	0	5.55556e-05
id_1038	-0.00106491	-0.0106475	0.0020398	0.158692	42.656	1.87509	1.3267	0.193828	0.04476	0.998587	-1.28194	0.302206	0.20762	1.06321	2.34515	1.01845		https://gnps.ucsd.edu/ProteoSAFe/result.jsp?task=94d7974737ba4a4c82453f11a3ee1a41&view=view_all_clusters_withID&show=true#{""""main.cluster index_lowerinput"""":""""1038.0"""",""""main.cluster index_upperinput"""":""""1038.0""""}	https://gnps.ucsd.edu/ProteoSAFe/result.jsp?view=network_displayer&componentindex=64&task=94d7974737ba4a4c82453f11a3ee1a41&show=true	N/A	N/A	N/A	4.5171	4.5171	0	N/A	N/A	370324800	38	1038	64	38	288.922	1	288.922	370324800	missing	missing	missing	missing	unclassified	unclassified	unclassified	unclassified	unclassified	0	0	0	0
id_10383	-0.00061748	0.000833485	-0.01354	0.00629346	26.9728	5.33402	-0.778007	0.0813701	0.491067	0.468839	1.26907	0.00664529	0.018697	0.765307	-0.503767	0.27424	Limu	https://gnps.ucsd.edu/ProteoSAFe/result.jsp?task=94d7974737ba4a4c82453f11a3ee1a41&view=view_all_clusters_withID&show=true#{""""main.cluster index_lowerinput"""":""""10383.0"""",""""main.cluster index_upperinput"""":""""10383.0""""}	This Node is a Singleton	N/A	N/A	N/A	9.312	9.312	0	N/A	N/A	27766740	21	10383	-1	21	681.411	1	681.411	27766740	#N/A	#N/A	#N/A	#N/A	#N/A	#N/A	#N/A	#N/A	#N/A	4.16667e-05	0.0004	0	0.000163743
id_10385	-0.0185194	0.00176958	-0.000821738	0.00127286	14.0448	7.13134	0.0974323	0.900866	0.919462	0.00177772	0.822029	0.00462637	0.00557456	0.145313	-0.676716	-0.774149	Limu	https://gnps.ucsd.edu/ProteoSAFe/result.jsp?task=94d7974737ba4a4c82453f11a3ee1a41&view=view_all_clusters_withID&show=true#{""""main.cluster index_lowerinput"""":""""10385.0"""",""""main.cluster index_upperinput"""":""""10385.0""""}	This Node is a Singleton	N/A	N/A	N/A	5.9578	5.9578	0	N/A	N/A	6138633	6	10385	-1	6	501.246	1	501.246	6138633	C1=CC=C(C=C1)CCCC(=NCCOCCNC2=NC=NC3=C2N=CN3C4C(C(C(CO)O4)O)O)O	missing	missing	CSIFingerID	unclassified	unclassified	unclassified	unclassified	unclassified	0	0	0	0
id_10389	-0.000615737	-0.0216058	-0.0028779	6.08444e-07	78.3037	16.5711	1.82781	2.30704e-06	0.14489	0.931236	-1.68292	0.000126852	1.22817e-05	-0.682454	1.00047	-0.827344	Coral	https://gnps.ucsd.edu/ProteoSAFe/result.jsp?task=94d7974737ba4a4c82453f11a3ee1a41&view=view_all_clusters_withID&show=true#{""""main.cluster index_lowerinput"""":""""10389.0"""",""""main.cluster index_upperinput"""":""""10389.0""""}	This Node is a Singleton	N/A	N/A	N/A	8.9278	8.9278	0	N/A	N/A	14606110	16	10389	-1	16	623.177	1	623.177	14606110	#N/A	#N/A	#N/A	#N/A	#N/A	#N/A	#N/A	#N/A	#N/A	0.000285714	0	0	0.000105263
id_1039	-0.00198073	-0.0118945	0.00459522	0.735323	3.83598	0.308393	0.440831	0.713701	0.261233	0.915799	-0.179599	0.957294	0.766739	1.81755	1.99715	1.55632		https://gnps.ucsd.edu/ProteoSAFe/result.jsp?task=94d7974737ba4a4c82453f11a3ee1a41&view=view_all_clusters_withID&show=true#{""""main.cluster index_lowerinput"""":""""1039.0"""",""""main.cluster index_upperinput"""":""""1039.0""""}	This Node is a Singleton	N/A	N/A	N/A	8.9909	8.9909	0	N/A	N/A	67541140	57	1039	-1	57	744.852	1	744.852	67541140	#N/A	#N/A	#N/A	#N/A	#N/A	#N/A	#N/A	#N/A	#N/A	0	0	0	0
id_10390	-0.0200215	-0.00497542	-0.00275172	0.0380543	16.8489	3.37795	0.83494	0.0542916	0.856632	0.101404	0.0216913	0.998413	0.0677924	0.233858	0.212167	-0.622774		https://gnps.ucsd.edu/ProteoSAFe/result.jsp?task=94d7974737ba4a4c82453f11a3ee1a41&view=view_all_clusters_withID&show=true#{""""main.cluster index_lowerinput"""":""""10390.0"""",""""main.cluster index_upperinput"""":""""10390.0""""}	This Node is a Singleton	N/A	N/A	N/A	7.8804	7.8804	0	N/A	N/A	22301800	17	10390	-1	17	347.256	1	347.256	22301800	CC(C)N1C=NC2=C(NCC3CCCCC3)NC(=NC(C)CO)N=C21	missing	missing	CSIFingerID	Organic compounds	Organoheterocyclic compounds	Imidazopyrimidines	Purines and purine derivatives	6-alkylaminopurines	0.000133333	0	0	5.40541e-05
id_10393	0.00235026	-0.00523744	0.0109198	0.236529	21.2829	1.46267	-0.182986	0.951345	0.96121	0.365978	1.1442	0.226605	0.288987	1.38411	0.239914	0.4229		https://gnps.ucsd.edu/ProteoSAFe/result.jsp?task=94d7974737ba4a4c82453f11a3ee1a41&view=view_all_clusters_withID&show=true#{""""main.cluster index_lowerinput"""":""""10393.0"""",""""main.cluster index_upperinput"""":""""10393.0""""}	https://gnps.ucsd.edu/ProteoSAFe/result.jsp?view=network_displayer&componentindex=64&task=94d7974737ba4a4c82453f11a3ee1a41&show=true	N/A	N/A	N/A	3.8206	3.8206	0	N/A	N/A	391725800	32	10393	64	32	288.921	1	288.921	391725800	missing	missing	missing	missing	unclassified	unclassified	unclassified	unclassified	unclassified	0	0.000153846	-0.000181818	0
id_10394	-0.0200688	-0.00123627	-0.00413073	0.00227464	22.2399	6.47182	-0.161283	0.8489	1.00071	0.0121868	1.16199	0.0022445	0.00885448	0.485276	-0.676716	-0.515433	Limu	https://gnps.ucsd.edu/ProteoSAFe/result.jsp?task=94d7974737ba4a4c82453f11a3ee1a41&view=view_all_clusters_withID&show=true#{""""main.cluster index_lowerinput"""":""""10394.0"""",""""main.cluster index_upperinput"""":""""10394.0""""}	https://gnps.ucsd.edu/ProteoSAFe/result.jsp?view=network_displayer&componentindex=833&task=94d7974737ba4a4c82453f11a3ee1a41&show=true	N/A	N/A	N/A	7.0347	7.0347	0	N/A	N/A	15228300	9	10394	833	9	621.495	1	621.495	15228300	#N/A	#N/A	#N/A	#N/A	#N/A	#N/A	#N/A	#N/A	#N/A	0.000125	0	0	6.06061e-05
id_104	-0.00320422	-0.0113858	-0.000733414	0.608768	11.2744	0.498789	0.47747	0.804042	0.861184	0.592819	0.383714	0.896255	0.650268	4.50585	4.12213	3.64466		https://gnps.ucsd.edu/ProteoSAFe/result.jsp?task=94d7974737ba4a4c82453f11a3ee1a41&view=view_all_clusters_withID&show=true#{""""main.cluster index_lowerinput"""":""""104.0"""",""""main.cluster index_upperinput"""":""""104.0""""}	https://gnps.ucsd.edu/ProteoSAFe/result.jsp?view=network_displayer&componentindex=129&task=94d7974737ba4a4c82453f11a3ee1a41&show=true	N/A	Spectral Match to Genipin from NIST14	0.786214	2.8014	2.8014	0	N/A	CCMSLIB00003137962	1115765000	82	104	129	82	209.081	1	209.081	1115765000	COC1=CC(=CC=C1C=CC(=O)OC)O	missing	Spectral Match to Genipin from NIST14	CSIFingerID	Organic compounds	Phenylpropanoids and polyketides	Cinnamic acids and derivatives	Hydroxycinnamic acids and derivatives	Hydroxycinnamic acids and derivatives	0	0	0	0
id_10404	-0.0186041	-0.00584526	-0.00831352	3.54619e-05	42.9144	11.3726	-0.0199429	0.997717	1.51612	0.000163405	1.53607	8.96076e-05	0.000326412	1.03872	-0.497352	-0.477409	Limu	https://gnps.ucsd.edu/ProteoSAFe/result.jsp?task=94d7974737ba4a4c82453f11a3ee1a41&view=view_all_clusters_withID&show=true#{""""main.cluster index_lowerinput"""":""""10404.0"""",""""main.cluster index_upperinput"""":""""10404.0""""}	https://gnps.ucsd.edu/ProteoSAFe/result.jsp?view=network_displayer&componentindex=804&task=94d7974737ba4a4c82453f11a3ee1a41&show=true	N/A	N/A	N/A	5.3922	5.3922	0	N/A	N/A	19637090	15	10404	804	15	221.154	1	221.154	19637090	C=CC(=O)CCC1C(=O)C=C(C)CC1(C)C	missing	missing	CSIFingerID	Organic compounds	Organic oxygen compounds	Organooxygen compounds	Carbonyl compounds	Cyclohexenones	0	0	0	0
id_10405	-0.00580147	-0.0175984	0.00185831	0.305164	26.6532	1.2011	0.0706891	0.995128	1.23866	0.335139	1.16797	0.360317	0.35807	3.31445	2.14648	2.07579		https://gnps.ucsd.edu/ProteoSAFe/result.jsp?task=94d7974737ba4a4c82453f11a3ee1a41&view=view_all_clusters_withID&show=true#{""""main.cluster index_lowerinput"""":""""10405.0"""",""""main.cluster index_upperinput"""":""""10405.0""""}	https://gnps.ucsd.edu/ProteoSAFe/result.jsp?view=network_displayer&componentindex=9&task=94d7974737ba4a4c82453f11a3ee1a41&show=true	N/A	Spectral Match to DL-Phenylalanine from NIST14	0.992577	1.0795	1.0795	0	N/A	CCMSLIB00003135371	408831600	51	10405	9	51	166.086	1	166.086	408831600	C1=CC=C(C=C1)CC(C(=O)O)N	missing	Spectral Match to DL-Phenylalanine from NIST14	CSIFingerID	Organic compounds	Organic acids and derivatives	Carboxylic acids and derivatives	Amino acids, peptides, and analogues	Phenylalanine and derivatives	0	0	0	0
id_10408	-0.0076667	-0.0029776	-0.00478419	0.617045	1.90896	0.485152	-0.246484	0.716512	0.0658867	0.982451	0.31237	0.660196	0.658149	0.153635	-0.158735	0.0877486		https://gnps.ucsd.edu/ProteoSAFe/result.jsp?task=94d7974737ba4a4c82453f11a3ee1a41&view=view_all_clusters_withID&show=true#{""""main.cluster index_lowerinput"""":""""10408.0"""",""""main.cluster index_upperinput"""":""""10408.0""""}	This Node is a Singleton	InChI=1S/C20H34O3/c1-14(10-13-21)6-8-16-15(2)7-9-17-19(16,3)11-5-12-20(17,4)18(22)23/h14,16-17,21H,2,5-13H2,1,3-4H3,(H,22,23)/t14?,16-,17+,19+,20-/m1/s1	NCGC00169469-03_C20H34O3_1-Naphthalenecarboxylic acid, decahydro-5-(5-hydroxy-3-methylpentyl)-1,4a-dimethyl-6-methylene-, (1R,4aS,5R,8aS)-	0.806164	7.4803	7.4803	0	CC(CCO)CC[C@@H]1C(=C)CC[C@H]2[C@@]1(C)CCC[C@@]2(C)C(O)=O	CCMSLIB00000851708	11263940	22	10408	-1	22	323.258	1	323.258	11263940	CCCCCC=CC(C=CCC=CCCCCCCC(=O)O)O	CC(CCO)CC[C@@H]1C(=C)CC[C@H]2[C@@]1(C)CCC[C@@]2(C)C(O)=O	NCGC00169469-03_C20H34O3_1-Naphthalenecarboxylic acid, decahydro-5-(5-hydroxy-3-methylpentyl)-1,4a-dimethyl-6-methylene-, (1R,4aS,5R,8aS)-	MS2	Organic compounds	Lipids and lipid-like molecules	Prenol lipids	Diterpenoids	Diterpenoids	0	0	0	0
id_1041	-0.00599411	-0.000603563	0.00103133	0.010463	80.2762	4.7743	-1.72607	0.0258046	0.167342	0.97363	1.89342	0.0324778	0.027906	2.22831	0.334895	2.06097	CCALimu	https://gnps.ucsd.edu/ProteoSAFe/result.jsp?task=94d7974737ba4a4c82453f11a3ee1a41&view=view_all_clusters_withID&show=true#{""""main.cluster index_lowerinput"""":""""1041.0"""",""""main.cluster index_upperinput"""":""""1041.0""""}	This Node is a Singleton	N/A	N/A	N/A	8.3628	8.3628	0	N/A	N/A	299236900	38	1041	-1	38	472.902	1	472.902	299236900	missing	missing	missing	missing	unclassified	unclassified	unclassified	unclassified	unclassified	0	0	0.00025	4.54545e-05
id_10412	-0.00892427	-0.0172651	-0.00157005	0.00166185	83.4244	6.82745	1.90586	0.0025943	1.81976	0.0163307	-0.0860959	0.989837	0.00688859	1.92391	2.01	0.104145	CoralLimu	https://gnps.ucsd.edu/ProteoSAFe/result.jsp?task=94d7974737ba4a4c82453f11a3ee1a41&view=view_all_clusters_withID&show=true#{""""main.cluster index_lowerinput"""":""""10412.0"""",""""main.cluster index_upperinput"""":""""10412.0""""}	This Node is a Singleton	N/A	Spectral Match to 9-OxoOTrE from NIST14	0.771089	5.5419	5.5419	0	N/A	CCMSLIB00003139019	93048990	44	10412	-1	44	275.201	1	275.201	93048990	CCCCCCCCC#CC#CC=CCCCC(=O)O	missing	Spectral Match to 9-OxoOTrE from NIST14	CSIFingerID	Organic compounds	Lipids and lipid-like molecules	Fatty Acyls	Fatty acids and conjugates	Long-chain fatty acids	0.000325	0.000333333	0.000593407	0.000385294
id_10419	-0.0232648	-0.000978515	-0.00844846	2.92812e-05	60.2797	11.6082	0.270396	0.737783	1.93165	4.07015e-05	1.66125	0.000319686	0.000280793	1.1043	-0.556948	-0.827344	Limu	https://gnps.ucsd.edu/ProteoSAFe/result.jsp?task=94d7974737ba4a4c82453f11a3ee1a41&view=view_all_clusters_withID&show=true#{""""main.cluster index_lowerinput"""":""""10419.0"""",""""main.cluster index_upperinput"""":""""10419.0""""}	https://gnps.ucsd.edu/ProteoSAFe/result.jsp?view=network_displayer&componentindex=203&task=94d7974737ba4a4c82453f11a3ee1a41&show=true	N/A	N/A	N/A	8.0053	8.0053	0	N/A	N/A	94486900	8	10419	203	8	555.378	1	555.378	94486900	C1CCN(CC1)CC(=O)N2CCCC2COC(=O)N3CCN(CC3)C4=CC(=NC(=N4)N5CCCC5)N6CCCC6	missing	missing	CSIFingerID	unclassified	unclassified	unclassified	unclassified	unclassified	0	0	0	0
id_1042	-0.0015149	-0.0101042	0.00615729	0.11154	9.13019	2.24219	0.645823	0.115677	0.119097	0.945662	-0.526726	0.323144	0.156397	3.62623	4.15296	3.50714		https://gnps.ucsd.edu/ProteoSAFe/result.jsp?task=94d7974737ba4a4c82453f11a3ee1a41&view=view_all_clusters_withID&show=true#{""""main.cluster index_lowerinput"""":""""1042.0"""",""""main.cluster index_upperinput"""":""""1042.0""""}	https://gnps.ucsd.edu/ProteoSAFe/result.jsp?view=network_displayer&componentindex=1128&task=94d7974737ba4a4c82453f11a3ee1a41&show=true	N/A	N/A	N/A	8.971	8.971	0	N/A	N/A	100352000	115	1042	1128	115	424.282	1	424.282	100352000	CCCCCCCCCCCCCCC(=O)OC(CC(=O)[O-])C[N+](C)(C)C	missing	missing	CSIFingerID	Organic compounds	Lipids and lipid-like molecules	Fatty Acyls	Fatty acid esters	Acyl carnitines	0	-0.000111111	-0.0005	-0.000190476
id_10421	-0.0138564	-5.10799e-05	-0.00786083	2.21131e-07	92.3743	17.9324	-1.3776	0.000704672	0.996832	0.0511311	2.37443	2.52547e-07	5.22285e-06	1.69771	-0.676716	0.700881	CCALimu	https://gnps.ucsd.edu/ProteoSAFe/result.jsp?task=94d7974737ba4a4c82453f11a3ee1a41&view=view_all_clusters_withID&show=true#{""""main.cluster index_lowerinput"""":""""10421.0"""",""""main.cluster index_upperinput"""":""""10421.0""""}	https://gnps.ucsd.edu/ProteoSAFe/result.jsp?view=network_displayer&componentindex=491&task=94d7974737ba4a4c82453f11a3ee1a41&show=true	N/A	N/A	N/A	8.1191	8.1191	0	N/A	N/A	43203060	26	10421	491	26	259.206	1	259.206	43203060	C=C(C)C1CCC2(C)CCC3(C)CCC(=O)C=C3C12	missing	missing	CSIFingerID	unclassified	unclassified	unclassified	unclassified	unclassified	0	0	0	0
id_10422	-0.00939318	-0.00290337	-0.00366931	0.048265	8.66533	3.12481	-0.512838	0.135147	0.162891	0.857907	0.675728	0.0690122	0.0806653	0.0987115	-0.577017	-0.0641791		https://gnps.ucsd.edu/ProteoSAFe/result.jsp?task=94d7974737ba4a4c82453f11a3ee1a41&view=view_all_clusters_withID&show=true#{""""main.cluster index_lowerinput"""":""""10422.0"""",""""main.cluster index_upperinput"""":""""10422.0""""}	This Node is a Singleton	N/A	N/A	N/A	4.4768	4.4768	0	N/A	N/A	5861141	16	10422	-1	16	245.115	1	245.115	5861141	C1=CC=C(C=C1)N=C(NC2=CNC(=N)NC2=N)O	missing	missing	CSIFingerID	Organic compounds	Benzenoids	Benzene and substituted derivatives	N-phenylureas	N-phenylureas	0	0	0	0
id_10423	-0.00220979	-0.00924881	0.00998217	0.0145248	35.1437	4.41615	1.33658	0.0102799	0.698584	0.378612	-0.637997	0.426864	0.0361046	0.356268	0.994265	-0.342317	Coral	https://gnps.ucsd.edu/ProteoSAFe/result.jsp?task=94d7974737ba4a4c82453f11a3ee1a41&view=view_all_clusters_withID&show=true#{""""main.cluster index_lowerinput"""":""""10423.0"""",""""main.cluster index_upperinput"""":""""10423.0""""}	https://gnps.ucsd.edu/ProteoSAFe/result.jsp?view=network_displayer&componentindex=1501&task=94d7974737ba4a4c82453f11a3ee1a41&show=true	N/A	N/A	N/A	5.8098	5.8098	0	N/A	N/A	38189790	25	10423	1501	25	544.361	1	544.361	38189790	CCCCCCCC(=O)C=CC1C(CC=CCCCC(=O)OCCN(CC)CC)C(CC1OC(=O)C)O	missing	missing	CSIFingerID	unclassified	unclassified	unclassified	unclassified	unclassified	0	0	0	0
id_10429	-0.0103604	-0.00210068	0.00379676	0.0176812	21.6939	4.20256	-0.286228	0.709915	0.892323	0.0910749	1.17855	0.0138862	0.0413366	0.921332	-0.257219	0.0290086	Limu	https://gnps.ucsd.edu/ProteoSAFe/result.jsp?task=94d7974737ba4a4c82453f11a3ee1a41&view=view_all_clusters_withID&show=true#{""""main.cluster index_lowerinput"""":""""10429.0"""",""""main.cluster index_upperinput"""":""""10429.0""""}	https://gnps.ucsd.edu/ProteoSAFe/result.jsp?view=network_displayer&componentindex=777&task=94d7974737ba4a4c82453f11a3ee1a41&show=true	N/A	N/A	N/A	4.1506	4.1506	0	N/A	N/A	22275770	23	10429	777	23	335.221	1	335.221	22275770	CCC=CCC(=O)C=CC1CCC(C1CC=CCCCC(=O)O)O	missing	missing	CSIFingerID	unclassified	unclassified	unclassified	unclassified	unclassified	0	0	0	0
id_10432	-0.0159161	0.0015133	0.00406648	0.25348	1.41905	1.39148	0.0925171	0.833942	0.309845	0.227502	0.217327	0.462242	0.306073	-0.459389	-0.676716	-0.769234		https://gnps.ucsd.edu/ProteoSAFe/result.jsp?task=94d7974737ba4a4c82453f11a3ee1a41&view=view_all_clusters_withID&show=true#{""""main.cluster index_lowerinput"""":""""10432.0"""",""""main.cluster index_upperinput"""":""""10432.0""""}	https://gnps.ucsd.edu/ProteoSAFe/result.jsp?view=network_displayer&componentindex=1244&task=94d7974737ba4a4c82453f11a3ee1a41&show=true	N/A	N/A	N/A	7.1223	7.1223	0	N/A	N/A	2564342	3	10432	1244	3	333.242	1	333.242	2564342	CCCCCC=CCC=CC=COC=CC=CCCCC(=O)OC	missing	missing	CSIFingerID	Organic compounds	Lipids and lipid-like molecules	Fatty Acyls	Fatty acid esters	Fatty acid methyl esters	0	0	0	0
id_10433	0.0018332	-0.00414408	0.00727146	0.555642	2.87047	0.591099	-0.135744	0.921079	-0.441284	0.528341	-0.30554	0.724482	0.600689	-0.221426	0.084114	0.219858		https://gnps.ucsd.edu/ProteoSAFe/result.jsp?task=94d7974737ba4a4c82453f11a3ee1a41&view=view_all_clusters_withID&show=true#{""""main.cluster index_lowerinput"""":""""10433.0"""",""""main.cluster index_upperinput"""":""""10433.0""""}	This Node is a Singleton	N/A	N/A	N/A	8.4375	8.4375	0	N/A	N/A	14439990	22	10433	-1	22	811.407	1	811.407	14439990	#N/A	#N/A	#N/A	#N/A	#N/A	#N/A	#N/A	#N/A	#N/A	0	0	0	0
id_10434	-0.0135906	-0.00499112	0.00261739	0.000413419	36.4892	8.43085	0.223749	0.778779	1.50776	0.00048931	1.28401	0.00266825	0.0023252	1.14244	-0.141571	-0.36532	Limu	https://gnps.ucsd.edu/ProteoSAFe/result.jsp?task=94d7974737ba4a4c82453f11a3ee1a41&view=view_all_clusters_withID&show=true#{""""main.cluster index_lowerinput"""":""""10434.0"""",""""main.cluster index_upperinput"""":""""10434.0""""}	This Node is a Singleton	N/A	N/A	N/A	5.5315	5.5315	0	N/A	N/A	10507140	23	10434	-1	23	415.252	1	415.252	10507140	CCOP(=O)(C)C1CN(CCN(CC1C)CC2=CC=CC=C2)CC3=CC=CC=C3	missing	missing	CSIFingerID	unclassified	unclassified	unclassified	unclassified	unclassified	0	0	0	0
id_10435	0.00242848	-0.000983815	-0.0031844	0.402861	3.64189	0.917481	-0.258933	0.694535	-0.492905	0.379312	-0.233972	0.79334	0.455005	-0.275115	-0.0411431	0.21779		https://gnps.ucsd.edu/ProteoSAFe/result.jsp?task=94d7974737ba4a4c82453f11a3ee1a41&view=view_all_clusters_withID&show=true#{""""main.cluster index_lowerinput"""":""""10435.0"""",""""main.cluster index_upperinput"""":""""10435.0""""}	This Node is a Singleton	N/A	N/A	N/A	8.4395	8.4395	0	N/A	N/A	14123840	21	10435	-1	21	221.154	1	221.154	14123840	C=C(C1CC=C2CCCCC2(C)C1)C(=O)O	missing	missing	CSIFingerID	unclassified	unclassified	unclassified	unclassified	unclassified	0	0	0	0
id_10436	-0.0189874	0.000909144	-0.00168012	0.0249358	6.46598	3.83113	0.150627	0.747956	0.651935	0.0215502	0.501308	0.0884138	0.0512591	-0.175408	-0.676716	-0.827344	Limu	https://gnps.ucsd.edu/ProteoSAFe/result.jsp?task=94d7974737ba4a4c82453f11a3ee1a41&view=view_all_clusters_withID&show=true#{""""main.cluster index_lowerinput"""":""""10436.0"""",""""main.cluster index_upperinput"""":""""10436.0""""}	This Node is a Singleton	N/A	N/A	N/A	4.6045	4.6045	0	N/A	N/A	7463001	3	10436	-1	3	488.299	1	488.299	7463001	CCC(C)C(C(=O)N(C)C1CCC2C3COC(=O)C4CC(C(CC4(C)C3CCC21C)O)O)O	missing	missing	CSIFingerID	unclassified	unclassified	unclassified	unclassified	unclassified	0	0	0	0
id_10440	-0.00180197	-0.00133617	-0.000544471	0.00943826	15.9707	4.88734	-0.242012	0.679306	0.768563	0.0612369	1.01057	0.00725883	0.0256637	0.419297	-0.591278	-0.349267	Limu	https://gnps.ucsd.edu/ProteoSAFe/result.jsp?task=94d7974737ba4a4c82453f11a3ee1a41&view=view_all_clusters_withID&show=true#{""""main.cluster index_lowerinput"""":""""10440.0"""",""""main.cluster index_upperinput"""":""""10440.0""""}	This Node is a Singleton	N/A	N/A	N/A	8.0994	8.0994	0	N/A	N/A	10737290	13	10440	-1	13	453.296	1	453.296	10737290	#N/A	#N/A	#N/A	#N/A	#N/A	#N/A	#N/A	#N/A	#N/A	0	0	0	0
id_1045	-0.0151663	-0.00383221	-0.00575784	8.36619e-06	96.2797	13.1712	-0.9428	0.078298	1.56771	0.00645415	2.51051	4.20588e-06	0.000103187	2.42625	-0.0842605	0.85854	Limu	https://gnps.ucsd.edu/ProteoSAFe/result.jsp?task=94d7974737ba4a4c82453f11a3ee1a41&view=view_all_clusters_withID&show=true#{""""main.cluster index_lowerinput"""":""""1045.0"""",""""main.cluster index_upperinput"""":""""1045.0""""}	https://gnps.ucsd.edu/ProteoSAFe/result.jsp?view=network_displayer&componentindex=380&task=94d7974737ba4a4c82453f11a3ee1a41&show=true	N/A	N/A	N/A	5.2507	5.2507	0	N/A	N/A	52666360	39	1045	380	39	518.325	1	518.325	52666360	CCC=CCC=CCC=CCCCCCCCC(=O)OCC(COP(=O)([O-])OCC[N+](C)(C)C)O	missing	missing	CSIFingerID	Organic compounds	Lipids and lipid-like molecules	Glycerophospholipids	Glycerophosphocholines	1-acyl-sn-glycero-3-phosphocholines	0	0	0.0004	5.71429e-05
id_10460	-0.00908826	0.000234064	-0.00546036	0.00227149	39.7861	6.47338	-0.463561	0.472118	1.14342	0.0381539	1.60698	0.00151891	0.00884756	1.57245	-0.0345281	0.429032	Limu	https://gnps.ucsd.edu/ProteoSAFe/result.jsp?task=94d7974737ba4a4c82453f11a3ee1a41&view=view_all_clusters_withID&show=true#{""""main.cluster index_lowerinput"""":""""10460.0"""",""""main.cluster index_upperinput"""":""""10460.0""""}	This Node is a Singleton	N/A	N/A	N/A	5.9362	5.9362	0	N/A	N/A	38386330	33	10460	-1	33	291.195	1	291.195	38386330	CCC1C2CCC3=CC(=O)CCC3C2CCC1(C)C(=O)O	missing	missing	CSIFingerID	Organic compounds	Lipids and lipid-like molecules	Steroids and steroid derivatives	Steroid acids	Steroid acids	0	0.0004	-0.00025	0.000117647
id_10466	-0.00531065	0.00233429	-5.14518e-05	3.98431e-08	84.4827	20.3012	-0.635878	0.128855	1.70092	5.45417e-05	2.33679	2.10027e-08	1.26307e-06	1.66008	-0.676716	-0.0408382	Limu	https://gnps.ucsd.edu/ProteoSAFe/result.jsp?task=94d7974737ba4a4c82453f11a3ee1a41&view=view_all_clusters_withID&show=true#{""""main.cluster index_lowerinput"""":""""10466.0"""",""""main.cluster index_upperinput"""":""""10466.0""""}	https://gnps.ucsd.edu/ProteoSAFe/result.jsp?view=network_displayer&componentindex=1366&task=94d7974737ba4a4c82453f11a3ee1a41&show=true	N/A	N/A	N/A	4.1104	4.1104	0	N/A	N/A	51689960	20	10466	1366	20	191.143	1	191.143	51689960	C=CC=CC1=C(C)C(=O)CCC1(C)C	missing	missing	CSIFingerID	Organic compounds	Organic oxygen compounds	Organooxygen compounds	Carbonyl compounds	Cyclohexenones	0	0	0	0
id_1047	-0.00365508	-0.0127424	0.010093	0.189559	45.6213	1.69102	0.694898	0.679665	1.77028	0.162254	1.07538	0.489305	0.240087	3.72225	2.64686	1.95197		https://gnps.ucsd.edu/ProteoSAFe/result.jsp?task=94d7974737ba4a4c82453f11a3ee1a41&view=view_all_clusters_withID&show=true#{""""main.cluster index_lowerinput"""":""""1047.0"""",""""main.cluster index_upperinput"""":""""1047.0""""}	https://gnps.ucsd.edu/ProteoSAFe/result.jsp?view=network_displayer&componentindex=60&task=94d7974737ba4a4c82453f11a3ee1a41&show=true	N/A	N/A	N/A	4.0485	4.0485	0	N/A	N/A	838285600	52	1047	60	52	154.99	1	154.99	838285600	#N/A	#N/A	#N/A	#N/A	#N/A	#N/A	#N/A	#N/A	#N/A	0	0	0	0
id_10471	0.00486582	0.00697595	0.0176109	0.59707	1.16517	0.518389	-0.00634756	0.999611	0.24813	0.645948	0.254477	0.617565	0.639299	-0.277348	-0.531825	-0.525477		https://gnps.ucsd.edu/ProteoSAFe/result.jsp?task=94d7974737ba4a4c82453f11a3ee1a41&view=view_all_clusters_withID&show=true#{""""main.cluster index_lowerinput"""":""""10471.0"""",""""main.cluster index_upperinput"""":""""10471.0""""}	https://gnps.ucsd.edu/ProteoSAFe/result.jsp?view=network_displayer&componentindex=161&task=94d7974737ba4a4c82453f11a3ee1a41&show=true	N/A	N/A	N/A	0.2556	0.2556	0	N/A	N/A	255178700	16	10471	161	16	176.106	1	176.106	255178700	C1C=CC(=CC1)CCN2[C]=NN=N2	missing	missing	CSIFingerID	Organic compounds	Organoheterocyclic compounds	Azoles	Tetrazoles	Tetrazoles	0	0	0	0
id_10482	-0.00910452	-0.00615005	0.00540196	0.022118	18.6576	3.96039	0.289124	0.681927	1.11509	0.018086	0.825963	0.0943131	0.0476051	0.690505	-0.135458	-0.424582	Limu	https://gnps.ucsd.edu/ProteoSAFe/result.jsp?task=94d7974737ba4a4c82453f11a3ee1a41&view=view_all_clusters_withID&show=true#{""""main.cluster index_lowerinput"""":""""10482.0"""",""""main.cluster index_upperinput"""":""""10482.0""""}	https://gnps.ucsd.edu/ProteoSAFe/result.jsp?view=network_displayer&componentindex=18&task=94d7974737ba4a4c82453f11a3ee1a41&show=true	N/A	N/A	N/A	5.4845	5.4845	0	N/A	N/A	12163650	18	10482	18	18	415.252	1	415.252	12163650	CCOP(=O)(C)C1CN(CCN(CC1C)CC2=CC=CC=C2)CC3=CC=CC=C3	missing	missing	CSIFingerID	unclassified	unclassified	unclassified	unclassified	unclassified	0	0	0	0
id_10487	-0.012864	0.0039458	-0.00277575	4.406e-06	55.7895	13.9866	-0.828195	0.0286081	1.07554	0.0124338	1.90373	2.36534e-06	6.18222e-05	1.22702	-0.676716	0.151478	CCALimu	https://gnps.ucsd.edu/ProteoSAFe/result.jsp?task=94d7974737ba4a4c82453f11a3ee1a41&view=view_all_clusters_withID&show=true#{""""main.cluster index_lowerinput"""":""""10487.0"""",""""main.cluster index_upperinput"""":""""10487.0""""}	This Node is a Singleton	N/A	N/A	N/A	3.7998	3.7998	0	N/A	N/A	18396450	21	10487	-1	21	339.132	1	339.132	18396450	C1=C(C=C2C(=C1)N=CC=N2)N=C3C(=CN=C(NCC(=N)O)N3)C(=N)O	missing	missing	CSIFingerID	Organic compounds	Organoheterocyclic compounds	Diazanaphthalenes	Benzodiazines	Quinoxalines	0.000153846	0.000133333	0.000166667	0.00015
id_10489	-0.00651867	-0.00228324	-0.0115127	0.346451	7.38649	1.07133	0.311916	0.737284	0.711083	0.313949	0.399167	0.679026	0.399358	0.846011	0.446845	0.134928		https://gnps.ucsd.edu/ProteoSAFe/result.jsp?task=94d7974737ba4a4c82453f11a3ee1a41&view=view_all_clusters_withID&show=true#{""""main.cluster index_lowerinput"""":""""10489.0"""",""""main.cluster index_upperinput"""":""""10489.0""""}	https://gnps.ucsd.edu/ProteoSAFe/result.jsp?view=network_displayer&componentindex=357&task=94d7974737ba4a4c82453f11a3ee1a41&show=true	N/A	Spectral Match to cis-8,11,14-Eicosatrienoic acid from NIST14	0.90275	7.0142	7.0142	0	N/A	CCMSLIB00003139892	36341290	30	10489	357	30	307.263	1	307.263	36341290	CCC=CCC=CCC=CCCCCCCCCCC(=O)O	missing	Spectral Match to cis-8,11,14-Eicosatrienoic acid from NIST14	CSIFingerID	Organic compounds	Lipids and lipid-like molecules	Fatty Acyls	Fatty acids and conjugates	Long-chain fatty acids	0	0	0	0
id_10490	-0.00410969	-0.00534053	0.00696919	0.423686	2.081	0.86618	-0.324557	0.391118	-0.194561	0.777222	0.129996	0.888464	0.475062	-0.441059	-0.571056	-0.246498		https://gnps.ucsd.edu/ProteoSAFe/result.jsp?task=94d7974737ba4a4c82453f11a3ee1a41&view=view_all_clusters_withID&show=true#{""""main.cluster index_lowerinput"""":""""10490.0"""",""""main.cluster index_upperinput"""":""""10490.0""""}	This Node is a Singleton	N/A	N/A	N/A	5.89	5.89	0	N/A	N/A	3438261	10	10490	-1	10	389.269	1	389.269	3438261	#N/A	#N/A	#N/A	#N/A	#N/A	#N/A	#N/A	#N/A	#N/A	0	0	0	0
id_10494	-0.00586131	0.00201426	-0.0138986	0.257078	7.52209	1.37699	-0.115733	0.948244	0.566423	0.394276	0.682156	0.244874	0.309516	0.512884	-0.169272	-0.0535393		https://gnps.ucsd.edu/ProteoSAFe/result.jsp?task=94d7974737ba4a4c82453f11a3ee1a41&view=view_all_clusters_withID&show=true#{""""main.cluster index_lowerinput"""":""""10494.0"""",""""main.cluster index_upperinput"""":""""10494.0""""}	This Node is a Singleton	N/A	N/A	N/A	6.0464	6.0464	0	N/A	N/A	26724030	19	10494	-1	19	339.193	1	339.193	26724030	C(=CCC1C(CN=C(CC(=N)O)O)C2CCC1O2)CCCC(=O)O	missing	missing	CSIFingerID	unclassified	unclassified	unclassified	unclassified	unclassified	0	-0.000142857	0	-5e-05
id_10495	-0.0112625	-0.00744477	0.0060879	0.0284766	22.9255	3.68837	0.952623	0.0479137	1.0315	0.0706508	0.0788717	0.983291	0.0557623	0.712353	0.633481	-0.319142	Coral	https://gnps.ucsd.edu/ProteoSAFe/result.jsp?task=94d7974737ba4a4c82453f11a3ee1a41&view=view_all_clusters_withID&show=true#{""""main.cluster index_lowerinput"""":""""10495.0"""",""""main.cluster index_upperinput"""":""""10495.0""""}	https://gnps.ucsd.edu/ProteoSAFe/result.jsp?view=network_displayer&componentindex=1331&task=94d7974737ba4a4c82453f11a3ee1a41&show=true	N/A	N/A	N/A	6.4714	6.4714	0	N/A	N/A	23971160	28	10495	1331	28	347.258	1	347.258	23971160	CCC=CCC=CCC=CCC=CC=CC(CCCCCC(=O)O)O	missing	missing	CSIFingerID	Organic compounds	Lipids and lipid-like molecules	Fatty Acyls	Fatty acids and conjugates	Very long-chain fatty acids	0.0005	0	0	0.000166667
id_10496	-0.0139837	0.00329153	-0.00242389	2.68272e-06	71.705	14.6247	-0.710521	0.114413	1.45416	0.00172937	2.16468	1.32794e-06	4.11555e-05	1.48797	-0.676716	0.0338044	Limu	https://gnps.ucsd.edu/ProteoSAFe/result.jsp?task=94d7974737ba4a4c82453f11a3ee1a41&view=view_all_clusters_withID&show=true#{""""main.cluster index_lowerinput"""":""""10496.0"""",""""main.cluster index_upperinput"""":""""10496.0""""}	https://gnps.ucsd.edu/ProteoSAFe/result.jsp?view=network_displayer&componentindex=113&task=94d7974737ba4a4c82453f11a3ee1a41&show=true	N/A	N/A	N/A	4.6988	4.6988	0	N/A	N/A	36539080	19	10496	113	19	263.164	1	263.164	36539080	CC12CCCC(C)(C2CCC3=C1CCC3=O)C(=O)O	missing	missing	CSIFingerID	unclassified	unclassified	unclassified	unclassified	unclassified	0	0.000685714	0.0005	0.000371795
id_10502	-0.0110987	-0.000169605	-0.0158832	0.00151807	22.9673	6.93039	-0.788737	0.0209847	0.344151	0.565994	1.13289	0.00243448	0.00639127	0.456172	-0.676716	0.112021	CCALimu	https://gnps.ucsd.edu/ProteoSAFe/result.jsp?task=94d7974737ba4a4c82453f11a3ee1a41&view=view_all_clusters_withID&show=true#{""""main.cluster index_lowerinput"""":""""10502.0"""",""""main.cluster index_upperinput"""":""""10502.0""""}	This Node is a Singleton	N/A	N/A	N/A	6.5398	6.5398	0	N/A	N/A	12107490	18	10502	-1	18	299.2	1	299.2	12107490	C#CC1(CCC2C3CCC4=CC(=O)CCC4C3CCC21C)O	missing	missing	CSIFingerID	Organic compounds	Lipids and lipid-like molecules	Steroids and steroid derivatives	Estrane steroids	Estrogens and derivatives	0	0	0	0
id_10509	-0.00277096	-0.0007301	0.00403933	0.00107075	38.1799	7.32925	-0.894369	0.0412099	0.628748	0.301744	1.52312	0.00106234	0.00488048	1.03703	-0.486088	0.408281	CCALimu	https://gnps.ucsd.edu/ProteoSAFe/result.jsp?task=94d7974737ba4a4c82453f11a3ee1a41&view=view_all_clusters_withID&show=true#{""""main.cluster index_lowerinput"""":""""10509.0"""",""""main.cluster index_upperinput"""":""""10509.0""""}	This Node is a Singleton	N/A	N/A	N/A	5.8319	5.8319	0	N/A	N/A	33776440	25	10509	-1	25	373.236	1	373.236	33776440	CCC1CN(CC1OP(C(N(C)C)N(C)C)OCCC#N)C(=O)CC	missing	missing	CSIFingerID	unclassified	unclassified	unclassified	unclassified	unclassified	0	0.000142857	0	5.12821e-05
id_10510	-0.0104325	-0.016957	-0.0102481	0.0916861	14.6331	2.4474	-0.604137	0.272393	0.315144	0.766709	0.91928	0.0996364	0.135072	0.559624	-0.359657	0.24448		https://gnps.ucsd.edu/ProteoSAFe/result.jsp?task=94d7974737ba4a4c82453f11a3ee1a41&view=view_all_clusters_withID&show=true#{""""main.cluster index_lowerinput"""":""""10510.0"""",""""main.cluster index_upperinput"""":""""10510.0""""}	https://gnps.ucsd.edu/ProteoSAFe/result.jsp?view=network_displayer&componentindex=15&task=94d7974737ba4a4c82453f11a3ee1a41&show=true	N/A	N/A	N/A	5.4076	5.4076	0	N/A	N/A	14874880	21	10510	15	21	295.227	1	295.227	14874880	CCCCCC=CC=CC(=O)CCCCCCCC(=O)O	missing	missing	CSIFingerID	Organic compounds	Lipids and lipid-like molecules	Fatty Acyls	Lineolic acids and derivatives	Lineolic acids and derivatives	0	0	0	0
id_10514	-0.0214012	0.000506128	-0.00606149	2.78927e-06	48.1968	14.5744	-0.01841	0.99778	1.60821	1.85045e-05	1.62662	9.19495e-06	4.25469e-05	0.949905	-0.676716	-0.658306	Limu	https://gnps.ucsd.edu/ProteoSAFe/result.jsp?task=94d7974737ba4a4c82453f11a3ee1a41&view=view_all_clusters_withID&show=true#{""""main.cluster index_lowerinput"""":""""10514.0"""",""""main.cluster index_upperinput"""":""""10514.0""""}	https://gnps.ucsd.edu/ProteoSAFe/result.jsp?view=network_displayer&componentindex=263&task=94d7974737ba4a4c82453f11a3ee1a41&show=true	N/A	N/A	N/A	0.6425	0.6425	0	N/A	N/A	21598100	11	10514	263	11	357.166	1	357.166	21598100	CC(=NC1C(CN2CCC(C2C1OC(=O)C)OC(=O)C)OC(=O)C)O	missing	missing	CSIFingerID	Organic compounds	Organoheterocyclic compounds	Indolizidines	unclassified	Indolizidines	0	0.000142857	0.000444444	0.000157895
id_10524	-0.00502863	-0.0237835	-0.00567824	0.000317392	31.9898	8.74056	1.18336	0.00054578	0.137797	0.920184	-1.04556	0.00891338	0.00187961	-0.689547	0.356018	-0.827344	Coral	https://gnps.ucsd.edu/ProteoSAFe/result.jsp?task=94d7974737ba4a4c82453f11a3ee1a41&view=view_all_clusters_withID&show=true#{""""main.cluster index_lowerinput"""":""""10524.0"""",""""main.cluster index_upperinput"""":""""10524.0""""}	https://gnps.ucsd.edu/ProteoSAFe/result.jsp?view=network_displayer&componentindex=30&task=94d7974737ba4a4c82453f11a3ee1a41&show=true	N/A	N/A	N/A	8.925	8.925	0	N/A	N/A	10999540	10	10524	30	10	555.19	1	555.19	10999540	missing	missing	missing	missing	unclassified	unclassified	unclassified	unclassified	unclassified	0.000444444	0	0	0.000117647
id_1053	0.0029658	-0.00147448	-0.00648857	0.114251	23.1038	2.21711	-0.398544	0.719566	-1.2537	0.0958852	-0.855154	0.312549	0.159255	-0.408962	0.446192	0.844736		https://gnps.ucsd.edu/ProteoSAFe/result.jsp?task=94d7974737ba4a4c82453f11a3ee1a41&view=view_all_clusters_withID&show=true#{""""main.cluster index_lowerinput"""":""""1053.0"""",""""main.cluster index_upperinput"""":""""1053.0""""}	https://gnps.ucsd.edu/ProteoSAFe/result.jsp?view=network_displayer&componentindex=69&task=94d7974737ba4a4c82453f11a3ee1a41&show=true	InChI=1S/C18H32O16/c19-1-5-8(23)11(26)13(28)16(30-5)32-15-10(25)7(3-21)33-18(15,4-22)34-17-14(29)12(27)9(24)6(2-20)31-17/h5-17,19-29H,1-4H2/t5-,6-,7-,8-,9-,10-,11+,12+,13-,14-,15+,16-,17-,18+/m1/s1	Melezitose	0.912586	0.6043	0.6043	0	N/A	CCMSLIB00004706100	81191120	26	1053	69	26	522.202	1	522.202	81191120	C(C(C(C(C(C(NC1C(CO)OC(C(C1O)O)OC2C(CO)OC(C(C2O)O)O)O)O)O)O)O)O	missing	Melezitose	CSIFingerID	Organic compounds	Lipids and lipid-like molecules	Fatty Acyls	Fatty acyl glycosides	Fatty acyl glycosides of mono- and disaccharides	0	0	0	0
id_10530	-0.011308	0.00100554	-0.0164803	0.000678851	28.6944	7.85415	-0.437977	0.325837	0.930696	0.0266999	1.36867	0.000413798	0.00344516	0.761399	-0.607274	-0.169297	Limu	https://gnps.ucsd.edu/ProteoSAFe/result.jsp?task=94d7974737ba4a4c82453f11a3ee1a41&view=view_all_clusters_withID&show=true#{""""main.cluster index_lowerinput"""":""""10530.0"""",""""main.cluster index_upperinput"""":""""10530.0""""}	This Node is a Singleton	N/A	N/A	N/A	5.5066	5.5066	0	N/A	N/A	17171230	17	10530	-1	17	371.22	1	371.22	17171230	#N/A	#N/A	#N/A	#N/A	#N/A	#N/A	#N/A	#N/A	#N/A	0	0	0	0
id_10532	-0.0020408	-0.00990109	-0.00645008	0.0300984	71.0551	3.62893	-1.87747	0.0244059	-0.692715	0.676208	1.18476	0.304944	0.0578676	1.40717	0.222418	2.09989	CCA	https://gnps.ucsd.edu/ProteoSAFe/result.jsp?task=94d7974737ba4a4c82453f11a3ee1a41&view=view_all_clusters_withID&show=true#{""""main.cluster index_lowerinput"""":""""10532.0"""",""""main.cluster index_upperinput"""":""""10532.0""""}	https://gnps.ucsd.edu/ProteoSAFe/result.jsp?view=network_displayer&componentindex=89&task=94d7974737ba4a4c82453f11a3ee1a41&show=true	N/A	N/A	N/A	1.537	1.537	0	N/A	N/A	314635100	29	10532	89	29	182.985	1	182.985	314635100	missing	missing	missing	missing	unclassified	unclassified	unclassified	unclassified	unclassified	0	0	0	0
id_10541	0.0024635	0.00501032	0.00361718	0.0886698	7.40295	2.4825	-0.564547	0.105624	-0.0519819	0.985563	0.512565	0.233576	0.132152	-0.0800102	-0.592575	-0.0280283		https://gnps.ucsd.edu/ProteoSAFe/result.jsp?task=94d7974737ba4a4c82453f11a3ee1a41&view=view_all_clusters_withID&show=true#{""""main.cluster index_lowerinput"""":""""10541.0"""",""""main.cluster index_upperinput"""":""""10541.0""""}	This Node is a Singleton	N/A	N/A	N/A	3.7449	3.7449	0	N/A	N/A	21822850	13	10541	-1	13	205.084	1	205.084	21822850	CCOC1=CC(=O)OC2=C1C=C(C)C=C2	missing	missing	CSIFingerID	Organic compounds	Phenylpropanoids and polyketides	Coumarins and derivatives	unclassified	Coumarins and derivatives	0	0	0	0
id_10547	-0.0178638	-0.00145756	-0.00573928	1.59633e-05	112.058	12.3602	-0.995163	0.100657	1.71352	0.00768305	2.70868	8.1842e-06	0.000174212	2.25115	-0.457531	0.537632	Limu	https://gnps.ucsd.edu/ProteoSAFe/result.jsp?task=94d7974737ba4a4c82453f11a3ee1a41&view=view_all_clusters_withID&show=true#{""""main.cluster index_lowerinput"""":""""10547.0"""",""""main.cluster index_upperinput"""":""""10547.0""""}	https://gnps.ucsd.edu/ProteoSAFe/result.jsp?view=network_displayer&componentindex=529&task=94d7974737ba4a4c82453f11a3ee1a41&show=true	N/A	N/A	N/A	4.4937	4.4937	0	N/A	N/A	126083800	28	10547	529	28	349.201	1	349.201	126083800	CCC=CCC(=O)C=CC1C(CC=CCCCC(=O)O)C(CC1=O)O	missing	missing	CSIFingerID	Organic compounds	Lipids and lipid-like molecules	Fatty Acyls	Eicosanoids	Prostaglandins and related compounds	0	0.00025	0	0.000105263
id_10548	-0.0047908	-0.0111012	0.00571058	0.00105952	51.6998	7.34133	1.61237	0.000695215	1.03175	0.0954119	-0.58062	0.450532	0.00484028	0.863894	1.44451	-0.167855	Coral	https://gnps.ucsd.edu/ProteoSAFe/result.jsp?task=94d7974737ba4a4c82453f11a3ee1a41&view=view_all_clusters_withID&show=true#{""""main.cluster index_lowerinput"""":""""10548.0"""",""""main.cluster index_upperinput"""":""""10548.0""""}	https://gnps.ucsd.edu/ProteoSAFe/result.jsp?view=network_displayer&componentindex=114&task=94d7974737ba4a4c82453f11a3ee1a41&show=true	N/A	N/A	N/A	5.8945	5.8945	0	N/A	N/A	20059990	40	10548	114	40	277.216	1	277.216	20059990	CCC=CCC=CCC=CCC=CCCCCC(=O)O	missing	missing	CSIFingerID	Organic compounds	Lipids and lipid-like molecules	Fatty Acyls	Lineolic acids and derivatives	Lineolic acids and derivatives	0.000533333	0	-0.000222222	0.000106838
id_10549	-0.00565609	-0.0109098	0.00350015	0.00492709	48.1146	5.60556	1.24957	0.0235164	1.63657	0.00908382	0.386996	0.746284	0.0157659	1.73811	1.35111	0.101538	CoralLimu	https://gnps.ucsd.edu/ProteoSAFe/result.jsp?task=94d7974737ba4a4c82453f11a3ee1a41&view=view_all_clusters_withID&show=true#{""""main.cluster index_lowerinput"""":""""10549.0"""",""""main.cluster index_upperinput"""":""""10549.0""""}	This Node is a Singleton	N/A	N/A	N/A	8.5152	8.5152	0	N/A	N/A	27273540	42	10549	-1	42	270.279	1	270.279	27273540	CCCCCCCCCCCCCCCN=C(C)O	missing	missing	CSIFingerID	Organic compounds	Organic acids and derivatives	Carboxylic acids and derivatives	Carboxylic acid derivatives	Acetamides	0.000628205	0.000142857	-0.000169048	0.000265759
id_10552	-0.0112403	-0.00398182	0.00462627	0.00325823	26.0022	6.06739	0.108973	0.941715	1.2411	0.00466175	1.13213	0.00886314	0.011663	0.773293	-0.358832	-0.467805	Limu	https://gnps.ucsd.edu/ProteoSAFe/result.jsp?task=94d7974737ba4a4c82453f11a3ee1a41&view=view_all_clusters_withID&show=true#{""""main.cluster index_lowerinput"""":""""10552.0"""",""""main.cluster index_upperinput"""":""""10552.0""""}	This Node is a Singleton	N/A	N/A	N/A	5.6654	5.6654	0	N/A	N/A	11362110	15	10552	-1	15	745.358	1	745.358	11362110	#N/A	#N/A	#N/A	#N/A	#N/A	#N/A	#N/A	#N/A	#N/A	0	0	0	0
id_10565	-0.00618676	-0.000591818	-0.00832152	0.259353	11.241	1.36794	-0.422508	0.626164	0.423376	0.705782	0.845884	0.237496	0.311765	1.3584	0.51252	0.935029		https://gnps.ucsd.edu/ProteoSAFe/result.jsp?task=94d7974737ba4a4c82453f11a3ee1a41&view=view_all_clusters_withID&show=true#{""""main.cluster index_lowerinput"""":""""10565.0"""",""""main.cluster index_upperinput"""":""""10565.0""""}	https://gnps.ucsd.edu/ProteoSAFe/result.jsp?view=network_displayer&componentindex=9&task=94d7974737ba4a4c82453f11a3ee1a41&show=true	N/A	N/A	N/A	5.3663	5.3663	0	N/A	N/A	42359170	38	10565	9	38	319.188	1	319.188	42359170	C=C(C)OC(=O)CCCCCCCCCC(=O)OC(=C)C	missing	missing	CSIFingerID	unclassified	unclassified	unclassified	unclassified	unclassified	0	0	0	0
id_10566	-0.0139293	-0.00399643	0.00935126	0.0253955	12.2625	3.81147	-0.00638428	0.999725	0.812764	0.042547	0.819149	0.0348867	0.0518467	0.25687	-0.562278	-0.555894	Limu	https://gnps.ucsd.edu/ProteoSAFe/result.jsp?task=94d7974737ba4a4c82453f11a3ee1a41&view=view_all_clusters_withID&show=true#{""""main.cluster index_lowerinput"""":""""10566.0"""",""""main.cluster index_upperinput"""":""""10566.0""""}	This Node is a Singleton	N/A	N/A	N/A	6.3909	6.3909	0	N/A	N/A	9554308	9	10566	-1	9	458.288	1	458.288	9554308	#N/A	#N/A	#N/A	#N/A	#N/A	#N/A	#N/A	#N/A	#N/A	0	0	0	0
id_10574	-0.00115991	-0.00613444	-0.00506311	0.00190262	56.1018	6.67388	-1.65751	0.00150227	-0.54673	0.56761	1.11078	0.0914314	0.00766953	1.21012	0.0993431	1.75685	CCA	https://gnps.ucsd.edu/ProteoSAFe/result.jsp?task=94d7974737ba4a4c82453f11a3ee1a41&view=view_all_clusters_withID&show=true#{""""main.cluster index_lowerinput"""":""""10574.0"""",""""main.cluster index_upperinput"""":""""10574.0""""}	https://gnps.ucsd.edu/ProteoSAFe/result.jsp?view=network_displayer&componentindex=603&task=94d7974737ba4a4c82453f11a3ee1a41&show=true	N/A	N/A	N/A	4.3501	4.3501	0	N/A	N/A	65883010	37	10574	603	37	348.275	1	348.275	65883010	CCCCCCCCCCCCC(=O)C(C(C(C(CO)O)O)O)N	missing	missing	CSIFingerID	Organic compounds	Organic oxygen compounds	Organooxygen compounds	Carbohydrates and carbohydrate conjugates	Aminosaccharides	0.000142857	0	0.00025	0.000102564
id_10575	0.00133916	-0.008019	0.00797692	0.186525	7.73116	1.7077	0.591823	0.193856	0.528429	0.376516	-0.0633938	0.985165	0.237139	-0.0193235	0.0440703	-0.547753		https://gnps.ucsd.edu/ProteoSAFe/result.jsp?task=94d7974737ba4a4c82453f11a3ee1a41&view=view_all_clusters_withID&show=true#{""""main.cluster index_lowerinput"""":""""10575.0"""",""""main.cluster index_upperinput"""":""""10575.0""""}	https://gnps.ucsd.edu/ProteoSAFe/result.jsp?view=network_displayer&componentindex=290&task=94d7974737ba4a4c82453f11a3ee1a41&show=true	N/A	N/A	N/A	5.834	5.834	0	N/A	N/A	19332960	14	10575	290	14	522.377	1	522.377	19332960	CCCCCC=CCC=CCC=CCCCCC(=O)OCCCOC(=O)CCCN=C(O)OC(C)(C)C	missing	missing	CSIFingerID	Organic compounds	Lipids and lipid-like molecules	Fatty Acyls	Lineolic acids and derivatives	Lineolic acids and derivatives	0	0	0	0
id_10578	-0.014033	0.00381527	-0.000668189	0.000389063	38.4432	8.50185	-0.707198	0.0978908	0.870608	0.0745086	1.57781	0.00024601	0.00221293	0.901089	-0.676716	0.0304815	Limu	https://gnps.ucsd.edu/ProteoSAFe/result.jsp?task=94d7974737ba4a4c82453f11a3ee1a41&view=view_all_clusters_withID&show=true#{""""main.cluster index_lowerinput"""":""""10578.0"""",""""main.cluster index_upperinput"""":""""10578.0""""}	This Node is a Singleton	N/A	N/A	N/A	3.4003	3.4003	0	N/A	N/A	19262620	16	10578	-1	16	305.15	1	305.15	19262620	C1=C(C=CC(=C1)C=CC(=NCCO)O)C=CC(=NCCO)O	missing	missing	CSIFingerID	Organic compounds	Phenylpropanoids and polyketides	Cinnamic acids and derivatives	Cinnamic acid amides	Cinnamic acid amides	0	0	0	0
id_10579	-0.00537287	-0.0157106	-0.00820983	0.916977	1.10587	0.0867477	0.205843	0.930511	-0.0122078	0.999812	-0.218051	0.939173	0.929792	0.963886	1.18194	0.976094		https://gnps.ucsd.edu/ProteoSAFe/result.jsp?task=94d7974737ba4a4c82453f11a3ee1a41&view=view_all_clusters_withID&show=true#{""""main.cluster index_lowerinput"""":""""10579.0"""",""""main.cluster index_upperinput"""":""""10579.0""""}	This Node is a Singleton	N/A	N/A	N/A	0.8911	0.8911	0	N/A	N/A	101990200	37	10579	-1	37	306.081	1	306.081	101990200	#N/A	#N/A	#N/A	#N/A	#N/A	#N/A	#N/A	#N/A	#N/A	0	0	0	0
id_10586	-0.00562907	-0.00506164	-0.00407634	0.252093	6.72475	1.39712	0.0264141	0.996861	0.617844	0.286148	0.59143	0.30009	0.304827	0.553153	-0.0382766	-0.0646907		https://gnps.ucsd.edu/ProteoSAFe/result.jsp?task=94d7974737ba4a4c82453f11a3ee1a41&view=view_all_clusters_withID&show=true#{""""main.cluster index_lowerinput"""":""""10586.0"""",""""main.cluster index_upperinput"""":""""10586.0""""}	https://gnps.ucsd.edu/ProteoSAFe/result.jsp?view=network_displayer&componentindex=835&task=94d7974737ba4a4c82453f11a3ee1a41&show=true	N/A	N/A	N/A	7.0079	7.0079	0	N/A	N/A	16529870	23	10586	835	23	321.242	1	321.242	16529870	CCC1(CCCC2(C)C3=CCCC(C)(CO)C3CCC21)C(=O)O	missing	missing	CSIFingerID	unclassified	unclassified	unclassified	unclassified	unclassified	0	0	0	0
id_10589	-0.0133076	-0.00704787	-0.00188704	0.0051761	31.7228	5.55075	-0.570995	0.296177	0.869006	0.127214	1.44	0.00346884	0.0163036	1.0604	-0.379602	0.191393	Limu	https://gnps.ucsd.edu/ProteoSAFe/result.jsp?task=94d7974737ba4a4c82453f11a3ee1a41&view=view_all_clusters_withID&show=true#{""""main.cluster index_lowerinput"""":""""10589.0"""",""""main.cluster index_upperinput"""":""""10589.0""""}	https://gnps.ucsd.edu/ProteoSAFe/result.jsp?view=network_displayer&componentindex=1244&task=94d7974737ba4a4c82453f11a3ee1a41&show=true	N/A	N/A	N/A	8.0719	8.0719	0	N/A	N/A	19747730	22	10589	1244	22	365.269	1	365.269	19747730	CC(C1CCC2C3CC(C4CC(CCC4(C)C3CCC12C)O)O)C(=O)O	missing	missing	CSIFingerID	Organic compounds	Lipids and lipid-like molecules	Steroids and steroid derivatives	Bile acids, alcohols and derivatives	Dihydroxy bile acids, alcohols and derivatives	0	0.000153846	0	6.06061e-05
id_1059	-0.00978137	-0.0083211	0.00990682	0.00207597	155.683	6.57513	0.399179	0.864439	3.09097	0.00253007	2.69179	0.00799429	0.00822423	3.84423	1.15244	0.753264	Limu	https://gnps.ucsd.edu/ProteoSAFe/result.jsp?task=94d7974737ba4a4c82453f11a3ee1a41&view=view_all_clusters_withID&show=true#{""""main.cluster index_lowerinput"""":""""1059.0"""",""""main.cluster index_upperinput"""":""""1059.0""""}	This Node is a Singleton	N/A	N/A	N/A	9.9923	9.9923	0	N/A	N/A	638293500	40	1059	-1	40	488.873	1	488.873	638293500	missing	missing	missing	missing	unclassified	unclassified	unclassified	unclassified	unclassified	0	0	0	0
id_10590	-0.00230674	-0.00958245	0.0122776	0.00595747	43.5658	5.39477	1.43409	0.00577484	0.351376	0.783034	-1.08272	0.0937907	0.0179706	0.393268	1.47598	0.0418919	Coral	https://gnps.ucsd.edu/ProteoSAFe/result.jsp?task=94d7974737ba4a4c82453f11a3ee1a41&view=view_all_clusters_withID&show=true#{""""main.cluster index_lowerinput"""":""""10590.0"""",""""main.cluster index_upperinput"""":""""10590.0""""}	This Node is a Singleton	N/A	N/A	N/A	9.3901	9.3901	0	N/A	N/A	30501170	34	10590	-1	34	667.165	1	667.165	30501170	#N/A	#N/A	#N/A	#N/A	#N/A	#N/A	#N/A	#N/A	#N/A	0	0	0	0
id_10592	0.00207248	-0.00811505	0.00273175	0.168906	16.2416	1.81042	0.21172	0.897435	-0.800906	0.323047	-1.01263	0.153214	0.218639	0.458301	1.47093	1.25921		https://gnps.ucsd.edu/ProteoSAFe/result.jsp?task=94d7974737ba4a4c82453f11a3ee1a41&view=view_all_clusters_withID&show=true#{""""main.cluster index_lowerinput"""":""""10592.0"""",""""main.cluster index_upperinput"""":""""10592.0""""}	This Node is a Singleton	N/A	N/A	N/A	6.0414	6.0414	0	N/A	N/A	25750170	55	10592	-1	55	322.272	1	322.272	25750170	#N/A	#N/A	#N/A	#N/A	#N/A	#N/A	#N/A	#N/A	#N/A	0.000133333	0	0	5.40541e-05
id_10593	-0.00876259	-0.00698767	0.00742863	0.253063	10.4164	1.39317	0.611248	0.343688	0.733144	0.321101	0.121896	0.967101	0.30571	0.671935	0.550039	-0.0612089		https://gnps.ucsd.edu/ProteoSAFe/result.jsp?task=94d7974737ba4a4c82453f11a3ee1a41&view=view_all_clusters_withID&show=true#{""""main.cluster index_lowerinput"""":""""10593.0"""",""""main.cluster index_upperinput"""":""""10593.0""""}	https://gnps.ucsd.edu/ProteoSAFe/result.jsp?view=network_displayer&componentindex=17&task=94d7974737ba4a4c82453f11a3ee1a41&show=true	N/A	N/A	N/A	5.3642	5.3642	0	N/A	N/A	25965710	26	10593	17	26	297.207	1	297.207	25965710	C=C(CCCCCCCCCCCC(=C)C(=O)O)C(=O)O	missing	missing	CSIFingerID	Organic compounds	Lipids and lipid-like molecules	Fatty Acyls	Fatty acids and conjugates	Long-chain fatty acids	-0.000166667	0	0	-4.87805e-05
id_10594	-0.00738272	-0.00737208	0.00493454	8.73509e-06	130.019	13.1168	2.07095	0.000224449	2.67586	3.88073e-05	0.604905	0.5399	0.000106756	3.02281	2.41791	0.346956	CoralLimu	https://gnps.ucsd.edu/ProteoSAFe/result.jsp?task=94d7974737ba4a4c82453f11a3ee1a41&view=view_all_clusters_withID&show=true#{""""main.cluster index_lowerinput"""":""""10594.0"""",""""main.cluster index_upperinput"""":""""10594.0""""}	https://gnps.ucsd.edu/ProteoSAFe/result.jsp?view=network_displayer&componentindex=85&task=94d7974737ba4a4c82453f11a3ee1a41&show=true	N/A	N/A	N/A	0.5192	0.5192	0	N/A	N/A	77265120	54	10594	85	54	262.008	1	262.008	77265120	C1=CC=C(C=C1)C(=C(N(=O)=O)N(=O)=O)N(=O)=O	missing	missing	CSIFingerID	Organic compounds	Benzenoids	Benzene and substituted derivatives	unclassified	Benzene and substituted derivatives	0	-0.000285714	0.00127576	0.000225794
id_10598	-0.000892419	-0.00298703	-0.000874861	0.013131	22.7479	4.52605	-0.663227	0.157135	0.522455	0.422553	1.18568	0.0118354	0.0335205	0.888595	-0.297087	0.36614	Limu	https://gnps.ucsd.edu/ProteoSAFe/result.jsp?task=94d7974737ba4a4c82453f11a3ee1a41&view=view_all_clusters_withID&show=true#{""""main.cluster index_lowerinput"""":""""10598.0"""",""""main.cluster index_upperinput"""":""""10598.0""""}	This Node is a Singleton	N/A	N/A	N/A	7.4011	7.4011	0	N/A	N/A	20709120	32	10598	-1	32	297.24	1	297.24	20709120	CCCCCCCCCCCCOCCC(CO)O	missing	missing	CSIFingerID	Organic compounds	Organic oxygen compounds	Organooxygen compounds	Alcohols and polyols	1,2-diols	0	0	0	0
id_1060	-0.000201083	-0.00528089	0.00339597	0.83412	2.05293	0.181708	-0.0325717	0.997965	-0.349569	0.840971	-0.316997	0.861161	0.855361	1.75776	2.07476	2.10733		https://gnps.ucsd.edu/ProteoSAFe/result.jsp?task=94d7974737ba4a4c82453f11a3ee1a41&view=view_all_clusters_withID&show=true#{""""main.cluster index_lowerinput"""":""""1060.0"""",""""main.cluster index_upperinput"""":""""1060.0""""}	This Node is a Singleton	N/A	N/A	N/A	8.4363	8.4363	0	N/A	N/A	84522780	60	1060	-1	60	287.237	1	287.237	84522780	CC=C(C)CC(=O)C=C(C)C=CC1=C(C)CCCC1(C)C	missing	missing	CSIFingerID	Organic compounds	Lipids and lipid-like molecules	Prenol lipids	Sesquiterpenoids	Sesquiterpenoids	0	0	0.0002	4.87805e-05
id_10601	0.0054692	0.00662414	0.00480846	0.0165927	28.4144	4.27148	-1.16767	0.014992	-0.326496	0.773899	0.841171	0.173994	0.0396433	0.164455	-0.676716	0.490951	CCA	https://gnps.ucsd.edu/ProteoSAFe/result.jsp?task=94d7974737ba4a4c82453f11a3ee1a41&view=view_all_clusters_withID&show=true#{""""main.cluster index_lowerinput"""":""""10601.0"""",""""main.cluster index_upperinput"""":""""10601.0""""}	This Node is a Singleton	N/A	N/A	N/A	2.8165	2.8165	0	N/A	N/A	149099000	12	10601	-1	12	283.116	1	283.116	149099000	COC(=O)CCC(CCC(=O)OC)CC(=O)OC	missing	missing	CSIFingerID	Organic compounds	Organic acids and derivatives	Carboxylic acids and derivatives	Tricarboxylic acids and derivatives	Tricarboxylic acids and derivatives	0	0	0	0
id_10609	-2.3081e-05	-0.00695286	0.0130897	0.0108899	37.8455	4.73051	1.28408	0.0146652	0.140499	0.961189	-1.14358	0.0703145	0.0287849	0.218483	1.36206	0.0779839	Coral	https://gnps.ucsd.edu/ProteoSAFe/result.jsp?task=94d7974737ba4a4c82453f11a3ee1a41&view=view_all_clusters_withID&show=true#{""""main.cluster index_lowerinput"""":""""10609.0"""",""""main.cluster index_upperinput"""":""""10609.0""""}	https://gnps.ucsd.edu/ProteoSAFe/result.jsp?view=network_displayer&componentindex=48&task=94d7974737ba4a4c82453f11a3ee1a41&show=true	N/A	N/A	N/A	9.3878	9.3878	0	N/A	N/A	35799980	32	10609	48	32	283.263	1	283.263	35799980	CCCCCCCCC=CCCCCCCCC(=O)O	missing	missing	CSIFingerID	Organic compounds	Lipids and lipid-like molecules	Fatty Acyls	Fatty acids and conjugates	Long-chain fatty acids	0	0	0	0
id_10613	0.000172889	0.00496229	0.00220086	0.00174798	42.256	6.77005	-1.39535	0.00197626	-0.278208	0.819956	1.11714	0.0398455	0.00716449	0.787492	-0.329651	1.0657	CCALimu	https://gnps.ucsd.edu/ProteoSAFe/result.jsp?task=94d7974737ba4a4c82453f11a3ee1a41&view=view_all_clusters_withID&show=true#{""""main.cluster index_lowerinput"""":""""10613.0"""",""""main.cluster index_upperinput"""":""""10613.0""""}	This Node is a Singleton	N/A	N/A	N/A	5.7774	5.7774	0	N/A	N/A	75680980	30	10613	-1	30	391.245	1	391.245	75680980	CCCCCCCCCCC(C(=O)O)N=C(CN1C=NC2=C1N=CN=C2N)O	missing	missing	CSIFingerID	Organic compounds	Organic acids and derivatives	Carboxylic acids and derivatives	Amino acids, peptides, and analogues	N-acyl-alpha amino acids	0	0	0	0
id_10617	0.00136143	-0.00740673	0.0140845	0.00218907	43.9308	6.51514	1.22272	0.0108416	-0.23815	0.873924	-1.46087	0.00684391	0.00860459	-0.186321	1.27455	0.0518292	Coral	https://gnps.ucsd.edu/ProteoSAFe/result.jsp?task=94d7974737ba4a4c82453f11a3ee1a41&view=view_all_clusters_withID&show=true#{""""main.cluster index_lowerinput"""":""""10617.0"""",""""main.cluster index_upperinput"""":""""10617.0""""}	This Node is a Singleton	N/A	N/A	N/A	9.388	9.388	0	N/A	N/A	22232330	31	10617	-1	31	599.177	1	599.177	22232330	missing	missing	missing	missing	unclassified	unclassified	unclassified	unclassified	unclassified	0	0	0	0
id_10618	-0.020297	-0.00242627	-0.00514804	0.000158384	53.1394	9.56289	0.419009	0.507178	1.86568	0.000130875	1.44667	0.00283948	0.00108012	1.45738	0.0107029	-0.408306	Limu	https://gnps.ucsd.edu/ProteoSAFe/result.jsp?task=94d7974737ba4a4c82453f11a3ee1a41&view=view_all_clusters_withID&show=true#{""""main.cluster index_lowerinput"""":""""10618.0"""",""""main.cluster index_upperinput"""":""""10618.0""""}	This Node is a Singleton	N/A	N/A	N/A	5.0131	5.0131	0	N/A	N/A	26630310	24	10618	-1	24	319.226	1	319.226	26630310	CCCCCC=CC=CC(=O)CC=CCC=CCCCC(=O)O	missing	missing	CSIFingerID	Organic compounds	Lipids and lipid-like molecules	Fatty Acyls	Fatty acids and conjugates	Long-chain fatty acids	9.61538e-05	0.000133333	0.000153846	0.000105263
id_10626	-0.00834964	-0.00378906	0.011286	0.0579166	24.2685	2.93147	-0.911063	0.120921	0.172441	0.944018	1.0835	0.0988991	0.0935541	0.654002	-0.429502	0.481561		https://gnps.ucsd.edu/ProteoSAFe/result.jsp?task=94d7974737ba4a4c82453f11a3ee1a41&view=view_all_clusters_withID&show=true#{""""main.cluster index_lowerinput"""":""""10626.0"""",""""main.cluster index_upperinput"""":""""10626.0""""}	https://gnps.ucsd.edu/ProteoSAFe/result.jsp?view=network_displayer&componentindex=529&task=94d7974737ba4a4c82453f11a3ee1a41&show=true	N/A	N/A	N/A	4.6596	4.6596	0	N/A	N/A	58192780	19	10626	529	19	351.216	1	351.216	58192780	CCC=CCC(=O)C=CC1C(CC=CCCCC(=O)O)C(CC1O)O	missing	missing	CSIFingerID	Organic compounds	Lipids and lipid-like molecules	Fatty Acyls	Eicosanoids	Prostaglandins and related compounds	0	0	0	0
id_10627	-0.0073582	-0.0152113	-0.0148241	0.686576	0.864679	0.377456	0.197633	0.692159	0.0327186	0.992528	-0.164914	0.819239	0.721463	-0.547678	-0.382765	-0.580397		https://gnps.ucsd.edu/ProteoSAFe/result.jsp?task=94d7974737ba4a4c82453f11a3ee1a41&view=view_all_clusters_withID&show=true#{""""main.cluster index_lowerinput"""":""""10627.0"""",""""main.cluster index_upperinput"""":""""10627.0""""}	https://gnps.ucsd.edu/ProteoSAFe/result.jsp?view=network_displayer&componentindex=736&task=94d7974737ba4a4c82453f11a3ee1a41&show=true	N/A	N/A	N/A	6.0092	6.0092	0	N/A	N/A	5215710	7	10627	736	7	342.243	1	342.243	5215710	CC1(CCCC1=CC#N)CC(C2CCCC3=CC(=O)CCC32C)OC	missing	missing	CSIFingerID	unclassified	unclassified	unclassified	unclassified	unclassified	0	0	0	0
id_10630	-0.0195516	-0.000943221	-0.0035489	0.00245162	23.9827	6.38725	-0.256852	0.684472	0.973562	0.0213621	1.23041	0.00193619	0.00936242	0.553697	-0.676716	-0.419865	Limu	https://gnps.ucsd.edu/ProteoSAFe/result.jsp?task=94d7974737ba4a4c82453f11a3ee1a41&view=view_all_clusters_withID&show=true#{""""main.cluster index_lowerinput"""":""""10630.0"""",""""main.cluster index_upperinput"""":""""10630.0""""}	This Node is a Singleton	N/A	N/A	N/A	7.0327	7.0327	0	N/A	N/A	16078150	10	10630	-1	10	643.477	1	643.477	16078150	#N/A	#N/A	#N/A	#N/A	#N/A	#N/A	#N/A	#N/A	#N/A	0	0	0	0
id_1064	-0.00763847	-0.0059248	0.000928163	0.599824	3.42878	0.51374	0.1769	0.90343	-0.296883	0.809482	-0.473783	0.570067	0.641906	3.58136	4.05514	3.87824		https://gnps.ucsd.edu/ProteoSAFe/result.jsp?task=94d7974737ba4a4c82453f11a3ee1a41&view=view_all_clusters_withID&show=true#{""""main.cluster index_lowerinput"""":""""1064.0"""",""""main.cluster index_upperinput"""":""""1064.0""""}	https://gnps.ucsd.edu/ProteoSAFe/result.jsp?view=network_displayer&componentindex=113&task=94d7974737ba4a4c82453f11a3ee1a41&show=true	N/A	N/A	N/A	4.8812	4.8812	0	N/A	N/A	263063400	91	1064	113	91	277.18	1	277.18	263063400	CC12CCCC(C)(C2CCC3=CC(=O)CCC31)C(=O)O	missing	missing	CSIFingerID	Organic compounds	Benzenoids	Phenanthrenes and derivatives	Hydrophenanthrenes	Hydrophenanthrenes	0	0	0	0
id_10643	0.00428633	-0.00724042	-0.00417697	0.731789	0.848938	0.31324	-0.136538	0.861662	-0.234444	0.723194	-0.0979061	0.942222	0.763647	-0.528804	-0.430898	-0.29436		https://gnps.ucsd.edu/ProteoSAFe/result.jsp?task=94d7974737ba4a4c82453f11a3ee1a41&view=view_all_clusters_withID&show=true#{""""main.cluster index_lowerinput"""":""""10643.0"""",""""main.cluster index_upperinput"""":""""10643.0""""}	This Node is a Singleton	N/A	N/A	N/A	2.6414	2.6414	0	N/A	N/A	7860120	9	10643	-1	9	321.063	1	321.063	7860120	CCP(=O)(C1=CC(=CC=C1)N(=O)=O)C2=CC(=CC=C2)N(=O)=O	missing	missing	CSIFingerID	Organic compounds	Benzenoids	Benzene and substituted derivatives	Nitrobenzenes	Nitrobenzenes	0	0	0	0
id_10648	-0.00500081	-0.00448331	0.00677567	0.678441	3.29294	0.389466	0.152544	0.942098	0.473556	0.654911	0.321012	0.814917	0.714084	0.808341	0.487329	0.334785		https://gnps.ucsd.edu/ProteoSAFe/result.jsp?task=94d7974737ba4a4c82453f11a3ee1a41&view=view_all_clusters_withID&show=true#{""""main.cluster index_lowerinput"""":""""10648.0"""",""""main.cluster index_upperinput"""":""""10648.0""""}	https://gnps.ucsd.edu/ProteoSAFe/result.jsp?view=network_displayer&componentindex=1207&task=94d7974737ba4a4c82453f11a3ee1a41&show=true	N/A	N/A	N/A	5.4248	5.4248	0	N/A	N/A	21792490	30	10648	1207	30	696.417	1	696.417	21792490	#N/A	#N/A	#N/A	#N/A	#N/A	#N/A	#N/A	#N/A	#N/A	0	0	0	0
id_10651	-0.0198973	0.013664	0.00433381	1.47425e-09	105.005	25.0928	0.122141	0.925664	2.44998	1.1471e-08	2.32784	2.54439e-08	7.76055e-08	1.70058	-0.627256	-0.749398	Limu	https://gnps.ucsd.edu/ProteoSAFe/result.jsp?task=94d7974737ba4a4c82453f11a3ee1a41&view=view_all_clusters_withID&show=true#{""""main.cluster index_lowerinput"""":""""10651.0"""",""""main.cluster index_upperinput"""":""""10651.0""""}	https://gnps.ucsd.edu/ProteoSAFe/result.jsp?view=network_displayer&componentindex=26&task=94d7974737ba4a4c82453f11a3ee1a41&show=true	N/A	N/A	N/A	7.6376	7.6376	0	N/A	N/A	114167600	13	10651	26	13	427.246	1	427.246	114167600	CC(=O)CCC(=NCCN=C1C(=C(NCCN=C(C)O)N=C(C2=CC=CC=C2)N1)C)O	missing	missing	CSIFingerID	Organic compounds	Organoheterocyclic compounds	Diazines	Pyrimidines and pyrimidine derivatives	Aminopyrimidines and derivatives	0	0	-0.000285714	-5.71429e-05
id_10661	-0.0073829	-0.00244198	0.00560977	0.679997	0.892336	0.387158	-0.211778	0.657296	-0.136015	0.879316	0.0757631	0.95895	0.715441	-0.383629	-0.459392	-0.247615		https://gnps.ucsd.edu/ProteoSAFe/result.jsp?task=94d7974737ba4a4c82453f11a3ee1a41&view=view_all_clusters_withID&show=true#{""""main.cluster index_lowerinput"""":""""10661.0"""",""""main.cluster index_upperinput"""":""""10661.0""""}	This Node is a Singleton	N/A	N/A	N/A	2.9041	2.9041	0	N/A	N/A	4305912	14	10661	-1	14	225.075	1	225.075	4305912	missing	missing	missing	missing	unclassified	unclassified	unclassified	unclassified	unclassified	0	0	0	0
id_10665	-0.0102726	-0.000308994	-0.00174767	0.0058913	24.4458	5.40715	-0.66192	0.129523	0.575355	0.314519	1.23727	0.00494191	0.0178094	1.03265	-0.204623	0.457297	Limu	https://gnps.ucsd.edu/ProteoSAFe/result.jsp?task=94d7974737ba4a4c82453f11a3ee1a41&view=view_all_clusters_withID&show=true#{""""main.cluster index_lowerinput"""":""""10665.0"""",""""main.cluster index_upperinput"""":""""10665.0""""}	https://gnps.ucsd.edu/ProteoSAFe/result.jsp?view=network_displayer&componentindex=113&task=94d7974737ba4a4c82453f11a3ee1a41&show=true	N/A	N/A	N/A	4.8788	4.8788	0	N/A	N/A	21385430	31	10665	113	31	249.185	1	249.185	21385430	CCCCCCCC=CC=CC=CC=CC(=O)O	missing	missing	CSIFingerID	Organic compounds	Lipids and lipid-like molecules	Fatty Acyls	Fatty acids and conjugates	Long-chain fatty acids	0.000235294	0.0004	0	0.000263158
id_10669	-0.00310183	-0.00665139	-0.00996212	0.00551264	49.1593	5.48081	-1.39743	0.0117114	0.0211147	0.999202	1.41854	0.0273779	0.0170176	1.53455	0.11601	1.51344	CCALimu	https://gnps.ucsd.edu/ProteoSAFe/result.jsp?task=94d7974737ba4a4c82453f11a3ee1a41&view=view_all_clusters_withID&show=true#{""""main.cluster index_lowerinput"""":""""10669.0"""",""""main.cluster index_upperinput"""":""""10669.0""""}	This Node is a Singleton	N/A	N/A	N/A	4.3533	4.3533	0	N/A	N/A	52457940	37	10669	-1	37	353.23	1	353.23	52457940	CN=C(C1(CCCCC1)NC(=NCCC2=NN=CN2CCOC)O)O	missing	missing	CSIFingerID	unclassified	unclassified	unclassified	unclassified	unclassified	0.000153846	0	0	5.55556e-05
id_10671	-0.00730767	-0.000921321	0.00531848	0.0152982	15.2938	4.35972	-0.151453	0.868012	0.817434	0.0529993	0.968887	0.0141974	0.0375645	0.584989	-0.383898	-0.232445	Limu	https://gnps.ucsd.edu/ProteoSAFe/result.jsp?task=94d7974737ba4a4c82453f11a3ee1a41&view=view_all_clusters_withID&show=true#{""""main.cluster index_lowerinput"""":""""10671.0"""",""""main.cluster index_upperinput"""":""""10671.0""""}	This Node is a Singleton	N/A	N/A	N/A	5.3252	5.3252	0	N/A	N/A	11006270	20	10671	-1	20	359.219	1	359.219	11006270	#N/A	#N/A	#N/A	#N/A	#N/A	#N/A	#N/A	#N/A	#N/A	0	0	0	0
id_10672	-0.0140897	0.000794064	0.00390858	0.000371642	28.0495	8.55548	-0.23962	0.685313	1.08192	0.00482011	1.32154	0.000314269	0.00213191	0.755796	-0.56574	-0.326119	Limu	https://gnps.ucsd.edu/ProteoSAFe/result.jsp?task=94d7974737ba4a4c82453f11a3ee1a41&view=view_all_clusters_withID&show=true#{""""main.cluster index_lowerinput"""":""""10672.0"""",""""main.cluster index_upperinput"""":""""10672.0""""}	https://gnps.ucsd.edu/ProteoSAFe/result.jsp?view=network_displayer&componentindex=275&task=94d7974737ba4a4c82453f11a3ee1a41&show=true	N/A	N/A	N/A	5.0683	5.0683	0	N/A	N/A	15398060	16	10672	275	16	387.217	1	387.217	15398060	C(=CCC1C(C=CC(C=CC2=CC=CC=C2)O)C(CC1O)O)CCCC(=O)O	missing	missing	CSIFingerID	unclassified	unclassified	unclassified	unclassified	unclassified	0	0	0	0
id_10677	-0.00370772	-0.007803	0.00446181	0.00567106	25.8211	5.44938	0.722696	0.0986498	1.30324	0.0047259	0.580542	0.307736	0.0173602	0.638993	0.058451	-0.664245	Limu	https://gnps.ucsd.edu/ProteoSAFe/result.jsp?task=94d7974737ba4a4c82453f11a3ee1a41&view=view_all_clusters_withID&show=true#{""""main.cluster index_lowerinput"""":""""10677.0"""",""""main.cluster index_upperinput"""":""""10677.0""""}	This Node is a Singleton	N/A	N/A	N/A	5.5084	5.5084	0	N/A	N/A	28805460	18	10677	-1	18	496.363	1	496.363	28805460	CCCCCCCCCCC=CCCCCCCCC(=O)OCC(COC(=O)C1CCC(=N1)O)O	missing	missing	CSIFingerID	unclassified	unclassified	unclassified	unclassified	unclassified	0.000333333	0.000153846	0	0.000171429
id_10678	0.000565865	-0.00194488	-0.0129139	0.561358	2.02404	0.580742	0.0374292	0.99132	0.34923	0.572704	0.311801	0.62705	0.605813	0.173468	-0.138332	-0.175762		https://gnps.ucsd.edu/ProteoSAFe/result.jsp?task=94d7974737ba4a4c82453f11a3ee1a41&view=view_all_clusters_withID&show=true#{""""main.cluster index_lowerinput"""":""""10678.0"""",""""main.cluster index_upperinput"""":""""10678.0""""}	This Node is a Singleton	N/A	N/A	N/A	5.4857	5.4857	0	N/A	N/A	8502934	22	10678	-1	22	415.204	1	415.204	8502934	C1N=C2NC(=N)NC(=NCN=C3NC(=N)NC(=NCN=C4NC(=N)NC(=N1)N4)N3)N2	missing	missing	CSIFingerID	unclassified	unclassified	unclassified	unclassified	unclassified	0	0	0	0
id_10679	-0.0170223	-0.0106671	-0.00131048	0.0767969	10.1066	2.63361	0.031329	0.994468	0.756919	0.0981299	0.72559	0.106401	0.118627	0.350801	-0.374789	-0.406118		https://gnps.ucsd.edu/ProteoSAFe/result.jsp?task=94d7974737ba4a4c82453f11a3ee1a41&view=view_all_clusters_withID&show=true#{""""main.cluster index_lowerinput"""":""""10679.0"""",""""main.cluster index_upperinput"""":""""10679.0""""}	https://gnps.ucsd.edu/ProteoSAFe/result.jsp?view=network_displayer&componentindex=1339&task=94d7974737ba4a4c82453f11a3ee1a41&show=true	N/A	N/A	N/A	5.412	5.412	0	N/A	N/A	12298360	14	10679	1339	14	337.236	1	337.236	12298360	CCCCCC(C=CC1C(CCCCCCC(=O)O)C=CC1=O)O	missing	missing	CSIFingerID	Organic compounds	Lipids and lipid-like molecules	Fatty Acyls	Eicosanoids	Prostaglandins and related compounds	0	0	0	0
id_1068	-0.00039422	-0.0118317	-0.00299754	0.0092262	73.0339	4.91229	-0.702412	0.490305	-2.22824	0.00666336	-1.52583	0.0783274	0.0252062	1.05937	2.5852	3.28761	CCA	https://gnps.ucsd.edu/ProteoSAFe/result.jsp?task=94d7974737ba4a4c82453f11a3ee1a41&view=view_all_clusters_withID&show=true#{""""main.cluster index_lowerinput"""":""""1068.0"""",""""main.cluster index_upperinput"""":""""1068.0""""}	https://gnps.ucsd.edu/ProteoSAFe/result.jsp?view=network_displayer&componentindex=23&task=94d7974737ba4a4c82453f11a3ee1a41&show=true	N/A	N/A	N/A	0.6654	0.6654	0	N/A	N/A	144412200	75	1068	23	75	214.004	1	214.004	144412200	COP(=O)(CC=CC#N)OC	missing	missing	CSIFingerID	unclassified	unclassified	unclassified	unclassified	unclassified	0	0	0	0
id_10682	0.014466	0.0104623	0.0107617	0.296704	2.02142	1.2299	-0.291207	0.332129	-0.293358	0.435664	-0.00215027	0.999953	0.34962	-0.678867	-0.676716	-0.385509		https://gnps.ucsd.edu/ProteoSAFe/result.jsp?task=94d7974737ba4a4c82453f11a3ee1a41&view=view_all_clusters_withID&show=true#{""""main.cluster index_lowerinput"""":""""10682.0"""",""""main.cluster index_upperinput"""":""""10682.0""""}	This Node is a Singleton	N/A	N/A	N/A	3.2336	3.2336	0	N/A	N/A	34257360	5	10682	-1	5	309.131	1	309.131	34257360	CCOC(=O)C(CC(N=[N+]=[N-])P(=O)(OCC)OCC)N	missing	missing	CSIFingerID	unclassified	unclassified	unclassified	unclassified	unclassified	0	0	0	0
id_10685	-0.00692716	-0.00869801	0.00499038	0.879104	0.953103	0.129019	-0.216317	0.871858	-0.157116	0.947812	0.0592004	0.992043	0.8959	0.657702	0.598502	0.814818		https://gnps.ucsd.edu/ProteoSAFe/result.jsp?task=94d7974737ba4a4c82453f11a3ee1a41&view=view_all_clusters_withID&show=true#{""""main.cluster index_lowerinput"""":""""10685.0"""",""""main.cluster index_upperinput"""":""""10685.0""""}	https://gnps.ucsd.edu/ProteoSAFe/result.jsp?view=network_displayer&componentindex=357&task=94d7974737ba4a4c82453f11a3ee1a41&show=true	N/A	Spectral Match to 9(10)-EpOME from NIST14	0.849892	6.2602	6.2602	0	N/A	CCMSLIB00003134812	14445130	40	10685	357	40	279.232	1	279.232	14445130	CCC=CCC=CCCC=CCCCCCCC(=O)O	missing	Spectral Match to 9(10)-EpOME from NIST14	CSIFingerID	Organic compounds	Lipids and lipid-like molecules	Fatty Acyls	Lineolic acids and derivatives	Lineolic acids and derivatives	-0.000245989	0	-0.000333333	-0.000114286
id_10690	-0.0163333	0.000518646	-0.00269811	0.00228201	20.88	6.46816	-0.138649	0.879031	0.981636	0.0110129	1.12029	0.00238217	0.00887889	0.530898	-0.589388	-0.450739	Limu	https://gnps.ucsd.edu/ProteoSAFe/result.jsp?task=94d7974737ba4a4c82453f11a3ee1a41&view=view_all_clusters_withID&show=true#{""""main.cluster index_lowerinput"""":""""10690.0"""",""""main.cluster index_upperinput"""":""""10690.0""""}	This Node is a Singleton	N/A	N/A	N/A	7.1837	7.1837	0	N/A	N/A	10858260	12	10690	-1	12	355.225	1	355.225	10858260	CCC(CO)N=C1NC(=C2C(=N1)N(C=N2)C(C)C)N(C)C3=CC=CC=C3	missing	missing	CSIFingerID	Organic compounds	Organic nitrogen compounds	Organonitrogen compounds	Amines	Alkyldiarylamines	0	0	0	0
id_10694	-0.0181546	0.00277162	0.000588727	0.00566961	7.61982	5.44967	0.150627	0.704508	0.70434	0.00497246	0.553713	0.0295899	0.0173602	-0.123003	-0.676716	-0.827344	Limu	https://gnps.ucsd.edu/ProteoSAFe/result.jsp?task=94d7974737ba4a4c82453f11a3ee1a41&view=view_all_clusters_withID&show=true#{""""main.cluster index_lowerinput"""":""""10694.0"""",""""main.cluster index_upperinput"""":""""10694.0""""}	https://gnps.ucsd.edu/ProteoSAFe/result.jsp?view=network_displayer&componentindex=292&task=94d7974737ba4a4c82453f11a3ee1a41&show=true	N/A	N/A	N/A	7.512	7.512	0	N/A	N/A	4102236	4	10694	292	4	419.243	1	419.243	4102236	CC1=CCC2C(C)(C)CCCC2(C)C1CC(C3=CC(OC(=O)C)OC3=O)OC(=O)C	missing	missing	CSIFingerID	unclassified	unclassified	unclassified	unclassified	unclassified	0	0	0	0
id_10697	-0.0059865	-0.00284598	0.00820822	0.033917	19.4975	3.50097	-0.353481	0.616691	0.774195	0.184904	1.12768	0.0257573	0.0625454	0.856646	-0.27103	0.0824506	Limu	https://gnps.ucsd.edu/ProteoSAFe/result.jsp?task=94d7974737ba4a4c82453f11a3ee1a41&view=view_all_clusters_withID&show=true#{""""main.cluster index_lowerinput"""":""""10697.0"""",""""main.cluster index_upperinput"""":""""10697.0""""}	This Node is a Singleton	N/A	N/A	N/A	4.7266	4.7266	0	N/A	N/A	32503370	22	10697	-1	22	407.242	1	407.242	32503370	CCC1(C)C2CCC3(C)C(CCC3OC(=O)C)C2CC(C1=CC(=O)O)OC(=O)C	missing	missing	CSIFingerID	Organic compounds	Organic acids and derivatives	Carboxylic acids and derivatives	Tricarboxylic acids and derivatives	Tricarboxylic acids and derivatives	0	0	0	0
id_107	-0.00131824	-0.00720668	0.0172797	0.001779	29.8413	6.75008	0.758575	0.0658552	-0.599804	0.277105	-1.35838	0.0015805	0.0072547	5.51409	6.87247	6.11389	Coral	https://gnps.ucsd.edu/ProteoSAFe/result.jsp?task=94d7974737ba4a4c82453f11a3ee1a41&view=view_all_clusters_withID&show=true#{""""main.cluster index_lowerinput"""":""""107.0"""",""""main.cluster index_upperinput"""":""""107.0""""}	https://gnps.ucsd.edu/ProteoSAFe/result.jsp?view=network_displayer&componentindex=321&task=94d7974737ba4a4c82453f11a3ee1a41&show=true	N/A	N/A	N/A	0.5671	0.5671	0	N/A	N/A	2257634000	121	107	321	121	294.939	1	294.939	2257634000	#N/A	#N/A	#N/A	#N/A	#N/A	#N/A	#N/A	#N/A	#N/A	0	0	0	0
id_10707	-0.00029207	-0.00483383	0.00152744	0.759024	1.84734	0.276483	-0.0351138	0.996006	0.296036	0.810643	0.33115	0.759314	0.787125	1.31732	0.986168	1.02128		https://gnps.ucsd.edu/ProteoSAFe/result.jsp?task=94d7974737ba4a4c82453f11a3ee1a41&view=view_all_clusters_withID&show=true#{""""main.cluster index_lowerinput"""":""""10707.0"""",""""main.cluster index_upperinput"""":""""10707.0""""}	https://gnps.ucsd.edu/ProteoSAFe/result.jsp?view=network_displayer&componentindex=672&task=94d7974737ba4a4c82453f11a3ee1a41&show=true	N/A	N/A	N/A	8.9748	8.9748	0	N/A	N/A	19377170	57	10707	672	57	209.154	1	209.154	19377170	CC1=CCC(=CC1)C(C)(C)CCC(=O)O	missing	missing	CSIFingerID	Organic compounds	Lipids and lipid-like molecules	Fatty Acyls	Fatty acids and conjugates	Methyl-branched fatty acids	0	0	0	0
id_1071	-0.00666636	-0.0112861	0.000342981	0.0254823	93.8639	3.8078	-0.795298	0.575623	1.68033	0.166321	2.47563	0.0189124	0.0519448	4.26789	1.79226	2.58756	Limu	https://gnps.ucsd.edu/ProteoSAFe/result.jsp?task=94d7974737ba4a4c82453f11a3ee1a41&view=view_all_clusters_withID&show=true#{""""main.cluster index_lowerinput"""":""""1071.0"""",""""main.cluster index_upperinput"""":""""1071.0""""}	https://gnps.ucsd.edu/ProteoSAFe/result.jsp?view=network_displayer&componentindex=46&task=94d7974737ba4a4c82453f11a3ee1a41&show=true	N/A	N/A	N/A	1.6017	1.6017	0	N/A	N/A	593045100	52	1071	46	52	171.993	1	171.993	593045100	COP(=O)(C)CC#N	missing	missing	CSIFingerID	Organic compounds	Organophosphorus compounds	Organophosphinic acids and derivatives	Phosphinic acid esters	Phosphinic acid esters	-0.000153846	0	0	-4.54545e-05
id_10712	-0.0122036	-0.00391212	-0.0013445	0.540865	3.91372	0.618379	-0.315021	0.712834	0.158963	0.937975	0.473984	0.552722	0.58692	0.497562	0.0235778	0.338599		https://gnps.ucsd.edu/ProteoSAFe/result.jsp?task=94d7974737ba4a4c82453f11a3ee1a41&view=view_all_clusters_withID&show=true#{""""main.cluster index_lowerinput"""":""""10712.0"""",""""main.cluster index_upperinput"""":""""10712.0""""}	This Node is a Singleton	N/A	N/A	N/A	6.4456	6.4456	0	N/A	N/A	26755950	25	10712	-1	25	405.261	1	405.261	26755950	CC(C)(C)C(=NC(CCCNC(=N)N)C(=NC(CC1=CC=CC=C1)C(=N)O)O)O	missing	missing	CSIFingerID	Organic compounds	Organic acids and derivatives	Carboxylic acids and derivatives	Amino acids, peptides, and analogues	Peptides	0	0	0	0
id_10714	-0.0120731	0.00255842	0.016314	0.0915547	12.7071	2.4489	-0.58309	0.248039	0.261831	0.809406	0.844921	0.105748	0.134903	0.432734	-0.412187	0.170903		https://gnps.ucsd.edu/ProteoSAFe/result.jsp?task=94d7974737ba4a4c82453f11a3ee1a41&view=view_all_clusters_withID&show=true#{""""main.cluster index_lowerinput"""":""""10714.0"""",""""main.cluster index_upperinput"""":""""10714.0""""}	This Node is a Singleton	N/A	N/A	N/A	4.8587	4.8587	0	N/A	N/A	29435780	19	10714	-1	19	407.242	1	407.242	29435780	#N/A	#N/A	#N/A	#N/A	#N/A	#N/A	#N/A	#N/A	#N/A	0	0	0	0
id_10718	-0.0234949	-0.00085202	-0.00927748	0.000260639	37.0691	8.97245	0.266311	0.690436	1.5337	0.000274	1.26739	0.00238185	0.00161946	0.706356	-0.561033	-0.827344	Limu	https://gnps.ucsd.edu/ProteoSAFe/result.jsp?task=94d7974737ba4a4c82453f11a3ee1a41&view=view_all_clusters_withID&show=true#{""""main.cluster index_lowerinput"""":""""10718.0"""",""""main.cluster index_upperinput"""":""""10718.0""""}	https://gnps.ucsd.edu/ProteoSAFe/result.jsp?view=network_displayer&componentindex=527&task=94d7974737ba4a4c82453f11a3ee1a41&show=true	N/A	N/A	N/A	6.5408	6.5408	0	N/A	N/A	46709330	7	10718	527	7	891.524	1	891.524	46709330	#N/A	#N/A	#N/A	#N/A	#N/A	#N/A	#N/A	#N/A	#N/A	0	0	0	0
id_1072	-0.00131976	-0.0112565	0.0113313	0.310175	28.2524	1.18443	1.13892	0.313244	0.991069	0.519438	-0.147851	0.984688	0.36305	2.24002	2.38787	1.24895		https://gnps.ucsd.edu/ProteoSAFe/result.jsp?task=94d7974737ba4a4c82453f11a3ee1a41&view=view_all_clusters_withID&show=true#{""""main.cluster index_lowerinput"""":""""1072.0"""",""""main.cluster index_upperinput"""":""""1072.0""""}	https://gnps.ucsd.edu/ProteoSAFe/result.jsp?view=network_displayer&componentindex=11&task=94d7974737ba4a4c82453f11a3ee1a41&show=true	N/A	N/A	N/A	8.1238	8.1238	0	N/A	N/A	495853400	53	1072	11	53	184.986	1	184.986	495853400	missing	missing	missing	missing	unclassified	unclassified	unclassified	unclassified	unclassified	0	0	0	0
id_10723	0.00785538	0.0100165	0.00390163	0.00322912	29.2195	6.07746	-1.20299	0.00242013	-0.841687	0.101052	0.361304	0.634843	0.0116043	-0.0680278	-0.429332	0.773659	CCA	https://gnps.ucsd.edu/ProteoSAFe/result.jsp?task=94d7974737ba4a4c82453f11a3ee1a41&view=view_all_clusters_withID&show=true#{""""main.cluster index_lowerinput"""":""""10723.0"""",""""main.cluster index_upperinput"""":""""10723.0""""}	This Node is a Singleton	N/A	N/A	N/A	5.1305	5.1305	0	N/A	N/A	66325230	22	10723	-1	22	370.259	1	370.259	66325230	CCCCCCCCCCCCCCC(=CC(=O)O)C(=NCC(=O)O)O	missing	missing	CSIFingerID	Organic compounds	Lipids and lipid-like molecules	Fatty Acyls	Fatty acids and conjugates	Long-chain fatty acids	0	0	0	0
id_1073	-0.017304	0.00685733	0.0128738	1.89304e-05	42.7344	12.1479	0.150627	0.869687	1.59576	3.80737e-05	1.44514	0.000136991	0.000198523	0.76842	-0.676716	-0.827344	Limu	https://gnps.ucsd.edu/ProteoSAFe/result.jsp?task=94d7974737ba4a4c82453f11a3ee1a41&view=view_all_clusters_withID&show=true#{""""main.cluster index_lowerinput"""":""""1073.0"""",""""main.cluster index_upperinput"""":""""1073.0""""}	This Node is a Singleton	N/A	N/A	N/A	4.6727	4.6727	0	N/A	N/A	20074730	11	1073	-1	11	268.188	1	268.188	20074730	#N/A	#N/A	#N/A	#N/A	#N/A	#N/A	#N/A	#N/A	#N/A	0.000133333	0	0	4.7619e-05
id_10735	-0.0170569	0.00245074	-0.00205691	1.24867e-06	33.0927	15.6207	-0.361731	0.26831	1.09529	0.000285226	1.45702	7.57554e-07	2.27016e-05	0.780307	-0.676716	-0.314985	Limu	https://gnps.ucsd.edu/ProteoSAFe/result.jsp?task=94d7974737ba4a4c82453f11a3ee1a41&view=view_all_clusters_withID&show=true#{""""main.cluster index_lowerinput"""":""""10735.0"""",""""main.cluster index_upperinput"""":""""10735.0""""}	This Node is a Singleton	N/A	N/A	N/A	3.1891	3.1891	0	N/A	N/A	4655875	19	10735	-1	19	267.157	1	267.157	4655875	C(CCCCCC(=O)O)CCCCCC(=O)O	missing	missing	CSIFingerID	Organic compounds	Lipids and lipid-like molecules	Fatty Acyls	Fatty acids and conjugates	Long-chain fatty acids	0	0	-0.000166667	-5.71429e-05
id_10737	-0.00130968	0.00400294	0.000590908	0.0939004	14.2742	2.42237	-0.842535	0.0801165	-0.318055	0.759943	0.524481	0.459446	0.137379	0.323972	-0.200508	0.642027		https://gnps.ucsd.edu/ProteoSAFe/result.jsp?task=94d7974737ba4a4c82453f11a3ee1a41&view=view_all_clusters_withID&show=true#{""""main.cluster index_lowerinput"""":""""10737.0"""",""""main.cluster index_upperinput"""":""""10737.0""""}	https://gnps.ucsd.edu/ProteoSAFe/result.jsp?view=network_displayer&componentindex=219&task=94d7974737ba4a4c82453f11a3ee1a41&show=true	N/A	N/A	N/A	5.9221	5.9221	0	N/A	N/A	37671410	24	10737	219	24	351.253	1	351.253	37671410	CCCCCC(C=CC1C=CC(=O)C1CCCCCCCC(=O)O)O	missing	missing	CSIFingerID	unclassified	unclassified	unclassified	unclassified	unclassified	0	0	0	0
id_10739	-0.00775849	0.00494319	0.00388376	0.45533	1.53793	0.792954	-0.0560452	0.965498	0.253384	0.59008	0.30943	0.439566	0.505128	-0.1586	-0.468029	-0.411984		https://gnps.ucsd.edu/ProteoSAFe/result.jsp?task=94d7974737ba4a4c82453f11a3ee1a41&view=view_all_clusters_withID&show=true#{""""main.cluster index_lowerinput"""":""""10739.0"""",""""main.cluster index_upperinput"""":""""10739.0""""}	This Node is a Singleton	N/A	N/A	N/A	6.1338	6.1338	0	N/A	N/A	4030914	13	10739	-1	13	389.268	1	389.268	4030914	#N/A	#N/A	#N/A	#N/A	#N/A	#N/A	#N/A	#N/A	#N/A	0	0	0	0
id_10746	-0.013287	0.00228822	0.00622612	0.000172489	45.9125	9.46135	0.538504	0.27982	1.76423	0.000107966	1.22573	0.00757962	0.00115576	1.35997	0.134242	-0.404262	Limu	https://gnps.ucsd.edu/ProteoSAFe/result.jsp?task=94d7974737ba4a4c82453f11a3ee1a41&view=view_all_clusters_withID&show=true#{""""main.cluster index_lowerinput"""":""""10746.0"""",""""main.cluster index_upperinput"""":""""10746.0""""}	This Node is a Singleton	N/A	N/A	N/A	5.963	5.963	0	N/A	N/A	16355390	28	10746	-1	28	291.194	1	291.194	16355390	CC(=O)C1=C(C=C(C=C1C(C)(C)C)OC(=O)C)C(C)(C)C	missing	missing	CSIFingerID	unclassified	unclassified	unclassified	unclassified	unclassified	0.000142857	0	0.000166667	9.52381e-05
id_10751	-0.0156742	0.00966908	0.0186791	9.13231e-05	68.6996	10.2224	0.125935	0.950136	1.99443	0.000204336	1.86849	0.000376931	0.000690625	1.81783	-0.0506596	-0.176595	Limu	https://gnps.ucsd.edu/ProteoSAFe/result.jsp?task=94d7974737ba4a4c82453f11a3ee1a41&view=view_all_clusters_withID&show=true#{""""main.cluster index_lowerinput"""":""""10751.0"""",""""main.cluster index_upperinput"""":""""10751.0""""}	This Node is a Singleton	N/A	N/A	N/A	5.4164	5.4164	0	N/A	N/A	68942290	25	10751	-1	25	301.216	1	301.216	68942290	CC(=C1CC=C2C(=C1)CCC3C2(C)CCCC3(C)C(=O)O)C	missing	missing	CSIFingerID	unclassified	unclassified	unclassified	unclassified	unclassified	0	0	0.000952381	0.000207667
id_1076	-0.00191816	-0.00902619	0.00455102	0.705743	1.55553	0.349721	-0.261269	0.717954	-0.0313923	0.99645	0.229877	0.819124	0.739245	3.85615	3.62628	3.88754		https://gnps.ucsd.edu/ProteoSAFe/result.jsp?task=94d7974737ba4a4c82453f11a3ee1a41&view=view_all_clusters_withID&show=true#{""""main.cluster index_lowerinput"""":""""1076.0"""",""""main.cluster index_upperinput"""":""""1076.0""""}	This Node is a Singleton	N/A	N/A	N/A	8.1499	8.1499	0	N/A	N/A	104013400	112	1076	-1	112	378.335	1	378.335	104013400	#N/A	#N/A	#N/A	#N/A	#N/A	#N/A	#N/A	#N/A	#N/A	-0.000117647	0	0.000222222	0
id_10772	-0.00642082	-0.000922818	0.00646664	0.128567	5.71673	2.09397	-0.0376693	0.988791	0.535891	0.191938	0.57356	0.138764	0.174852	0.0400284	-0.533532	-0.495863		https://gnps.ucsd.edu/ProteoSAFe/result.jsp?task=94d7974737ba4a4c82453f11a3ee1a41&view=view_all_clusters_withID&show=true#{""""main.cluster index_lowerinput"""":""""10772.0"""",""""main.cluster index_upperinput"""":""""10772.0""""}	https://gnps.ucsd.edu/ProteoSAFe/result.jsp?view=network_displayer&componentindex=186&task=94d7974737ba4a4c82453f11a3ee1a41&show=true	N/A	N/A	N/A	7.5454	7.5454	0	N/A	N/A	50214510	14	10772	186	14	191.07	1	191.07	50214510	CC1=CC(=O)OC2=C1C=CC(=C2)OC	missing	missing	CSIFingerID	Organic compounds	Phenylpropanoids and polyketides	Coumarins and derivatives	unclassified	Coumarins and derivatives	0	0	0	0
id_10773	0.0043011	0.00825672	0.000118895	0.0379359	10.1534	3.38128	-0.579274	0.0956396	0.131348	0.91201	0.710622	0.0653189	0.0676774	0.0339055	-0.676716	-0.0974421		https://gnps.ucsd.edu/ProteoSAFe/result.jsp?task=94d7974737ba4a4c82453f11a3ee1a41&view=view_all_clusters_withID&show=true#{""""main.cluster index_lowerinput"""":""""10773.0"""",""""main.cluster index_upperinput"""":""""10773.0""""}	This Node is a Singleton	N/A	N/A	N/A	4.9511	4.9511	0	N/A	N/A	42552140	12	10773	-1	12	371.184	1	371.184	42552140	C1=CC=C(C=C1)CCNC2=NC=NC3=C2N=CN3C4C(C(C(CN)O4)O)O	missing	missing	CSIFingerID	unclassified	unclassified	unclassified	unclassified	unclassified	0	0	0	0
id_10778	-0.00259303	-0.000139961	0.00318284	0.0059459	20.4983	5.39693	-0.996701	0.00506936	-0.301878	0.681748	0.694823	0.124885	0.0179424	0.096873	-0.59795	0.398751	CCA	https://gnps.ucsd.edu/ProteoSAFe/result.jsp?task=94d7974737ba4a4c82453f11a3ee1a41&view=view_all_clusters_withID&show=true#{""""main.cluster index_lowerinput"""":""""10778.0"""",""""main.cluster index_upperinput"""":""""10778.0""""}	This Node is a Singleton	N/A	N/A	N/A	6.0457	6.0457	0	N/A	N/A	15127950	19	10778	-1	19	373.236	1	373.236	15127950	CC(=O)N1CCC(C1)C2=NN(CCN=C(CC(C)(C)C)O)C3=NC=CN=C23	missing	missing	CSIFingerID	Organic compounds	Organoheterocyclic compounds	Pyrazolo[3,4-b]pyrazines	unclassified	Pyrazolo[3,4-b]pyrazines	0	0	0	0
id_10779	-0.00529006	0.0020486	0.00219802	0.000167263	27.7886	9.49795	-0.11653	0.904358	1.16079	0.00116254	1.27732	0.000223286	0.00112637	0.723333	-0.553988	-0.437458	Limu	https://gnps.ucsd.edu/ProteoSAFe/result.jsp?task=94d7974737ba4a4c82453f11a3ee1a41&view=view_all_clusters_withID&show=true#{""""main.cluster index_lowerinput"""":""""10779.0"""",""""main.cluster index_upperinput"""":""""10779.0""""}	https://gnps.ucsd.edu/ProteoSAFe/result.jsp?view=network_displayer&componentindex=695&task=94d7974737ba4a4c82453f11a3ee1a41&show=true	N/A	N/A	N/A	7.4377	7.4377	0	N/A	N/A	18006470	15	10779	695	15	301.216	1	301.216	18006470	CC12CCC3(C)C(CCC4=CC(=O)CCC43C)C2CCC1=O	missing	missing	CSIFingerID	Organic compounds	Lipids and lipid-like molecules	Steroids and steroid derivatives	Androstane steroids	Androgens and derivatives	0	0	0	0
id_10782	0.00237947	-0.00128824	0.00386391	0.249345	16.4742	1.40839	-0.900871	0.22886	-0.645377	0.567171	0.255495	0.910412	0.30208	0.618828	0.363333	1.2642		https://gnps.ucsd.edu/ProteoSAFe/result.jsp?task=94d7974737ba4a4c82453f11a3ee1a41&view=view_all_clusters_withID&show=true#{""""main.cluster index_lowerinput"""":""""10782.0"""",""""main.cluster index_upperinput"""":""""10782.0""""}	https://gnps.ucsd.edu/ProteoSAFe/result.jsp?view=network_displayer&componentindex=312&task=94d7974737ba4a4c82453f11a3ee1a41&show=true	N/A	N/A	N/A	0.8214	0.8214	0	N/A	N/A	92303760	33	10782	312	33	229.155	1	229.155	92303760	CC(CCC(=O)N1CCOCC1)N=C(C)O	missing	missing	CSIFingerID	Organic compounds	Organic acids and derivatives	Carboxylic acids and derivatives	Amino acids, peptides, and analogues	Gamma amino acids and derivatives	-0.000266667	0	0	-0.000111111
id_10784	-0.0125444	-0.000376658	-0.0167866	0.0155141	13.0834	4.34448	0.0895497	0.943922	0.885573	0.01903	0.796023	0.0339083	0.0378409	0.373568	-0.422456	-0.512006	Limu	https://gnps.ucsd.edu/ProteoSAFe/result.jsp?task=94d7974737ba4a4c82453f11a3ee1a41&view=view_all_clusters_withID&show=true#{""""main.cluster index_lowerinput"""":""""10784.0"""",""""main.cluster index_upperinput"""":""""10784.0""""}	This Node is a Singleton	N/A	N/A	N/A	6.9831	6.9831	0	N/A	N/A	10157360	14	10784	-1	14	347.258	1	347.258	10157360	CCC=CCC=CCC=CCC=CCC1C(CCCCCC(=O)O)O1	missing	missing	CSIFingerID	Organic compounds	Lipids and lipid-like molecules	Fatty Acyls	Fatty acids and conjugates	Medium-chain fatty acids	0	0	0	0
id_10790	0.00394731	-0.0104453	0.00763535	0.0266627	87.7566	3.75909	1.74134	0.0662221	-0.309965	0.93613	-2.0513	0.054095	0.0532461	0.977455	3.02875	1.28742		https://gnps.ucsd.edu/ProteoSAFe/result.jsp?task=94d7974737ba4a4c82453f11a3ee1a41&view=view_all_clusters_withID&show=true#{""""main.cluster index_lowerinput"""":""""10790.0"""",""""main.cluster index_upperinput"""":""""10790.0""""}	https://gnps.ucsd.edu/ProteoSAFe/result.jsp?view=network_displayer&componentindex=89&task=94d7974737ba4a4c82453f11a3ee1a41&show=true	N/A	N/A	N/A	3.216	3.216	0	N/A	N/A	368857000	42	10790	89	42	182.985	1	182.985	368857000	missing	missing	missing	missing	unclassified	unclassified	unclassified	unclassified	unclassified	0	0.000266667	-0.0002	5.40541e-05
id_10791	-0.0140617	-0.00297855	-0.00525248	0.025028	18.2329	3.82716	-0.798346	0.0612231	0.131809	0.943188	0.930155	0.0529595	0.0513568	0.253438	-0.676716	0.121629		https://gnps.ucsd.edu/ProteoSAFe/result.jsp?task=94d7974737ba4a4c82453f11a3ee1a41&view=view_all_clusters_withID&show=true#{""""main.cluster index_lowerinput"""":""""10791.0"""",""""main.cluster index_upperinput"""":""""10791.0""""}	This Node is a Singleton	N/A	N/A	N/A	8.9397	8.9397	0	N/A	N/A	41797380	12	10791	-1	12	485.362	1	485.362	41797380	CC1CCC2(CCC3(C)C(=CCC4C5(C)CCC(C(C)(C)C5CCC43C)OC(=O)C)C2C1)C(=O)O	missing	missing	CSIFingerID	unclassified	unclassified	unclassified	unclassified	unclassified	0	0	0	0
id_10804	-0.00339017	-0.00646066	-0.00112144	0.868227	1.34406	0.141502	0.158174	0.944512	0.29922	0.859859	0.141047	0.96536	0.886386	1.34744	1.20639	1.04822		https://gnps.ucsd.edu/ProteoSAFe/result.jsp?task=94d7974737ba4a4c82453f11a3ee1a41&view=view_all_clusters_withID&show=true#{""""main.cluster index_lowerinput"""":""""10804.0"""",""""main.cluster index_upperinput"""":""""10804.0""""}	https://gnps.ucsd.edu/ProteoSAFe/result.jsp?view=network_displayer&componentindex=112&task=94d7974737ba4a4c82453f11a3ee1a41&show=true	N/A	N/A	N/A	5.6042	5.6042	0	N/A	N/A	48685370	53	10804	112	53	209.154	1	209.154	48685370	CC=C(C)CCC=C(C)CC(=C)C(=O)O	missing	missing	CSIFingerID	Organic compounds	Lipids and lipid-like molecules	Prenol lipids	Monoterpenoids	Acyclic monoterpenoids	0	0	0	0
id_10805	-0.00984751	-0.00272664	-0.00901648	0.0860132	8.31117	2.51444	-0.302329	0.551633	0.434103	0.405038	0.736432	0.069645	0.129122	0.262965	-0.473467	-0.171138		https://gnps.ucsd.edu/ProteoSAFe/result.jsp?task=94d7974737ba4a4c82453f11a3ee1a41&view=view_all_clusters_withID&show=true#{""""main.cluster index_lowerinput"""":""""10805.0"""",""""main.cluster index_upperinput"""":""""10805.0""""}	This Node is a Singleton	N/A	N/A	N/A	5.4974	5.4974	0	N/A	N/A	9206264	17	10805	-1	17	415.248	1	415.248	9206264	CCOP(=O)(C)C1CN(CCN(CC1C)CC2=CC=CC=C2)CC3=CC=CC=C3	missing	missing	CSIFingerID	unclassified	unclassified	unclassified	unclassified	unclassified	0	0	0	0
id_10806	-0.00240796	-0.00843937	-0.00112703	0.216655	38.8822	1.55308	-0.5431	0.775193	-1.62929	0.189474	-1.08619	0.456102	0.268411	1.72971	2.8159	3.359		https://gnps.ucsd.edu/ProteoSAFe/result.jsp?task=94d7974737ba4a4c82453f11a3ee1a41&view=view_all_clusters_withID&show=true#{""""main.cluster index_lowerinput"""":""""10806.0"""",""""main.cluster index_upperinput"""":""""10806.0""""}	https://gnps.ucsd.edu/ProteoSAFe/result.jsp?view=network_displayer&componentindex=89&task=94d7974737ba4a4c82453f11a3ee1a41&show=true	N/A	N/A	N/A	2.8008	2.8008	0	N/A	N/A	475744300	58	10806	89	58	182.985	1	182.985	475744300	missing	missing	missing	missing	unclassified	unclassified	unclassified	unclassified	unclassified	0	0	0	0
id_10808	-0.0126073	0.00196946	0.000258854	0.000149285	32.3048	9.63342	-0.429694	0.308806	1.01961	0.00934865	1.44931	8.83139e-05	0.00103117	0.835737	-0.613568	-0.183875	Limu	https://gnps.ucsd.edu/ProteoSAFe/result.jsp?task=94d7974737ba4a4c82453f11a3ee1a41&view=view_all_clusters_withID&show=true#{""""main.cluster index_lowerinput"""":""""10808.0"""",""""main.cluster index_upperinput"""":""""10808.0""""}	This Node is a Singleton	N/A	N/A	N/A	3.4319	3.4319	0	N/A	N/A	8445822	18	10808	-1	18	267.157	1	267.157	8445822	CC1CCC(C(=C)C(=O)O)C2C=C(CO)C(CC12)O	missing	missing	CSIFingerID	unclassified	unclassified	unclassified	unclassified	unclassified	0	0	0	0
id_10814	-0.0179397	-0.000533188	-0.00493731	1.45914e-05	34.4716	12.4724	-0.246694	0.622212	1.21333	0.000443705	1.46002	1.32808e-05	0.000161427	0.851902	-0.60812	-0.361426	Limu	https://gnps.ucsd.edu/ProteoSAFe/result.jsp?task=94d7974737ba4a4c82453f11a3ee1a41&view=view_all_clusters_withID&show=true#{""""main.cluster index_lowerinput"""":""""10814.0"""",""""main.cluster index_upperinput"""":""""10814.0""""}	This Node is a Singleton	N/A	N/A	N/A	6.1723	6.1723	0	N/A	N/A	9489412	17	10814	-1	17	339.193	1	339.193	9489412	#N/A	#N/A	#N/A	#N/A	#N/A	#N/A	#N/A	#N/A	#N/A	0	0	0	0
id_10816	-0.0109654	0.0073031	0.0125305	0.10748	3.63329	2.28095	-0.202052	0.575981	0.284691	0.445894	0.486743	0.0886462	0.152027	-0.189973	-0.676716	-0.474664		https://gnps.ucsd.edu/ProteoSAFe/result.jsp?task=94d7974737ba4a4c82453f11a3ee1a41&view=view_all_clusters_withID&show=true#{""""main.cluster index_lowerinput"""":""""10816.0"""",""""main.cluster index_upperinput"""":""""10816.0""""}	This Node is a Singleton	N/A	Spectral Match to Retinal, 9-cis- from NIST14	0.78715	8.9117	8.9117	0	N/A	CCMSLIB00003137018	5321917	9	10816	-1	9	285.221	1	285.221	5321917	CC=C(C)C=CC=C(C)C=CC1=C(C)C(=O)CCC1(C)C	missing	Spectral Match to Retinal, 9-cis- from NIST14	CSIFingerID	Organic compounds	Lipids and lipid-like molecules	Prenol lipids	Sesquiterpenoids	Sesquiterpenoids	0	0	0	0
id_10831	-0.0122451	0.000235116	-0.00348556	0.00393617	17.1745	5.85583	-0.604445	0.0737282	0.415251	0.393901	1.0197	0.00391527	0.0133763	0.342979	-0.676716	-0.0722719	Limu	https://gnps.ucsd.edu/ProteoSAFe/result.jsp?task=94d7974737ba4a4c82453f11a3ee1a41&view=view_all_clusters_withID&show=true#{""""main.cluster index_lowerinput"""":""""10831.0"""",""""main.cluster index_upperinput"""":""""10831.0""""}	https://gnps.ucsd.edu/ProteoSAFe/result.jsp?view=network_displayer&componentindex=1117&task=94d7974737ba4a4c82453f11a3ee1a41&show=true	N/A	N/A	N/A	7.3978	7.3978	0	N/A	N/A	8336843	15	10831	1117	15	340.285	1	340.285	8336843	CCCCCCCCC=CCCCCCCCC(=NCC(=O)O)O	missing	missing	CSIFingerID	Organic compounds	Organic acids and derivatives	Carboxylic acids and derivatives	Amino acids, peptides, and analogues	N-acyl-alpha amino acids	0	0	0	0
id_10835	-0.00225175	0.00882504	-0.0151598	0.296582	3.01052	1.23032	0.233962	0.617558	-0.199732	0.770474	-0.433694	0.280274	0.349579	-0.717351	-0.283656	-0.517619		https://gnps.ucsd.edu/ProteoSAFe/result.jsp?task=94d7974737ba4a4c82453f11a3ee1a41&view=view_all_clusters_withID&show=true#{""""main.cluster index_lowerinput"""":""""10835.0"""",""""main.cluster index_upperinput"""":""""10835.0""""}	This Node is a Singleton	N/A	N/A	N/A	5.9827	5.9827	0	N/A	N/A	7413498	8	10835	-1	8	357.173	1	357.173	7413498	CC(C)(CCCC(=O)CCCC(C)(C)P(=O)(N)O)P(=O)(N)O	missing	missing	CSIFingerID	Organic compounds	Organic acids and derivatives	Organic phosphonic acids and derivatives	Organic phosphonic acids	Organic phosphonic acids	-0.000117647	0	0	-4.87805e-05
id_1084	-0.00286349	-0.011145	0.0062165	0.0877622	65.6996	2.4933	1.52921	0.153213	1.8475	0.132348	0.318291	0.93736	0.131138	2.83999	2.5217	0.992498		https://gnps.ucsd.edu/ProteoSAFe/result.jsp?task=94d7974737ba4a4c82453f11a3ee1a41&view=view_all_clusters_withID&show=true#{""""main.cluster index_lowerinput"""":""""1084.0"""",""""main.cluster index_upperinput"""":""""1084.0""""}	https://gnps.ucsd.edu/ProteoSAFe/result.jsp?view=network_displayer&componentindex=64&task=94d7974737ba4a4c82453f11a3ee1a41&show=true	N/A	N/A	N/A	6.2057	6.2057	0	N/A	N/A	811811300	54	1084	64	54	288.922	1	288.922	811811300	missing	missing	missing	missing	unclassified	unclassified	unclassified	unclassified	unclassified	-0.00025	0	0.000285714	0
id_10840	0.00113831	-0.0146767	0.0114572	2.90998e-06	141.116	14.5197	2.66204	1.62616e-06	1.10964	0.138194	-1.5524	0.0191035	4.40047e-05	1.07275	2.62515	-0.0368902	Coral	https://gnps.ucsd.edu/ProteoSAFe/result.jsp?task=94d7974737ba4a4c82453f11a3ee1a41&view=view_all_clusters_withID&show=true#{""""main.cluster index_lowerinput"""":""""10840.0"""",""""main.cluster index_upperinput"""":""""10840.0""""}	https://gnps.ucsd.edu/ProteoSAFe/result.jsp?view=network_displayer&componentindex=1205&task=94d7974737ba4a4c82453f11a3ee1a41&show=true	N/A	N/A	N/A	6.4235	6.4235	0	N/A	N/A	78456510	45	10840	1205	45	365.207	1	365.207	78456510	C(CCCCN=C(C1=C(C=CC=C1)O)O)CCCN=C(CCC(=O)O)O	missing	missing	CSIFingerID	Organic compounds	Benzenoids	Benzene and substituted derivatives	Benzoic acids and derivatives	Salicylamides	0	0	0	0
id_10844	-0.0199324	-0.00013197	-0.00350658	3.39627e-06	23.0234	14.3206	0.204431	0.571508	1.2069	4.13472e-06	1.00247	8.98535e-05	5.019e-05	0.37956	-0.622913	-0.827344	Limu	https://gnps.ucsd.edu/ProteoSAFe/result.jsp?task=94d7974737ba4a4c82453f11a3ee1a41&view=view_all_clusters_withID&show=true#{""""main.cluster index_lowerinput"""":""""10844.0"""",""""main.cluster index_upperinput"""":""""10844.0""""}	This Node is a Singleton	N/A	N/A	N/A	5.3121	5.3121	0	N/A	N/A	3347270	9	10844	-1	9	375.254	1	375.254	3347270	CC(=O)OC1CCC2(C)C(CC=C3C4CCC(C4(C)CCC32)OC(=O)C)C1	missing	missing	CSIFingerID	Organic compounds	Lipids and lipid-like molecules	Steroids and steroid derivatives	Steroid esters	Steroid esters	0	0	0	0
id_10849	-0.00148231	5.69726e-06	-0.0136584	0.511556	1.93959	0.674812	-0.237152	0.655775	-0.338843	0.529628	-0.101691	0.941257	0.558372	-0.551053	-0.449362	-0.21221		https://gnps.ucsd.edu/ProteoSAFe/result.jsp?task=94d7974737ba4a4c82453f11a3ee1a41&view=view_all_clusters_withID&show=true#{""""main.cluster index_lowerinput"""":""""10849.0"""",""""main.cluster index_upperinput"""":""""10849.0""""}	This Node is a Singleton	N/A	N/A	N/A	5.9811	5.9811	0	N/A	N/A	7775406	10	10849	-1	10	357.172	1	357.172	7775406	C(CC(C(=N)O)N=C(C1CC(CN1)N=[N+]=[N-])O)CNC(=N)NN(=O)=O	missing	missing	CSIFingerID	unclassified	unclassified	unclassified	unclassified	unclassified	0	0	0	0
id_1085	-0.00541349	-0.0148729	0.00585548	1.54323e-07	320.182	18.4229	4.00881	8.24191e-08	2.60088	0.00308106	-1.40794	0.15381	3.87202e-06	2.65765	4.06558	0.056771	CoralLimu	https://gnps.ucsd.edu/ProteoSAFe/result.jsp?task=94d7974737ba4a4c82453f11a3ee1a41&view=view_all_clusters_withID&show=true#{""""main.cluster index_lowerinput"""":""""1085.0"""",""""main.cluster index_upperinput"""":""""1085.0""""}	https://gnps.ucsd.edu/ProteoSAFe/result.jsp?view=network_displayer&componentindex=53&task=94d7974737ba4a4c82453f11a3ee1a41&show=true	N/A	N/A	N/A	0.5931	0.5931	0	N/A	N/A	296496200	53	1085	53	53	179.074	1	179.074	296496200	CCCN1C2=C(C=CC=C2)N=P1	missing	missing	CSIFingerID	Organic compounds	Benzenoids	unclassified	unclassified	Benzenoids	0.00141218	0.000555556	0	0.000760084
id_10853	-0.0114377	-0.00284781	0.00216037	0.764885	1.14097	0.268749	0.128504	0.919185	0.278881	0.746122	0.150377	0.914308	0.792333	0.0595505	-0.0908262	-0.21933		https://gnps.ucsd.edu/ProteoSAFe/result.jsp?task=94d7974737ba4a4c82453f11a3ee1a41&view=view_all_clusters_withID&show=true#{""""main.cluster index_lowerinput"""":""""10853.0"""",""""main.cluster index_upperinput"""":""""10853.0""""}	https://gnps.ucsd.edu/ProteoSAFe/result.jsp?view=network_displayer&componentindex=180&task=94d7974737ba4a4c82453f11a3ee1a41&show=true	N/A	N/A	N/A	5.0574	5.0574	0	N/A	N/A	23280710	19	10853	180	19	337.237	1	337.237	23280710	missing	missing	missing	missing	unclassified	unclassified	unclassified	unclassified	unclassified	0	0	0	0
id_10857	5.95729e-05	-0.00416614	-0.000905217	0.563566	2.52401	0.576772	-0.339781	0.566799	-0.297876	0.723246	0.0419051	0.993266	0.607625	0.0177299	-0.0241752	0.315606		https://gnps.ucsd.edu/ProteoSAFe/result.jsp?task=94d7974737ba4a4c82453f11a3ee1a41&view=view_all_clusters_withID&show=true#{""""main.cluster index_lowerinput"""":""""10857.0"""",""""main.cluster index_upperinput"""":""""10857.0""""}	https://gnps.ucsd.edu/ProteoSAFe/result.jsp?view=network_displayer&componentindex=357&task=94d7974737ba4a4c82453f11a3ee1a41&show=true	InChI=1S/C20H36O3/c1-14(13-17(21)22)7-8-16-19(4)11-6-10-18(2,3)15(19)9-12-20(16,5)23/h14-16,23H,6-13H2,1-5H3,(H,21,22)/t14-,15?,16+,19-,20+/m0/s1	NCGC00180676-03_C20H36O3_1-Naphthalenepentanoic acid, decahydro-2-hydroxy-beta,2,5,5,8a-pentamethyl-, (betaS,1R,2R,8aS)-	0.886581	7.0695	7.0695	0	C[C@@H](CC[C@H]1[C@](C)(O)CCC2C(C)(C)CCC[C@]12C)CC(O)=O	CCMSLIB00000853691	16486600	25	10857	357	25	307.263	1	307.263	16486600	CCC=CCC=CCC=CCCCCCCCCCC(=O)O	C[C@@H](CC[C@H]1[C@](C)(O)CCC2C(C)(C)CCC[C@]12C)CC(O)=O	NCGC00180676-03_C20H36O3_1-Naphthalenepentanoic acid, decahydro-2-hydroxy-beta,2,5,5,8a-pentamethyl-, (betaS,1R,2R,8aS)-	MS2	Organic compounds	Lipids and lipid-like molecules	Prenol lipids	Diterpenoids	Diterpenoids	0	0	0	0
id_10860	-0.0110599	0.00327627	0.00365754	0.109836	3.75937	2.25828	-0.121324	0.825903	0.369662	0.274082	0.490986	0.0943144	0.154411	-0.185731	-0.676716	-0.555393		https://gnps.ucsd.edu/ProteoSAFe/result.jsp?task=94d7974737ba4a4c82453f11a3ee1a41&view=view_all_clusters_withID&show=true#{""""main.cluster index_lowerinput"""":""""10860.0"""",""""main.cluster index_upperinput"""":""""10860.0""""}	https://gnps.ucsd.edu/ProteoSAFe/result.jsp?view=network_displayer&componentindex=113&task=94d7974737ba4a4c82453f11a3ee1a41&show=true	N/A	N/A	N/A	5.2882	5.2882	0	N/A	N/A	7479027	7	10860	113	7	263.164	1	263.164	7479027	CC(=CCC1(C)C2CCC(C)(C=C2C(=O)O)C1=O)C	missing	missing	CSIFingerID	unclassified	unclassified	unclassified	unclassified	unclassified	0	0	0.000181818	5.12821e-05
id_10871	0.000753191	-0.0142915	0.0110464	2.67234e-05	77.7392	11.7209	1.78259	0.000100028	1.85738	0.000523592	0.0747976	0.985898	0.000262236	1.03004	0.955243	-0.827344	CoralLimu	https://gnps.ucsd.edu/ProteoSAFe/result.jsp?task=94d7974737ba4a4c82453f11a3ee1a41&view=view_all_clusters_withID&show=true#{""""main.cluster index_lowerinput"""":""""10871.0"""",""""main.cluster index_upperinput"""":""""10871.0""""}	This Node is a Singleton	N/A	N/A	N/A	6.3157	6.3157	0	N/A	N/A	40178950	26	10871	-1	26	365.208	1	365.208	40178950	CC(C)CC(C(=O)O)N=C(C(CC1=CC=CC=C1)N=C(CCCO)O)O	missing	missing	CSIFingerID	unclassified	unclassified	unclassified	unclassified	unclassified	0.000181818	0	0.00025	0.000117647
id_1088	-0.000828148	-0.0109175	0.00374275	0.0265545	39.2239	3.76346	1.22978	0.0487788	-0.0636274	0.993785	-1.2934	0.0736507	0.0530958	2.55557	3.84897	2.61919	Coral	https://gnps.ucsd.edu/ProteoSAFe/result.jsp?task=94d7974737ba4a4c82453f11a3ee1a41&view=view_all_clusters_withID&show=true#{""""main.cluster index_lowerinput"""":""""1088.0"""",""""main.cluster index_upperinput"""":""""1088.0""""}	https://gnps.ucsd.edu/ProteoSAFe/result.jsp?view=network_displayer&componentindex=85&task=94d7974737ba4a4c82453f11a3ee1a41&show=true	N/A	N/A	N/A	0.5223	0.5223	0	N/A	N/A	123653300	77	1088	85	77	371.958	1	371.958	123653300	#N/A	#N/A	#N/A	#N/A	#N/A	#N/A	#N/A	#N/A	#N/A	0	-0.0004	-0.0005	-0.000285714
id_10881	-0.0100313	0.000342667	-0.000302428	0.152189	3.50514	1.91852	-0.229862	0.536923	0.243792	0.595445	0.473654	0.133768	0.200348	-0.203062	-0.676716	-0.446854		https://gnps.ucsd.edu/ProteoSAFe/result.jsp?task=94d7974737ba4a4c82453f11a3ee1a41&view=view_all_clusters_withID&show=true#{""""main.cluster index_lowerinput"""":""""10881.0"""",""""main.cluster index_upperinput"""":""""10881.0""""}	https://gnps.ucsd.edu/ProteoSAFe/result.jsp?view=network_displayer&componentindex=114&task=94d7974737ba4a4c82453f11a3ee1a41&show=true	N/A	N/A	N/A	7.7821	7.7821	0	N/A	N/A	7479258	8	10881	114	8	277.216	1	277.216	7479258	CCC=CCC=CCC=CCC=CCCCCC(=O)O	missing	missing	CSIFingerID	Organic compounds	Lipids and lipid-like molecules	Fatty Acyls	Lineolic acids and derivatives	Lineolic acids and derivatives	0	0	0	0
id_10886	-0.00346919	-0.0143081	0.00147765	0.21819	11.4364	1.5458	0.711999	0.233001	0.660581	0.392738	-0.0514173	0.994001	0.26997	0.674802	0.72622	0.0142209		https://gnps.ucsd.edu/ProteoSAFe/result.jsp?task=94d7974737ba4a4c82453f11a3ee1a41&view=view_all_clusters_withID&show=true#{""""main.cluster index_lowerinput"""":""""10886.0"""",""""main.cluster index_upperinput"""":""""10886.0""""}	https://gnps.ucsd.edu/ProteoSAFe/result.jsp?view=network_displayer&componentindex=84&task=94d7974737ba4a4c82453f11a3ee1a41&show=true	N/A	N/A	N/A	4.5929	4.5929	0	N/A	N/A	27910030	32	10886	84	32	372.275	1	372.275	27910030	CCCCCC(C=CC1C(CC(CCCCC(=O)O)N)C(CC1O)O)O	missing	missing	CSIFingerID	Organic compounds	Lipids and lipid-like molecules	Fatty Acyls	Eicosanoids	Prostaglandins and related compounds	0	0	0	0
id_10890	0.012771	0.00775409	0.00620023	0.678545	2.59993	0.389312	-0.131288	0.945597	0.280661	0.827922	0.411948	0.653496	0.714099	0.588406	0.176458	0.307746		https://gnps.ucsd.edu/ProteoSAFe/result.jsp?task=94d7974737ba4a4c82453f11a3ee1a41&view=view_all_clusters_withID&show=true#{""""main.cluster index_lowerinput"""":""""10890.0"""",""""main.cluster index_upperinput"""":""""10890.0""""}	This Node is a Singleton	N/A	N/A	N/A	5.9967	5.9967	0	N/A	N/A	194146000	28	10890	-1	28	293.211	1	293.211	194146000	CCC=CCC=CC=CC(=O)CCCCCCCC(=O)O	missing	missing	CSIFingerID	Organic compounds	Lipids and lipid-like molecules	Fatty Acyls	Lineolic acids and derivatives	Lineolic acids and derivatives	0	0	0	0
id_10891	-0.000193731	0.00272131	-0.00555632	0.953133	0.217838	0.048024	-0.0869752	0.964491	0.0149992	0.999204	0.101974	0.962149	0.959926	0.0444376	-0.0575368	0.0294384		https://gnps.ucsd.edu/ProteoSAFe/result.jsp?task=94d7974737ba4a4c82453f11a3ee1a41&view=view_all_clusters_withID&show=true#{""""main.cluster index_lowerinput"""":""""10891.0"""",""""main.cluster index_upperinput"""":""""10891.0""""}	https://gnps.ucsd.edu/ProteoSAFe/result.jsp?view=network_displayer&componentindex=277&task=94d7974737ba4a4c82453f11a3ee1a41&show=true	N/A	N/A	N/A	6.2108	6.2108	0	N/A	N/A	23713100	21	10891	277	21	365.269	1	365.269	23713100	CCCCCCC=CC1C=CC(=O)C1C(CCCCCCCC(=O)O)O	missing	missing	CSIFingerID	Organic compounds	Lipids and lipid-like molecules	Fatty Acyls	Eicosanoids	Prostaglandins and related compounds	0	0	0	0
id_10893	-0.0206874	0.000563816	-0.00374535	8.84292e-06	29.1741	13.1013	0.0579417	0.967842	1.2883	2.91441e-05	1.23036	4.35125e-05	0.000107422	0.553641	-0.676716	-0.734658	Limu	https://gnps.ucsd.edu/ProteoSAFe/result.jsp?task=94d7974737ba4a4c82453f11a3ee1a41&view=view_all_clusters_withID&show=true#{""""main.cluster index_lowerinput"""":""""10893.0"""",""""main.cluster index_upperinput"""":""""10893.0""""}	This Node is a Singleton	N/A	Spectral Match to 9-OxoOTrE from NIST14	0.768342	7.1062	7.1062	0	N/A	CCMSLIB00003139019	6903309	9	10893	-1	9	275.201	1	275.201	6903309	C1CCC2C(=CCC3C2CCC4(CCCC34)C(=O)O)C1	missing	Spectral Match to 9-OxoOTrE from NIST14	CSIFingerID	unclassified	unclassified	unclassified	unclassified	unclassified	0	0	0	0
id_10902	-0.0070225	-0.0138801	0.000558698	0.00659113	33.2775	5.2829	-1.14126	0.0144748	0.0381864	0.996291	1.17945	0.028889	0.0193317	1.23671	0.0572565	1.19852	CCALimu	https://gnps.ucsd.edu/ProteoSAFe/result.jsp?task=94d7974737ba4a4c82453f11a3ee1a41&view=view_all_clusters_withID&show=true#{""""main.cluster index_lowerinput"""":""""10902.0"""",""""main.cluster index_upperinput"""":""""10902.0""""}	https://gnps.ucsd.edu/ProteoSAFe/result.jsp?view=network_displayer&componentindex=21&task=94d7974737ba4a4c82453f11a3ee1a41&show=true	N/A	N/A	N/A	4.3431	4.3431	0	N/A	N/A	19184430	41	10902	21	41	295.227	1	295.227	19184430	CCCCCC=CC=CC(=O)CCCCCCCC(=O)O	missing	missing	CSIFingerID	Organic compounds	Lipids and lipid-like molecules	Fatty Acyls	Lineolic acids and derivatives	Lineolic acids and derivatives	0	0	0	0
id_10903	-0.00645151	-0.000127842	-0.0122888	4.57597e-05	64.6155	11.0605	-1.20356	0.00656102	0.76095	0.210711	1.96451	5.6035e-05	0.000399728	1.28779	-0.676716	0.52684	CCALimu	https://gnps.ucsd.edu/ProteoSAFe/result.jsp?task=94d7974737ba4a4c82453f11a3ee1a41&view=view_all_clusters_withID&show=true#{""""main.cluster index_lowerinput"""":""""10903.0"""",""""main.cluster index_upperinput"""":""""10903.0""""}	https://gnps.ucsd.edu/ProteoSAFe/result.jsp?view=network_displayer&componentindex=944&task=94d7974737ba4a4c82453f11a3ee1a41&show=true	N/A	N/A	N/A	3.8449	3.8449	0	N/A	N/A	65888550	22	10903	944	22	317.149	1	317.149	65888550	C#CCCCC(=NCC(=NC(CC1=CC=CC=C1)C(=O)O)O)O	missing	missing	CSIFingerID	Organic compounds	Organic acids and derivatives	Carboxylic acids and derivatives	Amino acids, peptides, and analogues	Dipeptides	0	0	0	0
id_10904	-0.0215111	0.000947048	-0.00613119	0.00529991	6.91972	5.5245	0.150627	0.676536	0.673096	0.00451534	0.522469	0.0302063	0.0165833	-0.154247	-0.676716	-0.827344	Limu	https://gnps.ucsd.edu/ProteoSAFe/result.jsp?task=94d7974737ba4a4c82453f11a3ee1a41&view=view_all_clusters_withID&show=true#{""""main.cluster index_lowerinput"""":""""10904.0"""",""""main.cluster index_upperinput"""":""""10904.0""""}	This Node is a Singleton	N/A	N/A	N/A	7.6325	7.6325	0	N/A	N/A	2666724	4	10904	-1	4	283.205	1	283.205	2666724	C=CC1CC(=O)C=C2CCC3C(=C12)CCC4(C)CCCC34	missing	missing	CSIFingerID	unclassified	unclassified	unclassified	unclassified	unclassified	0	0	0	0
id_10906	-0.00325116	0.00178757	-0.0151483	0.000665817	39.159	7.87659	-1.38036	0.000539537	-0.431914	0.550267	0.948445	0.0535134	0.00340044	0.331628	-0.616817	0.763542	CCA	https://gnps.ucsd.edu/ProteoSAFe/result.jsp?task=94d7974737ba4a4c82453f11a3ee1a41&view=view_all_clusters_withID&show=true#{""""main.cluster index_lowerinput"""":""""10906.0"""",""""main.cluster index_upperinput"""":""""10906.0""""}	https://gnps.ucsd.edu/ProteoSAFe/result.jsp?view=network_displayer&componentindex=966&task=94d7974737ba4a4c82453f11a3ee1a41&show=true	N/A	N/A	N/A	7.5417	7.5417	0	N/A	N/A	25194240	21	10906	966	21	277.216	1	277.216	25194240	CCC=CC=CC=CC=CCCCCCCCC(=O)O	missing	missing	CSIFingerID	Organic compounds	Lipids and lipid-like molecules	Fatty Acyls	Lineolic acids and derivatives	Lineolic acids and derivatives	0	0	0	0
id_10914	-0.0131269	-0.00237546	-0.00160824	0.029062	13.4777	3.66653	-0.531232	0.196257	0.373776	0.546083	0.905008	0.0280285	0.0565648	0.464373	-0.440635	0.0905978	Limu	https://gnps.ucsd.edu/ProteoSAFe/result.jsp?task=94d7974737ba4a4c82453f11a3ee1a41&view=view_all_clusters_withID&show=true#{""""main.cluster index_lowerinput"""":""""10914.0"""",""""main.cluster index_upperinput"""":""""10914.0""""}	This Node is a Singleton	N/A	N/A	N/A	6.6604	6.6604	0	N/A	N/A	10692650	21	10914	-1	21	405.262	1	405.262	10692650	#N/A	#N/A	#N/A	#N/A	#N/A	#N/A	#N/A	#N/A	#N/A	0	0	0	0
id_10925	-0.019836	0.000258172	-0.00828304	0.00589547	24.0888	5.40636	-0.471266	0.344603	0.784484	0.116181	1.25575	0.00395026	0.0178094	0.646908	-0.608842	-0.137576	Limu	https://gnps.ucsd.edu/ProteoSAFe/result.jsp?task=94d7974737ba4a4c82453f11a3ee1a41&view=view_all_clusters_withID&show=true#{""""main.cluster index_lowerinput"""":""""10925.0"""",""""main.cluster index_upperinput"""":""""10925.0""""}	This Node is a Singleton	N/A	N/A	N/A	5.4955	5.4955	0	N/A	N/A	16911630	15	10925	-1	15	415.249	1	415.249	16911630	CCOP(=O)(C)C1CN(CCN(CC1C)CC2=CC=CC=C2)CC3=CC=CC=C3	missing	missing	CSIFingerID	unclassified	unclassified	unclassified	unclassified	unclassified	0	0	0	0
id_10934	0.000100703	-0.00745519	0.00646483	0.807889	2.6468	0.213786	-0.0164678	0.999525	-0.387566	0.823474	-0.371098	0.829578	0.83132	1.82093	2.19203	2.2085		https://gnps.ucsd.edu/ProteoSAFe/result.jsp?task=94d7974737ba4a4c82453f11a3ee1a41&view=view_all_clusters_withID&show=true#{""""main.cluster index_lowerinput"""":""""10934.0"""",""""main.cluster index_upperinput"""":""""10934.0""""}	https://gnps.ucsd.edu/ProteoSAFe/result.jsp?view=network_displayer&componentindex=693&task=94d7974737ba4a4c82453f11a3ee1a41&show=true	N/A	N/A	N/A	9.5718	9.5718	0	N/A	N/A	118141700	75	10934	693	75	1844.63	2	922.815	118141700	#N/A	#N/A	#N/A	#N/A	#N/A	#N/A	#N/A	#N/A	#N/A	0	0	0	0
id_10936	0.00963276	0.00767175	0.00298768	0.188028	9.86495	1.69941	-0.704487	0.163833	-0.44907	0.575003	0.255417	0.827981	0.238672	0.0161513	-0.239266	0.465221		https://gnps.ucsd.edu/ProteoSAFe/result.jsp?task=94d7974737ba4a4c82453f11a3ee1a41&view=view_all_clusters_withID&show=true#{""""main.cluster index_lowerinput"""":""""10936.0"""",""""main.cluster index_upperinput"""":""""10936.0""""}	This Node is a Singleton	N/A	N/A	N/A	5.6537	5.6537	0	N/A	N/A	111945900	20	10936	-1	20	359.219	1	359.219	111945900	CCN=C1C=CN=C(N1)N2CCC(CC2)(C(=O)O)N3C=CC(=N3)C(C)C	missing	missing	CSIFingerID	unclassified	unclassified	unclassified	unclassified	unclassified	0	0	0	0
id_1094	-0.0047957	-0.0103601	0.00555236	0.0762925	7.34331	2.64054	0.603795	0.0646321	0.22436	0.748727	-0.379435	0.422525	0.117961	3.54518	3.92462	3.32082		https://gnps.ucsd.edu/ProteoSAFe/result.jsp?task=94d7974737ba4a4c82453f11a3ee1a41&view=view_all_clusters_withID&show=true#{""""main.cluster index_lowerinput"""":""""1094.0"""",""""main.cluster index_upperinput"""":""""1094.0""""}	This Node is a Singleton	N/A	N/A	N/A	6.1652	6.1652	0	N/A	N/A	66496300	102	1094	-1	102	407.183	1	407.183	66496300	#N/A	#N/A	#N/A	#N/A	#N/A	#N/A	#N/A	#N/A	#N/A	-0.000166667	0	0	-5.55556e-05
id_10943	-0.00644052	-0.0021849	0.00173908	0.00271707	36.5784	6.27143	-1.13943	0.0106605	0.168648	0.924788	1.30808	0.00965015	0.0101124	0.926412	-0.381665	0.757764	CCALimu	https://gnps.ucsd.edu/ProteoSAFe/result.jsp?task=94d7974737ba4a4c82453f11a3ee1a41&view=view_all_clusters_withID&show=true#{""""main.cluster index_lowerinput"""":""""10943.0"""",""""main.cluster index_upperinput"""":""""10943.0""""}	https://gnps.ucsd.edu/ProteoSAFe/result.jsp?view=network_displayer&componentindex=841&task=94d7974737ba4a4c82453f11a3ee1a41&show=true	N/A	N/A	N/A	9.4553	9.4553	0	N/A	N/A	18083300	29	10943	841	29	639.281	1	639.281	18083300	#N/A	#N/A	#N/A	#N/A	#N/A	#N/A	#N/A	#N/A	#N/A	0	0	0	0
id_10947	0.00168183	-0.0012344	0.00877561	0.463809	3.20061	0.774216	0.399292	0.437358	0.271428	0.752064	-0.127865	0.935625	0.512909	-0.163314	-0.0354495	-0.434742		https://gnps.ucsd.edu/ProteoSAFe/result.jsp?task=94d7974737ba4a4c82453f11a3ee1a41&view=view_all_clusters_withID&show=true#{""""main.cluster index_lowerinput"""":""""10947.0"""",""""main.cluster index_upperinput"""":""""10947.0""""}	This Node is a Singleton	N/A	N/A	N/A	4.2739	4.2739	0	N/A	N/A	24035310	14	10947	-1	14	273.147	1	273.147	24035310	#N/A	#N/A	#N/A	#N/A	#N/A	#N/A	#N/A	#N/A	#N/A	0	0	0	0
id_10950	-0.0119333	1.58312e-05	0.000776345	3.35613e-05	46.3222	11.4403	-0.583092	0.169084	1.15735	0.00696506	1.74045	1.78819e-05	0.000311337	1.15028	-0.590166	-0.00707354	Limu	https://gnps.ucsd.edu/ProteoSAFe/result.jsp?task=94d7974737ba4a4c82453f11a3ee1a41&view=view_all_clusters_withID&show=true#{""""main.cluster index_lowerinput"""":""""10950.0"""",""""main.cluster index_upperinput"""":""""10950.0""""}	https://gnps.ucsd.edu/ProteoSAFe/result.jsp?view=network_displayer&componentindex=754&task=94d7974737ba4a4c82453f11a3ee1a41&show=true	N/A	N/A	N/A	7.042	7.042	0	N/A	N/A	20211850	22	10950	754	22	301.216	1	301.216	20211850	C=C1CC23CCC4C(C)(CCCC4(C)C(=O)O)C3CC=C1C2	missing	missing	CSIFingerID	Organic compounds	Lipids and lipid-like molecules	Prenol lipids	Diterpenoids	Kaurane diterpenoids	0	0.000153846	0	5.12821e-05
id_10957	-0.0159075	0.00520951	0.00492898	0.0630517	3.5176	2.84161	0.150627	0.673429	0.48855	0.0511966	0.337923	0.218428	0.10032	-0.338793	-0.676716	-0.827344		https://gnps.ucsd.edu/ProteoSAFe/result.jsp?task=94d7974737ba4a4c82453f11a3ee1a41&view=view_all_clusters_withID&show=true#{""""main.cluster index_lowerinput"""":""""10957.0"""",""""main.cluster index_upperinput"""":""""10957.0""""}	This Node is a Singleton	N/A	N/A	N/A	6.0139	6.0139	0	N/A	N/A	4035225	3	10957	-1	3	415.322	1	415.322	4035225	CC(CCCC(C)C(=O)O)C1CCC2C3CCC4=CC(=O)CCC4(C)C3CCC12C	missing	missing	CSIFingerID	Organic compounds	Lipids and lipid-like molecules	Steroids and steroid derivatives	Bile acids, alcohols and derivatives	Bile acids, alcohols and derivatives	0	0	0	0
id_10959	-0.0203067	0.00194515	0.00220146	2.19473e-11	74.1942	31.685	0.150627	0.810948	2.08167	2.94832e-10	1.93104	1.13218e-09	1.88046e-09	1.25432	-0.676716	-0.827344	Limu	https://gnps.ucsd.edu/ProteoSAFe/result.jsp?task=94d7974737ba4a4c82453f11a3ee1a41&view=view_all_clusters_withID&show=true#{""""main.cluster index_lowerinput"""":""""10959.0"""",""""main.cluster index_upperinput"""":""""10959.0""""}	https://gnps.ucsd.edu/ProteoSAFe/result.jsp?view=network_displayer&componentindex=57&task=94d7974737ba4a4c82453f11a3ee1a41&show=true	N/A	N/A	N/A	8.1498	8.1498	0	N/A	N/A	10701650	12	10959	57	12	365.32	1	365.32	10701650	C1CC2CC3CCC4CCC5CCC6CCC7CC(C1)C2C8C3C4C5C6C78	missing	missing	CSIFingerID	Organic compounds	Hydrocarbons	Polycyclic hydrocarbons	unclassified	Polycyclic hydrocarbons	0.000375	0	0.000666667	0.000324324
id_10969	-0.00959809	-0.0239599	-0.0128077	0.00243061	33.8414	6.39696	1.3047	0.00164843	0.554463	0.398116	-0.750241	0.173913	0.00930605	-0.186398	0.563843	-0.740861	Coral	https://gnps.ucsd.edu/ProteoSAFe/result.jsp?task=94d7974737ba4a4c82453f11a3ee1a41&view=view_all_clusters_withID&show=true#{""""main.cluster index_lowerinput"""":""""10969.0"""",""""main.cluster index_upperinput"""":""""10969.0""""}	This Node is a Singleton	N/A	N/A	N/A	6.1652	6.1652	0	N/A	N/A	22285000	17	10969	-1	17	351.252	1	351.252	22285000	CC(C)CC(C(CC(=NC(C(C)C)C(=NCC1=CC=C[CH]1)O)O)O)N	missing	missing	CSIFingerID	Organic compounds	Organic nitrogen compounds	Organonitrogen compounds	Amines	1,2-aminoalcohols	0	0	0	0
id_10970	0.00238846	0.00269281	-0.0173233	0.0037559	29.7016	5.90823	-1.1806	0.00377082	-0.275418	0.785531	0.905183	0.070845	0.0129274	0.228467	-0.676716	0.503884	CCA	https://gnps.ucsd.edu/ProteoSAFe/result.jsp?task=94d7974737ba4a4c82453f11a3ee1a41&view=view_all_clusters_withID&show=true#{""""main.cluster index_lowerinput"""":""""10970.0"""",""""main.cluster index_upperinput"""":""""10970.0""""}	https://gnps.ucsd.edu/ProteoSAFe/result.jsp?view=network_displayer&componentindex=480&task=94d7974737ba4a4c82453f11a3ee1a41&show=true	N/A	N/A	N/A	7.6449	7.6449	0	N/A	N/A	33700570	16	10970	480	16	299.201	1	299.201	33700570	CC(=CC#CC(=CC(=O)O)C)C=CC1=C(C)CCCC1(C)C	missing	missing	CSIFingerID	unclassified	unclassified	unclassified	unclassified	unclassified	0	0	0	0
id_10973	0.0186293	-0.00583812	0.00997743	0.325485	2.83022	1.13513	0.179736	0.755825	-0.24974	0.670775	-0.429476	0.293769	0.378768	-0.706729	-0.277253	-0.456989		https://gnps.ucsd.edu/ProteoSAFe/result.jsp?task=94d7974737ba4a4c82453f11a3ee1a41&view=view_all_clusters_withID&show=true#{""""main.cluster index_lowerinput"""":""""10973.0"""",""""main.cluster index_upperinput"""":""""10973.0""""}	This Node is a Singleton	N/A	N/A	N/A	9.1272	9.1272	0	N/A	N/A	8294955	9	10973	-1	9	469.329	1	469.329	8294955	C(CCCCCCN=C(NCC1=NC=CC=C1)O)CCCCCN=C(NCC2=NC=CC=C2)O	missing	missing	CSIFingerID	Organic compounds	Organoheterocyclic compounds	Pyridines and derivatives	unclassified	Pyridines and derivatives	0	0	0	0
id_10978	-0.0219073	-0.000268874	0.00350736	3.97954e-06	38.0996	14.117	-0.308825	0.46837	1.23861	0.000277238	1.54744	3.07982e-06	5.71322e-05	0.934138	-0.613298	-0.304473	Limu	https://gnps.ucsd.edu/ProteoSAFe/result.jsp?task=94d7974737ba4a4c82453f11a3ee1a41&view=view_all_clusters_withID&show=true#{""""main.cluster index_lowerinput"""":""""10978.0"""",""""main.cluster index_upperinput"""":""""10978.0""""}	https://gnps.ucsd.edu/ProteoSAFe/result.jsp?view=network_displayer&componentindex=320&task=94d7974737ba4a4c82453f11a3ee1a41&show=true	N/A	N/A	N/A	5.2268	5.2268	0	N/A	N/A	7878504	19	10978	320	19	257.19	1	257.19	7878504	CC12CCC3C4CCC=CC4=CCC3C2CCC1=O	missing	missing	CSIFingerID	Organic compounds	Lipids and lipid-like molecules	Steroids and steroid derivatives	Estrane steroids	Estrane steroids	0	0	0	0
id_10982	-0.0131845	0.00218046	-0.00334768	0.0180164	11.6614	4.1822	-0.338236	0.415123	0.535196	0.19934	0.873433	0.0129732	0.0418529	0.262218	-0.611215	-0.272979	Limu	https://gnps.ucsd.edu/ProteoSAFe/result.jsp?task=94d7974737ba4a4c82453f11a3ee1a41&view=view_all_clusters_withID&show=true#{""""main.cluster index_lowerinput"""":""""10982.0"""",""""main.cluster index_upperinput"""":""""10982.0""""}	https://gnps.ucsd.edu/ProteoSAFe/result.jsp?view=network_displayer&componentindex=1258&task=94d7974737ba4a4c82453f11a3ee1a41&show=true	N/A	N/A	N/A	5.2107	5.2107	0	N/A	N/A	6069706	14	10982	1258	14	387.216	1	387.216	6069706	#N/A	#N/A	#N/A	#N/A	#N/A	#N/A	#N/A	#N/A	#N/A	0	0	0	0
id_10989	-0.0023885	-0.00459292	0.00263745	0.327488	7.38345	1.12886	0.191966	0.885149	0.703494	0.30279	0.511528	0.512982	0.38077	1.44782	0.936292	0.744326		https://gnps.ucsd.edu/ProteoSAFe/result.jsp?task=94d7974737ba4a4c82453f11a3ee1a41&view=view_all_clusters_withID&show=true#{""""main.cluster index_lowerinput"""":""""10989.0"""",""""main.cluster index_upperinput"""":""""10989.0""""}	https://gnps.ucsd.edu/ProteoSAFe/result.jsp?view=network_displayer&componentindex=672&task=94d7974737ba4a4c82453f11a3ee1a41&show=true	N/A	N/A	N/A	9.1539	9.1539	0	N/A	N/A	17830900	56	10989	672	56	209.154	1	209.154	17830900	CC1=CC(=O)CC(C)(C)C1CCC(=O)C	missing	missing	CSIFingerID	Organic compounds	Lipids and lipid-like molecules	Prenol lipids	Sesquiterpenoids	Sesquiterpenoids	0	0	0	0
id_1099	-0.00875953	-0.00675874	0.00635141	2.73552e-07	125.72	17.644	1.61257	0.000750135	2.87	2.31604e-07	1.25743	0.0284237	6.15089e-06	5.32681	4.06939	2.45681	CoralLimu	https://gnps.ucsd.edu/ProteoSAFe/result.jsp?task=94d7974737ba4a4c82453f11a3ee1a41&view=view_all_clusters_withID&show=true#{""""main.cluster index_lowerinput"""":""""1099.0"""",""""main.cluster index_upperinput"""":""""1099.0""""}	This Node is a Singleton	N/A	N/A	N/A	0.5223	0.5223	0	N/A	N/A	224890500	85	1099	-1	85	327.985	1	327.985	224890500	missing	missing	missing	missing	unclassified	unclassified	unclassified	unclassified	unclassified	0.00233205	0.000624896	0.00241111	0.00156263
id_10996	-0.0036783	0.00316696	0.00451488	0.0016786	39.6688	6.81605	0.234832	0.814696	1.57263	0.00188558	1.3378	0.00781868	0.00694019	1.46136	0.12356	-0.111272	Limu	https://gnps.ucsd.edu/ProteoSAFe/result.jsp?task=94d7974737ba4a4c82453f11a3ee1a41&view=view_all_clusters_withID&show=true#{""""main.cluster index_lowerinput"""":""""10996.0"""",""""main.cluster index_upperinput"""":""""10996.0""""}	https://gnps.ucsd.edu/ProteoSAFe/result.jsp?view=network_displayer&componentindex=156&task=94d7974737ba4a4c82453f11a3ee1a41&show=true	N/A	N/A	N/A	4.6434	4.6434	0	N/A	N/A	64195720	29	10996	156	29	291.195	1	291.195	64195720	CCC1C2CCC3=CC(=O)CCC3C2CCC1(C)C(=O)O	missing	missing	CSIFingerID	Organic compounds	Lipids and lipid-like molecules	Steroids and steroid derivatives	Steroid acids	Steroid acids	0	0	-0.000222222	-5.40541e-05
id_10999	-0.0115401	0.00160261	-0.00473248	4.64816e-07	46.9912	16.9305	-0.661564	0.0379546	1.09227	0.00176362	1.75383	2.14924e-07	9.71576e-06	1.07712	-0.676716	-0.0151526	CCALimu	https://gnps.ucsd.edu/ProteoSAFe/result.jsp?task=94d7974737ba4a4c82453f11a3ee1a41&view=view_all_clusters_withID&show=true#{""""main.cluster index_lowerinput"""":""""10999.0"""",""""main.cluster index_upperinput"""":""""10999.0""""}	https://gnps.ucsd.edu/ProteoSAFe/result.jsp?view=network_displayer&componentindex=320&task=94d7974737ba4a4c82453f11a3ee1a41&show=true	N/A	N/A	N/A	5.2346	5.2346	0	N/A	N/A	13230130	22	10999	320	22	257.19	1	257.19	13230130	CC12CCC3C4=C(CC=CC4)CCC3C2CCC1=O	missing	missing	CSIFingerID	Organic compounds	Lipids and lipid-like molecules	Steroids and steroid derivatives	Oxosteroids	Oxosteroids	0	0	0	0
id_11	-0.00309757	-0.0073985	0.0160653	0.0510901	103.49	3.0644	1.9297	0.0985762	2.30764	0.0864915	0.377933	0.931318	0.0843024	5.99433	5.6164	3.68669		https://gnps.ucsd.edu/ProteoSAFe/result.jsp?task=94d7974737ba4a4c82453f11a3ee1a41&view=view_all_clusters_withID&show=true#{""""main.cluster index_lowerinput"""":""""11.0"""",""""main.cluster index_upperinput"""":""""11.0""""}	https://gnps.ucsd.edu/ProteoSAFe/result.jsp?view=network_displayer&componentindex=61&task=94d7974737ba4a4c82453f11a3ee1a41&show=true	N/A	N/A	N/A	0.5605	0.5605	0	N/A	N/A	5970709000	76	11	61	76	430.913	1	430.913	5970709000	missing	missing	missing	missing	unclassified	unclassified	unclassified	unclassified	unclassified	-2.52101e-05	0.000359477	-0.000111111	0.000163145
id_11001	0.00104075	-0.0150604	0.00687426	0.00535047	30.8967	5.51395	0.667916	0.185027	1.45133	0.0037053	0.783415	0.165382	0.0166775	0.934929	0.151514	-0.516401	Limu	https://gnps.ucsd.edu/ProteoSAFe/result.jsp?task=94d7974737ba4a4c82453f11a3ee1a41&view=view_all_clusters_withID&show=true#{""""main.cluster index_lowerinput"""":""""11001.0"""",""""main.cluster index_upperinput"""":""""11001.0""""}	https://gnps.ucsd.edu/ProteoSAFe/result.jsp?view=network_displayer&componentindex=165&task=94d7974737ba4a4c82453f11a3ee1a41&show=true	N/A	N/A	N/A	4.8745	4.8745	0	N/A	N/A	40821030	22	11001	165	22	359.221	1	359.221	40821030	CCC12CCC3C4CCC(=O)C=C4CCC3C2CCC1(C=CC(=O)O)O	missing	missing	CSIFingerID	unclassified	unclassified	unclassified	unclassified	unclassified	0	0	0	0
id_11006	-0.00244577	0.00217531	-0.0175778	2.09492e-08	82.7556	21.2109	-0.0894036	0.956563	2.07076	4.39608e-07	2.16016	7.77927e-08	7.30411e-07	1.80281	-0.357355	-0.267951	Limu	https://gnps.ucsd.edu/ProteoSAFe/result.jsp?task=94d7974737ba4a4c82453f11a3ee1a41&view=view_all_clusters_withID&show=true#{""""main.cluster index_lowerinput"""":""""11006.0"""",""""main.cluster index_upperinput"""":""""11006.0""""}	This Node is a Singleton	N/A	N/A	N/A	6.736	6.736	0	N/A	N/A	37241140	26	11006	-1	26	285.221	1	285.221	37241140	CC(=CC(=CC=O)C)C=CC=CC1=C(C)CCCC1(C)C	missing	missing	CSIFingerID	Organic compounds	Organic oxygen compounds	Organooxygen compounds	Carbonyl compounds	Enals	0.000166667	0	0	5.40541e-05
id_11014	-0.00268589	-0.006556	0.00890797	4.00929e-05	78.9855	11.2222	1.76977	0.000180823	1.91242	0.00052716	0.142649	0.952509	0.000357595	1.36214	1.21949	-0.550281	CoralLimu	https://gnps.ucsd.edu/ProteoSAFe/result.jsp?task=94d7974737ba4a4c82453f11a3ee1a41&view=view_all_clusters_withID&show=true#{""""main.cluster index_lowerinput"""":""""11014.0"""",""""main.cluster index_upperinput"""":""""11014.0""""}	https://gnps.ucsd.edu/ProteoSAFe/result.jsp?view=network_displayer&componentindex=164&task=94d7974737ba4a4c82453f11a3ee1a41&show=true	N/A	N/A	N/A	5.3702	5.3702	0	N/A	N/A	62213840	35	11014	164	35	351.253	1	351.253	62213840	CCC=CCC=CCC=CCC=CCCCCC(=O)OCC(CO)O	missing	missing	CSIFingerID	Organic compounds	Lipids and lipid-like molecules	Fatty Acyls	Lineolic acids and derivatives	Lineolic acids and derivatives	0.000916667	0	-0.000307692	0.000225146
id_11022	-0.0108947	-0.00103368	-0.00253414	0.0119836	7.00589	4.62585	0.0501064	0.964699	0.641384	0.0161889	0.591277	0.0247912	0.0311342	-0.0854392	-0.676716	-0.726823	Limu	https://gnps.ucsd.edu/ProteoSAFe/result.jsp?task=94d7974737ba4a4c82453f11a3ee1a41&view=view_all_clusters_withID&show=true#{""""main.cluster index_lowerinput"""":""""11022.0"""",""""main.cluster index_upperinput"""":""""11022.0""""}	This Node is a Singleton	N/A	N/A	N/A	8.7107	8.7107	0	N/A	N/A	3995182	6	11022	-1	6	453.297	1	453.297	3995182	CC1=C(NCCN=C(C)O)N=C(C2=CC=CC=C2)NC1=NCCN=C(CC3CCCCC3)O	missing	missing	CSIFingerID	Organic compounds	Organoheterocyclic compounds	Diazines	Pyrimidines and pyrimidine derivatives	Aminopyrimidines and derivatives	0	0	0	0
id_11026	-0.0132875	-3.76245e-05	-0.00276201	0.305679	6.11508	1.19938	-0.241407	0.781082	0.3912	0.619637	0.632607	0.272973	0.358622	0.480805	-0.151802	0.089605		https://gnps.ucsd.edu/ProteoSAFe/result.jsp?task=94d7974737ba4a4c82453f11a3ee1a41&view=view_all_clusters_withID&show=true#{""""main.cluster index_lowerinput"""":""""11026.0"""",""""main.cluster index_upperinput"""":""""11026.0""""}	This Node is a Singleton	N/A	N/A	N/A	6.3371	6.3371	0	N/A	N/A	17941020	22	11026	-1	22	405.261	1	405.261	17941020	CC(C)(C)C(=NC(CCCNC(=N)N)C(=NC(CC1=CC=CC=C1)C(=N)O)O)O	missing	missing	CSIFingerID	Organic compounds	Organic acids and derivatives	Carboxylic acids and derivatives	Amino acids, peptides, and analogues	Peptides	0	0	0	0
id_1103	0.00568996	-0.00489243	-0.00804686	0.000178941	142.992	9.4177	0.0113903	0.999815	-2.78103	0.000604018	-2.79243	0.000409117	0.00119502	0.514802	3.30723	3.29584	CoralCCA	https://gnps.ucsd.edu/ProteoSAFe/result.jsp?task=94d7974737ba4a4c82453f11a3ee1a41&view=view_all_clusters_withID&show=true#{""""main.cluster index_lowerinput"""":""""1103.0"""",""""main.cluster index_upperinput"""":""""1103.0""""}	This Node is a Singleton	N/A	N/A	N/A	0.5979	0.5979	0	N/A	N/A	289927400	71	1103	-1	71	527.158	1	527.158	289927400	missing	missing	missing	missing	unclassified	unclassified	unclassified	unclassified	unclassified	0	0	0	0
id_11033	-0.00211068	-0.00771456	0.0013486	0.148618	10.2583	1.94318	-0.457936	0.426763	0.333762	0.713812	0.791697	0.142739	0.196709	0.498693	-0.293004	0.164932		https://gnps.ucsd.edu/ProteoSAFe/result.jsp?task=94d7974737ba4a4c82453f11a3ee1a41&view=view_all_clusters_withID&show=true#{""""main.cluster index_lowerinput"""":""""11033.0"""",""""main.cluster index_upperinput"""":""""11033.0""""}	This Node is a Singleton	N/A	N/A	N/A	3.9836	3.9836	0	N/A	N/A	23021570	20	11033	-1	20	423.238	1	423.238	23021570	missing	missing	missing	missing	unclassified	unclassified	unclassified	unclassified	unclassified	0	0	0	0
id_11037	-0.0130787	-0.00273741	-0.00626457	0.000750142	39.7115	7.73872	0.0721594	0.978238	1.50525	0.00150399	1.43309	0.0020207	0.00371969	1.3282	-0.104894	-0.177054	Limu	https://gnps.ucsd.edu/ProteoSAFe/result.jsp?task=94d7974737ba4a4c82453f11a3ee1a41&view=view_all_clusters_withID&show=true#{""""main.cluster index_lowerinput"""":""""11037.0"""",""""main.cluster index_upperinput"""":""""11037.0""""}	This Node is a Singleton	N/A	N/A	N/A	6.5467	6.5467	0	N/A	N/A	21959330	25	11037	-1	25	301.216	1	301.216	21959330	C=CC1(C)CCC2C(=C1)C=CC3C2(C)CCCC3(C)C(=O)O	missing	missing	CSIFingerID	Organic compounds	Lipids and lipid-like molecules	Prenol lipids	Diterpenoids	Diterpenoids	0	0	0	0
id_11043	-0.00348864	0.00311097	-0.000466913	0.708236	1.01484	0.34617	-0.208726	0.725492	-0.0183677	0.998154	0.190359	0.812565	0.741567	-0.243443	-0.433801	-0.225075		https://gnps.ucsd.edu/ProteoSAFe/result.jsp?task=94d7974737ba4a4c82453f11a3ee1a41&view=view_all_clusters_withID&show=true#{""""main.cluster index_lowerinput"""":""""11043.0"""",""""main.cluster index_upperinput"""":""""11043.0""""}	This Node is a Singleton	N/A	N/A	N/A	7.0978	7.0978	0	N/A	N/A	15713760	13	11043	-1	13	389.267	1	389.267	15713760	#N/A	#N/A	#N/A	#N/A	#N/A	#N/A	#N/A	#N/A	#N/A	0	0	0	0
id_11046	-0.0119488	-0.00571658	-0.00167927	0.234968	11.8693	1.46948	-0.120191	0.96197	0.729424	0.352661	0.849615	0.228835	0.287604	1.36121	0.511595	0.631786		https://gnps.ucsd.edu/ProteoSAFe/result.jsp?task=94d7974737ba4a4c82453f11a3ee1a41&view=view_all_clusters_withID&show=true#{""""main.cluster index_lowerinput"""":""""11046.0"""",""""main.cluster index_upperinput"""":""""11046.0""""}	https://gnps.ucsd.edu/ProteoSAFe/result.jsp?view=network_displayer&componentindex=1073&task=94d7974737ba4a4c82453f11a3ee1a41&show=true	N/A	N/A	N/A	7.0004	7.0004	0	N/A	N/A	50380980	38	11046	1073	38	377.269	1	377.269	50380980	CCC=CCC=CCC=CCC=CCC=CCCCC(=O)OCC(CO)O	missing	missing	CSIFingerID	Organic compounds	Lipids and lipid-like molecules	Glycerolipids	Monoradylglycerols	Monoacylglycerols	0	0	0	0
id_1105	-0.00670811	-0.00881918	0.00418645	0.0159376	12.2122	4.31522	0.538323	0.115746	0.880964	0.0155908	0.342641	0.500591	0.0385353	4.70613	4.36349	3.82517	Limu	https://gnps.ucsd.edu/ProteoSAFe/result.jsp?task=94d7974737ba4a4c82453f11a3ee1a41&view=view_all_clusters_withID&show=true#{""""main.cluster index_lowerinput"""":""""1105.0"""",""""main.cluster index_upperinput"""":""""1105.0""""}	This Node is a Singleton	N/A	N/A	N/A	6.2029	6.2029	0	N/A	N/A	148289900	112	1105	-1	112	269.209	1	269.209	148289900	C1CC(CCC(=NCCN2CCOCC2)O)C[N]C1	missing	missing	CSIFingerID	Organic compounds	Organoheterocyclic compounds	Oxazinanes	Morpholines	Morpholines	0.000306818	0.000125	0.000181818	0.000229054
id_11052	-0.00753471	-0.0141468	0.000174146	0.293733	9.15923	1.24022	0.602336	0.349861	0.651696	0.401903	0.04936	0.99446	0.346677	0.254751	0.205391	-0.396945		https://gnps.ucsd.edu/ProteoSAFe/result.jsp?task=94d7974737ba4a4c82453f11a3ee1a41&view=view_all_clusters_withID&show=true#{""""main.cluster index_lowerinput"""":""""11052.0"""",""""main.cluster index_upperinput"""":""""11052.0""""}	https://gnps.ucsd.edu/ProteoSAFe/result.jsp?view=network_displayer&componentindex=436&task=94d7974737ba4a4c82453f11a3ee1a41&show=true	InChI=1S/C16H24O3/c1-14-10-7-5-3-2-4-6-8-11-15(17)12-9-13-16(18)19-14/h2-3,5,7,9,13-15,17H,4,6,8,10-12H2,1H3/b3-2-,7-5+,13-9+	NCGC00385962-01_C16H24O3_	0.940938	5.3623	5.3623	0	CC1C\C=C\C=C/CCCCC(O)C\C=C\C(=O)O1	CCMSLIB00000854835	45742740	15	11052	436	15	247.167	1	247.167	45742740	CC#CCCCCCCCCCCC(=O)O	CC1C\C=C\C=C/CCCCC(O)C\C=C\C(=O)O1	NCGC00385962-01_C16H24O3_	MS2	Organic compounds	Phenylpropanoids and polyketides	Macrolides and analogues	unclassified	Macrolides and analogues	0	0	0	0
id_11053	-0.00440006	0.00568348	-0.00740026	9.35959e-06	43.7088	13.0296	-0.601294	0.103695	1.09033	0.00500158	1.69162	4.7168e-06	0.000112343	1.01491	-0.676716	-0.0754225	Limu	https://gnps.ucsd.edu/ProteoSAFe/result.jsp?task=94d7974737ba4a4c82453f11a3ee1a41&view=view_all_clusters_withID&show=true#{""""main.cluster index_lowerinput"""":""""11053.0"""",""""main.cluster index_upperinput"""":""""11053.0""""}	This Node is a Singleton	N/A	N/A	N/A	5.5005	5.5005	0	N/A	N/A	27803300	19	11053	-1	19	355.188	1	355.188	27803300	C1=CC(=NC=C1)N=C(CN2CCN(CC2)CC(=NC3=NC=CC=C3)O)O	missing	missing	CSIFingerID	Organic compounds	Organic acids and derivatives	Carboxylic acids and derivatives	Amino acids, peptides, and analogues	Alpha amino acid amides	0	0	0	0
id_11065	-0.00180934	-0.00379529	0.00792381	0.431137	15.2914	0.848448	-0.450021	0.784343	0.544515	0.768659	0.994536	0.401466	0.482408	2.05718	1.06265	1.51267		https://gnps.ucsd.edu/ProteoSAFe/result.jsp?task=94d7974737ba4a4c82453f11a3ee1a41&view=view_all_clusters_withID&show=true#{""""main.cluster index_lowerinput"""":""""11065.0"""",""""main.cluster index_upperinput"""":""""11065.0""""}	https://gnps.ucsd.edu/ProteoSAFe/result.jsp?view=network_displayer&componentindex=202&task=94d7974737ba4a4c82453f11a3ee1a41&show=true	N/A	N/A	N/A	5.5622	5.5622	0	N/A	N/A	269123000	47	11065	202	47	220.935	1	220.935	269123000	missing	missing	missing	missing	unclassified	unclassified	unclassified	unclassified	unclassified	0	0	0	0
id_11078	-0.0173172	-0.00267155	-0.00670044	6.79559e-05	73.0059	10.5795	-0.934159	0.0709685	1.24505	0.0320304	2.17921	3.8974e-05	0.000547865	1.72869	-0.450526	0.483633	Limu	https://gnps.ucsd.edu/ProteoSAFe/result.jsp?task=94d7974737ba4a4c82453f11a3ee1a41&view=view_all_clusters_withID&show=true#{""""main.cluster index_lowerinput"""":""""11078.0"""",""""main.cluster index_upperinput"""":""""11078.0""""}	This Node is a Singleton	N/A	N/A	N/A	4.1834	4.1834	0	N/A	N/A	45779290	26	11078	-1	26	351.216	1	351.216	45779290	CCCCCC(=O)C=CC1C(CC=CCCCC(=O)O)C(=O)CC1O	missing	missing	CSIFingerID	Organic compounds	Lipids and lipid-like molecules	Fatty Acyls	Eicosanoids	Prostaglandins and related compounds	-0.000153846	0.000166667	0	0
id_1108	-0.0109826	-0.00274146	0.0074001	1.13835e-05	90.3896	12.7834	0.0643853	0.987366	2.24917	4.23098e-05	2.18479	4.63068e-05	0.000132873	2.64493	0.460141	0.395756	Limu	https://gnps.ucsd.edu/ProteoSAFe/result.jsp?task=94d7974737ba4a4c82453f11a3ee1a41&view=view_all_clusters_withID&show=true#{""""main.cluster index_lowerinput"""":""""1108.0"""",""""main.cluster index_upperinput"""":""""1108.0""""}	https://gnps.ucsd.edu/ProteoSAFe/result.jsp?view=network_displayer&componentindex=241&task=94d7974737ba4a4c82453f11a3ee1a41&show=true	InChI=1S/C19H38O4/c1-3-4-5-6-7-8-9-10-11-12-13-14-18(21)15-19(22)16-23-17(2)20/h18-19,21-22H,3-16H2,1-2H3	NCGC00178646-02!2,4-dihydroxyheptadecyl acetate	0.736839	5.6511	5.6511	0	CCCCCCCCCCCCCC(O)CC(O)COC(C)=O	CCMSLIB00000846266	37881300	42	1108	241	42	313.274	1	313.274	37881300	CCCCCCCC(CC=CCCCCCCCC(=O)O)O	CCCCCCCCCCCCCC(O)CC(O)COC(C)=O	NCGC00178646-02!2,4-dihydroxyheptadecyl acetate	MS2	Organic compounds	Lipids and lipid-like molecules	Fatty Acyls	Fatty alcohols	Long-chain fatty alcohols	-0.000153846	0	0.00025	-7.93651e-06
id_11092	-0.0130759	0.00729754	0.00685885	0.531558	1.04672	0.635953	-0.0966402	0.884382	0.165146	0.767201	0.261786	0.499326	0.577989	-0.41493	-0.676716	-0.580076		https://gnps.ucsd.edu/ProteoSAFe/result.jsp?task=94d7974737ba4a4c82453f11a3ee1a41&view=view_all_clusters_withID&show=true#{""""main.cluster index_lowerinput"""":""""11092.0"""",""""main.cluster index_upperinput"""":""""11092.0""""}	This Node is a Singleton	N/A	N/A	N/A	4.2169	4.2169	0	N/A	N/A	9105608	5	11092	-1	5	275.163	1	275.163	9105608	C=C(C)C(CCC(=CCCC(=CC(=O)O)C)C)O	missing	missing	CSIFingerID	unclassified	unclassified	unclassified	unclassified	unclassified	0	0	0	0
id_111	-0.00259908	-0.00943973	0.00571737	0.274642	1.51284	1.30913	0.210347	0.439949	-0.0749929	0.924933	-0.28534	0.311129	0.32702	7.17769	7.46303	7.25268		https://gnps.ucsd.edu/ProteoSAFe/result.jsp?task=94d7974737ba4a4c82453f11a3ee1a41&view=view_all_clusters_withID&show=true#{""""main.cluster index_lowerinput"""":""""111.0"""",""""main.cluster index_upperinput"""":""""111.0""""}	This Node is a Singleton	N/A	N/A	N/A	4.2731	4.2731	0	N/A	N/A	2827456000	126	111	-1	126	274.274	1	274.274	2827456000	CCCCCCCCCCCCN(CCO)CCO	missing	missing	CSIFingerID	Organic compounds	Organic nitrogen compounds	Organonitrogen compounds	Amines	1,2-aminoalcohols	0.000266667	0	0	9.09091e-05
id_11106	-0.00459169	-0.00902942	0.00394853	0.348285	6.83823	1.06594	-0.562991	0.347796	-0.118266	0.965625	0.444725	0.597204	0.4013	0.75573	0.311005	0.873996		https://gnps.ucsd.edu/ProteoSAFe/result.jsp?task=94d7974737ba4a4c82453f11a3ee1a41&view=view_all_clusters_withID&show=true#{""""main.cluster index_lowerinput"""":""""11106.0"""",""""main.cluster index_upperinput"""":""""11106.0""""}	This Node is a Singleton	N/A	Spectral Match to 9S-Hydroxy-10E,12Z,15Z-octadecatrienoic acid from NIST14	0.743962	6.5918	6.5918	0	N/A	CCMSLIB00003138827	14340780	39	11106	-1	39	277.216	1	277.216	14340780	CCC=CC=CC=CC=CCCCCCCCC(=O)O	missing	Spectral Match to 9S-Hydroxy-10E,12Z,15Z-octadecatrienoic acid from NIST14	CSIFingerID	Organic compounds	Lipids and lipid-like molecules	Fatty Acyls	Lineolic acids and derivatives	Lineolic acids and derivatives	0	0	0	0
id_1111	-0.00369927	-0.00927303	0.00629618	0.508993	17.4756	0.679903	-0.0211537	0.999622	0.96286	0.563048	0.984014	0.533171	0.556307	5.11709	4.13307	4.15423		https://gnps.ucsd.edu/ProteoSAFe/result.jsp?task=94d7974737ba4a4c82453f11a3ee1a41&view=view_all_clusters_withID&show=true#{""""main.cluster index_lowerinput"""":""""1111.0"""",""""main.cluster index_upperinput"""":""""1111.0""""}	https://gnps.ucsd.edu/ProteoSAFe/result.jsp?view=network_displayer&componentindex=64&task=94d7974737ba4a4c82453f11a3ee1a41&show=true	N/A	N/A	N/A	6.686	6.686	0	N/A	N/A	1217416000	80	1111	64	80	288.922	1	288.922	1217416000	missing	missing	missing	missing	unclassified	unclassified	unclassified	unclassified	unclassified	0	0	0	0
id_11110	-0.0131683	-0.00277351	-0.000450107	0.0242376	16.273	3.86172	-0.541364	0.228062	0.467728	0.438718	1.00909	0.0210283	0.0501824	0.61366	-0.395432	0.145932	Limu	https://gnps.ucsd.edu/ProteoSAFe/result.jsp?task=94d7974737ba4a4c82453f11a3ee1a41&view=view_all_clusters_withID&show=true#{""""main.cluster index_lowerinput"""":""""11110.0"""",""""main.cluster index_upperinput"""":""""11110.0""""}	https://gnps.ucsd.edu/ProteoSAFe/result.jsp?view=network_displayer&componentindex=1244&task=94d7974737ba4a4c82453f11a3ee1a41&show=true	N/A	N/A	N/A	8.1337	8.1337	0	N/A	N/A	11349110	23	11110	1244	23	365.269	1	365.269	11349110	CCCCC(C)(C)C(=O)C=CC1CCC(=O)C1CCCCCCC(=O)O	missing	missing	CSIFingerID	Organic compounds	Lipids and lipid-like molecules	Fatty Acyls	Eicosanoids	Prostaglandins and related compounds	0	0.000125	0	6.25e-05
id_11112	0.00246471	0.00166977	0.0040372	0.0887059	23.1192	2.48207	0.390975	0.701722	1.25313	0.0734382	0.862157	0.26722	0.132159	1.25074	0.388583	-0.0023922		https://gnps.ucsd.edu/ProteoSAFe/result.jsp?task=94d7974737ba4a4c82453f11a3ee1a41&view=view_all_clusters_withID&show=true#{""""main.cluster index_lowerinput"""":""""11112.0"""",""""main.cluster index_upperinput"""":""""11112.0""""}	https://gnps.ucsd.edu/ProteoSAFe/result.jsp?view=network_displayer&componentindex=106&task=94d7974737ba4a4c82453f11a3ee1a41&show=true	N/A	N/A	N/A	4.9563	4.9563	0	N/A	N/A	202420900	25	11112	106	25	291.195	1	291.195	202420900	CC12CCC3C4CCC(=O)C=C4C(CC3C2CCC1O)O	missing	missing	CSIFingerID	Organic compounds	Lipids and lipid-like molecules	Steroids and steroid derivatives	Estrane steroids	Estrogens and derivatives	0	0	0	0
id_11114	-0.00939857	0.00537012	0.00289312	0.0604282	9.69266	2.88655	-0.414584	0.335001	0.365147	0.531624	0.779731	0.0534114	0.0967572	0.185924	-0.593807	-0.179223		https://gnps.ucsd.edu/ProteoSAFe/result.jsp?task=94d7974737ba4a4c82453f11a3ee1a41&view=view_all_clusters_withID&show=true#{""""main.cluster index_lowerinput"""":""""11114.0"""",""""main.cluster index_upperinput"""":""""11114.0""""}	This Node is a Singleton	N/A	N/A	N/A	5.1269	5.1269	0	N/A	N/A	15642000	14	11114	-1	14	375.216	1	375.216	15642000	CC1CC(=O)N2C3C(C)(C)C4(CC(N(C)C4=O)O)CC53[CH]CC12C(=O)N5C	missing	missing	CSIFingerID	unclassified	unclassified	unclassified	unclassified	unclassified	0	0	0	0
id_11117	0.00117983	-0.00500732	0.00849133	0.317072	11.6991	1.16192	0.726544	0.32638	0.118937	0.977708	-0.607607	0.542118	0.370424	0.63975	1.24736	0.520814		https://gnps.ucsd.edu/ProteoSAFe/result.jsp?task=94d7974737ba4a4c82453f11a3ee1a41&view=view_all_clusters_withID&show=true#{""""main.cluster index_lowerinput"""":""""11117.0"""",""""main.cluster index_upperinput"""":""""11117.0""""}	This Node is a Singleton	N/A	N/A	N/A	5.3574	5.3574	0	N/A	N/A	51096210	35	11117	-1	35	391.245	1	391.245	51096210	CCCCCCCCCCC(C(=O)O)N=C(CN1C=NC2=C1N=CN=C2N)O	missing	missing	CSIFingerID	Organic compounds	Organic acids and derivatives	Carboxylic acids and derivatives	Amino acids, peptides, and analogues	N-acyl-alpha amino acids	0	0	0	0
id_11119	-0.00719643	0.000157908	0.00948708	0.0189298	18.3338	4.12864	-0.408145	0.44724	0.687428	0.188361	1.09557	0.0136338	0.0433618	0.67428	-0.421293	-0.0131484	Limu	https://gnps.ucsd.edu/ProteoSAFe/result.jsp?task=94d7974737ba4a4c82453f11a3ee1a41&view=view_all_clusters_withID&show=true#{""""main.cluster index_lowerinput"""":""""11119.0"""",""""main.cluster index_upperinput"""":""""11119.0""""}	This Node is a Singleton	N/A	N/A	N/A	5.6474	5.6474	0	N/A	N/A	19869410	20	11119	-1	20	359.219	1	359.219	19869410	CC1=NC=C(C=N1)C(CCCCCCC2=CC(=N)NC(=N)N2)CC(=O)O	missing	missing	CSIFingerID	Organic compounds	Lipids and lipid-like molecules	Fatty Acyls	Fatty acids and conjugates	Medium-chain fatty acids	0	0	0	0
id_11125	-0.0120389	0.0030845	-0.0142987	0.000402681	16.4302	8.46161	-0.314942	0.335742	0.719453	0.017411	1.03439	0.000244386	0.00227433	0.357678	-0.676716	-0.361775	Limu	https://gnps.ucsd.edu/ProteoSAFe/result.jsp?task=94d7974737ba4a4c82453f11a3ee1a41&view=view_all_clusters_withID&show=true#{""""main.cluster index_lowerinput"""":""""11125.0"""",""""main.cluster index_upperinput"""":""""11125.0""""}	https://gnps.ucsd.edu/ProteoSAFe/result.jsp?view=network_displayer&componentindex=866&task=94d7974737ba4a4c82453f11a3ee1a41&show=true	N/A	N/A	N/A	5.2783	5.2783	0	N/A	N/A	4012373	15	11125	866	15	373.199	1	373.199	4012373	#N/A	#N/A	#N/A	#N/A	#N/A	#N/A	#N/A	#N/A	#N/A	0	0	0	0
id_1113	-0.00231629	-0.011177	0.00687795	0.37808	5.57769	0.982173	0.524331	0.355177	0.182738	0.910042	-0.341592	0.708663	0.430883	3.53966	3.88126	3.35693		https://gnps.ucsd.edu/ProteoSAFe/result.jsp?task=94d7974737ba4a4c82453f11a3ee1a41&view=view_all_clusters_withID&show=true#{""""main.cluster index_lowerinput"""":""""1113.0"""",""""main.cluster index_upperinput"""":""""1113.0""""}	This Node is a Singleton	N/A	N/A	N/A	8.1201	8.1201	0	N/A	N/A	106108700	113	1113	-1	113	378.335	1	378.335	106108700	#N/A	#N/A	#N/A	#N/A	#N/A	#N/A	#N/A	#N/A	#N/A	0	0.00025	0	0.000114286
id_11138	-0.00935309	-0.0178809	0.00431996	0.0032506	36.3614	6.07002	1.22056	0.00646895	1.26804	0.0169529	0.0474789	0.993683	0.0116461	0.78084	0.733361	-0.487202	CoralLimu	https://gnps.ucsd.edu/ProteoSAFe/result.jsp?task=94d7974737ba4a4c82453f11a3ee1a41&view=view_all_clusters_withID&show=true#{""""main.cluster index_lowerinput"""":""""11138.0"""",""""main.cluster index_upperinput"""":""""11138.0""""}	https://gnps.ucsd.edu/ProteoSAFe/result.jsp?view=network_displayer&componentindex=100&task=94d7974737ba4a4c82453f11a3ee1a41&show=true	N/A	Spectral Match to 9-OxoOTrE from NIST14	0.738463	5.4151	5.4151	0	N/A	CCMSLIB00003139019	11770200	30	11138	100	30	275.201	1	275.201	11770200	CC12CCC3C4CCC(=O)C=C4CCC3C2CCC1O	missing	Spectral Match to 9-OxoOTrE from NIST14	CSIFingerID	Organic compounds	Lipids and lipid-like molecules	Steroids and steroid derivatives	Estrane steroids	Estrogens and derivatives	0	0	0	0
id_11144	0.00878247	0.0114343	0.00454841	0.00571714	17.2446	5.44041	-0.835009	0.011214	-0.881794	0.0236894	-0.0467849	0.98844	0.017435	-0.723501	-0.676716	0.158293	CCA	https://gnps.ucsd.edu/ProteoSAFe/result.jsp?task=94d7974737ba4a4c82453f11a3ee1a41&view=view_all_clusters_withID&show=true#{""""main.cluster index_lowerinput"""":""""11144.0"""",""""main.cluster index_upperinput"""":""""11144.0""""}	This Node is a Singleton	N/A	N/A	N/A	9.1751	9.1751	0	N/A	N/A	27161870	8	11144	-1	8	485.361	1	485.361	27161870	#N/A	#N/A	#N/A	#N/A	#N/A	#N/A	#N/A	#N/A	#N/A	0	0	0	0
id_1115	-0.000262306	-0.00654245	0.0168723	0.907863	0.935245	0.0967549	-0.161561	0.943156	0.0654807	0.992906	0.227042	0.914209	0.921943	0.206156	-0.0208858	0.140675		https://gnps.ucsd.edu/ProteoSAFe/result.jsp?task=94d7974737ba4a4c82453f11a3ee1a41&view=view_all_clusters_withID&show=true#{""""main.cluster index_lowerinput"""":""""1115.0"""",""""main.cluster index_upperinput"""":""""1115.0""""}	https://gnps.ucsd.edu/ProteoSAFe/result.jsp?view=network_displayer&componentindex=187&task=94d7974737ba4a4c82453f11a3ee1a41&show=true	N/A	N/A	N/A	6.74	6.74	0	N/A	N/A	168227500	25	1115	187	25	158.963	1	158.963	168227500	C(=P(=O)O)P(=O)(O)O	missing	missing	CSIFingerID	Organic compounds	Organic acids and derivatives	Organic phosphonic acids and derivatives	Organic phosphonic acids	Organic phosphonic acids	0	0.0001	0	4.87805e-05
id_1116	0.00121078	-0.00605412	-0.000741036	0.128622	19.2176	2.09352	0.560919	0.479074	1.1395	0.110469	0.578584	0.543905	0.174898	3.06742	2.48884	1.92792		https://gnps.ucsd.edu/ProteoSAFe/result.jsp?task=94d7974737ba4a4c82453f11a3ee1a41&view=view_all_clusters_withID&show=true#{""""main.cluster index_lowerinput"""":""""1116.0"""",""""main.cluster index_upperinput"""":""""1116.0""""}	This Node is a Singleton	N/A	N/A	N/A	4.7566	4.7566	0	N/A	N/A	90406100	87	1116	-1	87	279.094	1	279.094	90406100	C#CC1(CC(C)P(=S)(CC1C)C2=CC=CC=C2)O	missing	missing	CSIFingerID	unclassified	unclassified	unclassified	unclassified	unclassified	0	0	0	0
id_11160	-0.022573	-0.000883496	-0.0106571	7.2277e-05	28.5165	10.5048	-0.187112	0.756794	1.13005	0.0010175	1.31716	7.45287e-05	0.000576356	0.640448	-0.676716	-0.489604	Limu	https://gnps.ucsd.edu/ProteoSAFe/result.jsp?task=94d7974737ba4a4c82453f11a3ee1a41&view=view_all_clusters_withID&show=true#{""""main.cluster index_lowerinput"""":""""11160.0"""",""""main.cluster index_upperinput"""":""""11160.0""""}	https://gnps.ucsd.edu/ProteoSAFe/result.jsp?view=network_displayer&componentindex=260&task=94d7974737ba4a4c82453f11a3ee1a41&show=true	N/A	N/A	N/A	4.8036	4.8036	0	N/A	N/A	19400870	13	11160	260	13	313.18	1	313.18	19400870	C#CC1(CCC2C3CC(=O)C4=CC(=O)CCC4C3CCC21C)O	missing	missing	CSIFingerID	Organic compounds	Lipids and lipid-like molecules	Steroids and steroid derivatives	Estrane steroids	Estrogens and derivatives	0	0	0	0
id_1117	-0.0061067	-0.00726124	0.00432692	0.454951	9.39736	0.793802	-0.247832	0.893724	0.535231	0.67953	0.783063	0.42234	0.504776	1.90964	1.12658	1.37441		https://gnps.ucsd.edu/ProteoSAFe/result.jsp?task=94d7974737ba4a4c82453f11a3ee1a41&view=view_all_clusters_withID&show=true#{""""main.cluster index_lowerinput"""":""""1117.0"""",""""main.cluster index_upperinput"""":""""1117.0""""}	https://gnps.ucsd.edu/ProteoSAFe/result.jsp?view=network_displayer&componentindex=172&task=94d7974737ba4a4c82453f11a3ee1a41&show=true	N/A	N/A	N/A	0.795	0.795	0	N/A	N/A	43541740	47	1117	172	47	182.104	1	182.104	43541740	CC(C1=CC=CC1=N(=O)[O])N(C)C	missing	missing	CSIFingerID	Organic compounds	Organic 1,3-dipolar compounds	Allyl-type 1,3-dipolar organic compounds	Organic nitro compounds	C-nitro compounds	0	0	0	0
id_11171	0.00028233	0.00731512	-0.00141759	0.0334607	17.9611	3.51547	-0.885611	0.0412453	-0.0998733	0.969161	0.785738	0.138012	0.0619095	0.228695	-0.557042	0.328568	CCA	https://gnps.ucsd.edu/ProteoSAFe/result.jsp?task=94d7974737ba4a4c82453f11a3ee1a41&view=view_all_clusters_withID&show=true#{""""main.cluster index_lowerinput"""":""""11171.0"""",""""main.cluster index_upperinput"""":""""11171.0""""}	This Node is a Singleton	N/A	N/A	N/A	5.7009	5.7009	0	N/A	N/A	80099030	16	11171	-1	16	337.236	1	337.236	80099030	missing	missing	missing	missing	unclassified	unclassified	unclassified	unclassified	unclassified	0	0	0	0
id_11172	-0.0222432	0.000497791	-0.00905526	0.0528738	4.7108	3.02799	0.253615	0.412369	0.567476	0.0415136	0.313861	0.3496	0.0867303	-0.211101	-0.524963	-0.778577	Limu	https://gnps.ucsd.edu/ProteoSAFe/result.jsp?task=94d7974737ba4a4c82453f11a3ee1a41&view=view_all_clusters_withID&show=true#{""""main.cluster index_lowerinput"""":""""11172.0"""",""""main.cluster index_upperinput"""":""""11172.0""""}	This Node is a Singleton	N/A	N/A	N/A	6.6146	6.6146	0	N/A	N/A	3462375	7	11172	-1	7	321.242	1	321.242	3462375	CCCCCC=CCC=CC(C=CCC=CCCCC(=O)O)O	missing	missing	CSIFingerID	Organic compounds	Lipids and lipid-like molecules	Fatty Acyls	Eicosanoids	Hydroxyeicosatetraenoic acids	0.000166667	0	0	5.26316e-05
id_11178	0.00476548	0.00826798	0.00430514	0.0217461	23.9767	3.97869	-0.541023	0.353977	0.707225	0.270241	1.24825	0.0162734	0.0471957	0.89203	-0.356218	0.184805	Limu	https://gnps.ucsd.edu/ProteoSAFe/result.jsp?task=94d7974737ba4a4c82453f11a3ee1a41&view=view_all_clusters_withID&show=true#{""""main.cluster index_lowerinput"""":""""11178.0"""",""""main.cluster index_upperinput"""":""""11178.0""""}	https://gnps.ucsd.edu/ProteoSAFe/result.jsp?view=network_displayer&componentindex=21&task=94d7974737ba4a4c82453f11a3ee1a41&show=true	N/A	N/A	N/A	5.1301	5.1301	0	N/A	N/A	178125100	21	11178	21	21	295.226	1	295.226	178125100	CCCCCC=CC=CC(=O)CCCCCCCC(=O)O	missing	missing	CSIFingerID	Organic compounds	Lipids and lipid-like molecules	Fatty Acyls	Lineolic acids and derivatives	Lineolic acids and derivatives	0	0	0	0
id_11182	0.00128556	-0.0101381	0.00548006	0.619373	7.04133	0.48135	0.373619	0.813517	-0.28443	0.915154	-0.658049	0.609506	0.659932	0.824748	1.4828	1.10918		https://gnps.ucsd.edu/ProteoSAFe/result.jsp?task=94d7974737ba4a4c82453f11a3ee1a41&view=view_all_clusters_withID&show=true#{""""main.cluster index_lowerinput"""":""""11182.0"""",""""main.cluster index_upperinput"""":""""11182.0""""}	https://gnps.ucsd.edu/ProteoSAFe/result.jsp?view=network_displayer&componentindex=129&task=94d7974737ba4a4c82453f11a3ee1a41&show=true	N/A	Spectral Match to Genipin from NIST14	0.827899	0.0313	0.0313	0	N/A	CCMSLIB00003137962	137840400	41	11182	129	41	209.081	1	209.081	137840400	COC1=CC(=CC=C1C=CC(=O)OC)O	missing	Spectral Match to Genipin from NIST14	CSIFingerID	Organic compounds	Phenylpropanoids and polyketides	Cinnamic acids and derivatives	Hydroxycinnamic acids and derivatives	Hydroxycinnamic acids and derivatives	0	0	0	0
id_11184	-0.0150092	0.00287367	0.00439666	0.000544668	11.3419	8.10953	0.0940488	0.872043	0.828906	0.000769136	0.734857	0.00247564	0.00290129	0.0581409	-0.676716	-0.770765	Limu	https://gnps.ucsd.edu/ProteoSAFe/result.jsp?task=94d7974737ba4a4c82453f11a3ee1a41&view=view_all_clusters_withID&show=true#{""""main.cluster index_lowerinput"""":""""11184.0"""",""""main.cluster index_upperinput"""":""""11184.0""""}	https://gnps.ucsd.edu/ProteoSAFe/result.jsp?view=network_displayer&componentindex=355&task=94d7974737ba4a4c82453f11a3ee1a41&show=true	N/A	N/A	N/A	4.9328	4.9328	0	N/A	N/A	3180626	7	11184	355	7	313.18	1	313.18	3180626	CC12C=CC(=O)C=C2C(=CC3C4CCC(=O)C4(C)CCC31)CO	missing	missing	CSIFingerID	Organic compounds	Lipids and lipid-like molecules	Steroids and steroid derivatives	Androstane steroids	Androgens and derivatives	0	0	0	0
id_11185	-0.00745364	0.00133939	-0.00141401	0.00215409	18.8723	6.53335	-0.215913	0.705841	0.872843	0.0181362	1.08876	0.00174717	0.00847534	0.48076	-0.607996	-0.392083	Limu	https://gnps.ucsd.edu/ProteoSAFe/result.jsp?task=94d7974737ba4a4c82453f11a3ee1a41&view=view_all_clusters_withID&show=true#{""""main.cluster index_lowerinput"""":""""11185.0"""",""""main.cluster index_upperinput"""":""""11185.0""""}	This Node is a Singleton	N/A	N/A	N/A	9.3539	9.3539	0	N/A	N/A	8494506	13	11185	-1	13	641.42	1	641.42	8494506	#N/A	#N/A	#N/A	#N/A	#N/A	#N/A	#N/A	#N/A	#N/A	0.000125	0.000105263	-0.00025	4.65116e-05
id_11199	-0.000328027	0.0058943	-0.0126693	0.0145492	16.2576	4.41432	-0.7866	0.030934	0.0529703	0.987847	0.83957	0.0454903	0.0361106	0.162854	-0.676716	0.109883	CCALimu	https://gnps.ucsd.edu/ProteoSAFe/result.jsp?task=94d7974737ba4a4c82453f11a3ee1a41&view=view_all_clusters_withID&show=true#{""""main.cluster index_lowerinput"""":""""11199.0"""",""""main.cluster index_upperinput"""":""""11199.0""""}	https://gnps.ucsd.edu/ProteoSAFe/result.jsp?view=network_displayer&componentindex=410&task=94d7974737ba4a4c82453f11a3ee1a41&show=true	N/A	N/A	N/A	5.1428	5.1428	0	N/A	N/A	21089560	15	11199	410	15	349.201	1	349.201	21089560	missing	missing	missing	missing	unclassified	unclassified	unclassified	unclassified	unclassified	0	0	0	0
id_112	-0.00852962	-0.00740816	0.00527058	4.79633e-07	52.0949	16.8886	1.01941	0.00124899	1.85328	3.73473e-07	0.833863	0.0269338	9.98182e-06	8.05264	7.21878	6.19936	CoralLimu	https://gnps.ucsd.edu/ProteoSAFe/result.jsp?task=94d7974737ba4a4c82453f11a3ee1a41&view=view_all_clusters_withID&show=true#{""""main.cluster index_lowerinput"""":""""112.0"""",""""main.cluster index_upperinput"""":""""112.0""""}	https://gnps.ucsd.edu/ProteoSAFe/result.jsp?view=network_displayer&componentindex=85&task=94d7974737ba4a4c82453f11a3ee1a41&show=true	N/A	N/A	N/A	0.5187	0.5187	0	N/A	N/A	3673117000	109	112	85	109	200.973	1	200.973	3673117000	CS(=O)(=O)CC(=NC#N)O	missing	missing	CSIFingerID	unclassified	unclassified	unclassified	unclassified	unclassified	0.00128718	-0.000145202	0.00325087	0.0010481
id_11207	0.011706	-0.0100692	0.0177244	0.0362634	21.6275	3.42944	0.779225	0.131208	-0.311026	0.782401	-1.09025	0.0475911	0.0655759	-0.734346	0.355905	-0.42332	Coral	https://gnps.ucsd.edu/ProteoSAFe/result.jsp?task=94d7974737ba4a4c82453f11a3ee1a41&view=view_all_clusters_withID&show=true#{""""main.cluster index_lowerinput"""":""""11207.0"""",""""main.cluster index_upperinput"""":""""11207.0""""}	https://gnps.ucsd.edu/ProteoSAFe/result.jsp?view=network_displayer&componentindex=676&task=94d7974737ba4a4c82453f11a3ee1a41&show=true	N/A	N/A	N/A	0.6101	0.6101	0	N/A	N/A	136982300	13	11207	676	13	154.084	1	154.084	136982300	C[N+](C)(C)CCC(=O)[O-]	missing	missing	CSIFingerID	Organic compounds	Organic nitrogen compounds	Organonitrogen compounds	Quaternary ammonium salts	Tetraalkylammonium salts	0	0	0	0
id_11210	-0.0194108	-0.00154482	-0.00871767	9.78682e-06	52.3668	12.9734	-0.148707	0.888133	1.60058	0.000117681	1.74929	1.57277e-05	0.000116494	1.21867	-0.53062	-0.381913	Limu	https://gnps.ucsd.edu/ProteoSAFe/result.jsp?task=94d7974737ba4a4c82453f11a3ee1a41&view=view_all_clusters_withID&show=true#{""""main.cluster index_lowerinput"""":""""11210.0"""",""""main.cluster index_upperinput"""":""""11210.0""""}	https://gnps.ucsd.edu/ProteoSAFe/result.jsp?view=network_displayer&componentindex=777&task=94d7974737ba4a4c82453f11a3ee1a41&show=true	N/A	N/A	N/A	3.8234	3.8234	0	N/A	N/A	42862730	18	11210	777	18	333.206	1	333.206	42862730	CCC=CCC(C=CC1=C(CC=CCCCC(=O)O)C(=O)CC1)O	missing	missing	CSIFingerID	Organic compounds	Lipids and lipid-like molecules	Fatty Acyls	Eicosanoids	Prostaglandins and related compounds	0	0	0	0
id_1122	0.00220532	-0.011061	0.00309325	5.25308e-05	116.099	10.8922	2.18301	0.000174334	2.26264	0.000890881	0.0796319	0.990033	0.000443949	1.81406	1.73443	-0.448578	CoralLimu	https://gnps.ucsd.edu/ProteoSAFe/result.jsp?task=94d7974737ba4a4c82453f11a3ee1a41&view=view_all_clusters_withID&show=true#{""""main.cluster index_lowerinput"""":""""1122.0"""",""""main.cluster index_upperinput"""":""""1122.0""""}	This Node is a Singleton	N/A	N/A	N/A	5.3807	5.3807	0	N/A	N/A	191750300	35	1122	-1	35	535.288	1	535.288	191750300	#N/A	#N/A	#N/A	#N/A	#N/A	#N/A	#N/A	#N/A	#N/A	0.0005	0.000142857	0	0.000210526
id_11222	-0.00625476	-0.000257502	-0.00917806	0.00438791	33.7463	5.7346	-1.08832	0.0161068	0.174763	0.920154	1.26308	0.0134684	0.0145046	0.720997	-0.542085	0.546234	CCALimu	https://gnps.ucsd.edu/ProteoSAFe/result.jsp?task=94d7974737ba4a4c82453f11a3ee1a41&view=view_all_clusters_withID&show=true#{""""main.cluster index_lowerinput"""":""""11222.0"""",""""main.cluster index_upperinput"""":""""11222.0""""}	https://gnps.ucsd.edu/ProteoSAFe/result.jsp?view=network_displayer&componentindex=251&task=94d7974737ba4a4c82453f11a3ee1a41&show=true	N/A	N/A	N/A	6.355	6.355	0	N/A	N/A	74982600	21	11222	251	21	319.226	1	319.226	74982600	CC(=CC=O)CCC1C(=C)CCC2C1(C)CCCC2(C)C(=O)O	missing	missing	CSIFingerID	Organic compounds	Lipids and lipid-like molecules	Prenol lipids	Diterpenoids	Diterpenoids	0	0	0	0
id_1123	0.0053536	-0.0196176	0.0106796	8.59997e-18	817.17	59.7186	6.39181	1.21446e-10	2.54141	0.000996091	-3.8504	2.87534e-07	2.3088e-15	2.55512	6.40552	0.0137127	CoralLimu	https://gnps.ucsd.edu/ProteoSAFe/result.jsp?task=94d7974737ba4a4c82453f11a3ee1a41&view=view_all_clusters_withID&show=true#{""""main.cluster index_lowerinput"""":""""1123.0"""",""""main.cluster index_upperinput"""":""""1123.0""""}	This Node is a Singleton	N/A	N/A	N/A	8.2549	8.2549	0	N/A	N/A	1761004000	59	1123	-1	59	329.248	1	329.248	1761004000	CCC=CCCC=CC=CCC=CCC=CC=CCCCC(=O)O	missing	missing	CSIFingerID	Organic compounds	Lipids and lipid-like molecules	Fatty Acyls	Fatty acids and conjugates	Very long-chain fatty acids	0.00419921	0.00478984	0.00247561	0.00405018
id_11237	-0.0128992	0.00784881	0.0140693	0.00090139	31.3227	7.527	-0.219565	0.778485	1.16782	0.00727433	1.38739	0.000833374	0.00431139	0.890139	-0.49725	-0.277685	Limu	https://gnps.ucsd.edu/ProteoSAFe/result.jsp?task=94d7974737ba4a4c82453f11a3ee1a41&view=view_all_clusters_withID&show=true#{""""main.cluster index_lowerinput"""":""""11237.0"""",""""main.cluster index_upperinput"""":""""11237.0""""}	This Node is a Singleton	N/A	N/A	N/A	6.1212	6.1212	0	N/A	N/A	22610560	16	11237	-1	16	431.313	1	431.313	22610560	CCCCCCCCCCCCCC(=NC(C(C)O)C(=NC(C(C)O)C(=O)O)O)O	missing	missing	CSIFingerID	Organic compounds	Organic acids and derivatives	Carboxylic acids and derivatives	Amino acids, peptides, and analogues	Dipeptides	0	0	0	0
id_11239	-0.00351698	0.00237115	-0.00339697	0.00288245	35.4845	6.20497	-0.524084	0.358051	0.999725	0.0669624	1.52381	0.00185905	0.0106006	1.32202	-0.201787	0.322297	Limu	https://gnps.ucsd.edu/ProteoSAFe/result.jsp?task=94d7974737ba4a4c82453f11a3ee1a41&view=view_all_clusters_withID&show=true#{""""main.cluster index_lowerinput"""":""""11239.0"""",""""main.cluster index_upperinput"""":""""11239.0""""}	This Node is a Singleton	N/A	N/A	N/A	6.2471	6.2471	0	N/A	N/A	30910880	29	11239	-1	29	341.209	1	341.209	30910880	#N/A	#N/A	#N/A	#N/A	#N/A	#N/A	#N/A	#N/A	#N/A	0	0	0	0
id_11246	-0.00508269	0.00829152	-0.0155225	0.981193	0.0188935	0.01899	-0.0304699	0.979969	-0.0220533	0.992185	0.00841653	0.998802	0.984125	-0.599625	-0.608042	-0.577572		https://gnps.ucsd.edu/ProteoSAFe/result.jsp?task=94d7974737ba4a4c82453f11a3ee1a41&view=view_all_clusters_withID&show=true#{""""main.cluster index_lowerinput"""":""""11246.0"""",""""main.cluster index_upperinput"""":""""11246.0""""}	https://gnps.ucsd.edu/ProteoSAFe/result.jsp?view=network_displayer&componentindex=193&task=94d7974737ba4a4c82453f11a3ee1a41&show=true	N/A	N/A	N/A	7.8484	7.8484	0	N/A	N/A	1835399	6	11246	193	6	415.184	1	415.184	1835399	CC(N1C=NC2=C(N=CN=C21)O)OCCCCOC(C)N3C=NC4=C(N=CN=C43)O	missing	missing	CSIFingerID	unclassified	unclassified	unclassified	unclassified	unclassified	0	0	0	0
id_11252	-0.00484716	0.0049133	-0.0141532	1.62845e-07	53.5203	18.3494	-0.543815	0.118155	1.32068	0.000188764	1.8645	8.15755e-08	4.02317e-06	1.18778	-0.676716	-0.132901	Limu	https://gnps.ucsd.edu/ProteoSAFe/result.jsp?task=94d7974737ba4a4c82453f11a3ee1a41&view=view_all_clusters_withID&show=true#{""""main.cluster index_lowerinput"""":""""11252.0"""",""""main.cluster index_upperinput"""":""""11252.0""""}	This Node is a Singleton	N/A	N/A	N/A	5.6107	5.6107	0	N/A	N/A	28683820	21	11252	-1	21	283.205	1	283.205	28683820	C#CC1CCC2C3CCC4=CC(=O)CCC4C3CCC12C	missing	missing	CSIFingerID	Organic compounds	Lipids and lipid-like molecules	Steroids and steroid derivatives	Estrane steroids	Estrogens and derivatives	-0.000533333	0	0.000507937	-8.40245e-05
id_11253	0.000893563	0.0046092	0.00298028	0.0651076	12.4346	2.80771	-0.521482	0.270342	0.343164	0.654216	0.864647	0.0646677	0.103183	0.417471	-0.447176	0.0743062		https://gnps.ucsd.edu/ProteoSAFe/result.jsp?task=94d7974737ba4a4c82453f11a3ee1a41&view=view_all_clusters_withID&show=true#{""""main.cluster index_lowerinput"""":""""11253.0"""",""""main.cluster index_upperinput"""":""""11253.0""""}	This Node is a Singleton	N/A	N/A	N/A	5.2319	5.2319	0	N/A	N/A	34884830	18	11253	-1	18	389.232	1	389.232	34884830	CC(=O)OC1CCC2(C=O)C(=CCC3C4CCC(C4(C)CCC32)OC(=O)C)C1	missing	missing	CSIFingerID	unclassified	unclassified	unclassified	unclassified	unclassified	0	0	0	0
id_11268	-0.0155238	0.00131388	0.00392181	0.0777401	3.58957	2.62076	-0.0197533	0.99384	0.430617	0.1211	0.450371	0.0895554	0.119808	-0.226346	-0.676716	-0.656963		https://gnps.ucsd.edu/ProteoSAFe/result.jsp?task=94d7974737ba4a4c82453f11a3ee1a41&view=view_all_clusters_withID&show=true#{""""main.cluster index_lowerinput"""":""""11268.0"""",""""main.cluster index_upperinput"""":""""11268.0""""}	https://gnps.ucsd.edu/ProteoSAFe/result.jsp?view=network_displayer&componentindex=303&task=94d7974737ba4a4c82453f11a3ee1a41&show=true	N/A	N/A	N/A	6.4301	6.4301	0	N/A	N/A	5995741	7	11268	303	7	333.242	1	333.242	5995741	CC12CCC(=O)C=C2CC(CO)C3C1CCC4(C)C3CCC4(C)O	missing	missing	CSIFingerID	Organic compounds	Lipids and lipid-like molecules	Steroids and steroid derivatives	Androstane steroids	Androgens and derivatives	0	0	0	0
id_11273	-0.00330214	-0.0033672	0.00927026	0.0292905	11.8981	3.65812	0.268183	0.620971	0.897234	0.0229437	0.629052	0.136211	0.0568173	0.529225	-0.0998263	-0.368009	Limu	https://gnps.ucsd.edu/ProteoSAFe/result.jsp?task=94d7974737ba4a4c82453f11a3ee1a41&view=view_all_clusters_withID&show=true#{""""main.cluster index_lowerinput"""":""""11273.0"""",""""main.cluster index_upperinput"""":""""11273.0""""}	This Node is a Singleton	N/A	N/A	N/A	5.5703	5.5703	0	N/A	N/A	7971139	24	11273	-1	24	391.243	1	391.243	7971139	CC(=NC(C)C(=NC(C)C(=O)OCCOCCOCCOCCOC)O)C	missing	missing	CSIFingerID	Organic compounds	Organic acids and derivatives	Carboxylic acids and derivatives	Amino acids, peptides, and analogues	N-acyl-alpha amino acids and derivatives	0	0	0	0
id_11276	-0.0172903	-0.00452708	-0.00527528	0.200101	12.511	1.6351	0.674165	0.28193	0.798838	0.268559	0.124673	0.966384	0.251422	0.723315	0.598642	-0.0755226		https://gnps.ucsd.edu/ProteoSAFe/result.jsp?task=94d7974737ba4a4c82453f11a3ee1a41&view=view_all_clusters_withID&show=true#{""""main.cluster index_lowerinput"""":""""11276.0"""",""""main.cluster index_upperinput"""":""""11276.0""""}	https://gnps.ucsd.edu/ProteoSAFe/result.jsp?view=network_displayer&componentindex=146&task=94d7974737ba4a4c82453f11a3ee1a41&show=true	N/A	N/A	N/A	5.5012	5.5012	0	N/A	N/A	63527490	28	11276	146	28	566.322	1	566.322	63527490	CCC(=O)CC(CC1=CC=CC=C1)C(=NC(C(C)O)C(=O)CC(C(C)C)C(=NC(CC2=CC=CC=C2)C(=N)O)O)O	missing	missing	CSIFingerID	Organic compounds	Benzenoids	Benzene and substituted derivatives	Phenethylamines	Amphetamines and derivatives	0	0	0	0
id_11284	0.00867933	0.0100503	0.000704329	0.148373	5.65357	1.9449	-0.534961	0.125496	-0.248239	0.712705	0.286722	0.623033	0.196416	-0.242963	-0.529685	0.00527618		https://gnps.ucsd.edu/ProteoSAFe/result.jsp?task=94d7974737ba4a4c82453f11a3ee1a41&view=view_all_clusters_withID&show=true#{""""main.cluster index_lowerinput"""":""""11284.0"""",""""main.cluster index_upperinput"""":""""11284.0""""}	This Node is a Singleton	N/A	N/A	N/A	5.1192	5.1192	0	N/A	N/A	41403650	15	11284	-1	15	407.242	1	407.242	41403650	missing	missing	missing	missing	unclassified	unclassified	unclassified	unclassified	unclassified	0	0	0	0
id_11288	-0.00600243	0.00302465	-0.0140749	0.0764661	8.85166	2.63815	-0.293055	0.576394	0.46797	0.35599	0.761025	0.0609341	0.118161	0.34905	-0.411975	-0.11892		https://gnps.ucsd.edu/ProteoSAFe/result.jsp?task=94d7974737ba4a4c82453f11a3ee1a41&view=view_all_clusters_withID&show=true#{""""main.cluster index_lowerinput"""":""""11288.0"""",""""main.cluster index_upperinput"""":""""11288.0""""}	This Node is a Singleton	N/A	N/A	N/A	6.3063	6.3063	0	N/A	N/A	14178790	18	11288	-1	18	305.247	1	305.247	14178790	CCC=CCC=CCCCCC=CCC=CCCCC(=O)O	missing	missing	CSIFingerID	Organic compounds	Lipids and lipid-like molecules	Fatty Acyls	Fatty acids and conjugates	Long-chain fatty acids	0	0	0	0
id_11289	-0.0109782	-0.00146299	-0.00188839	4.24896e-07	40.3971	17.0509	-0.105163	0.903838	1.4215	7.81366e-06	1.52667	9.44984e-07	9.00556e-06	0.84995	-0.676716	-0.571554	Limu	https://gnps.ucsd.edu/ProteoSAFe/result.jsp?task=94d7974737ba4a4c82453f11a3ee1a41&view=view_all_clusters_withID&show=true#{""""main.cluster index_lowerinput"""":""""11289.0"""",""""main.cluster index_upperinput"""":""""11289.0""""}	https://gnps.ucsd.edu/ProteoSAFe/result.jsp?view=network_displayer&componentindex=443&task=94d7974737ba4a4c82453f11a3ee1a41&show=true	N/A	N/A	N/A	8.254	8.254	0	N/A	N/A	6690429	15	11289	443	15	399.326	1	399.326	6690429	CC(C)CCCC(=C)C1CCC2C3=CC(C4CC(=O)CCC4(C)C3CCC12C)O	missing	missing	CSIFingerID	Organic compounds	Lipids and lipid-like molecules	Steroids and steroid derivatives	Androstane steroids	Androgens and derivatives	0	0.000222222	0	5.71429e-05
id_11291	-0.0230475	0.000348627	-0.0080263	1.50595e-06	64.3212	15.3753	0.150627	0.88919	1.94287	4.32091e-06	1.79225	1.38794e-05	2.61399e-05	1.11553	-0.676716	-0.827344	Limu	https://gnps.ucsd.edu/ProteoSAFe/result.jsp?task=94d7974737ba4a4c82453f11a3ee1a41&view=view_all_clusters_withID&show=true#{""""main.cluster index_lowerinput"""":""""11291.0"""",""""main.cluster index_upperinput"""":""""11291.0""""}	https://gnps.ucsd.edu/ProteoSAFe/result.jsp?view=network_displayer&componentindex=701&task=94d7974737ba4a4c82453f11a3ee1a41&show=true	N/A	N/A	N/A	7.4429	7.4429	0	N/A	N/A	82727550	8	11291	701	8	515.346	1	515.346	82727550	CC(C)(C)OC(=NC(CC1CCCCC1)C(=NC(CC2CCCCC2)C(=O)OCC3=CC=CC=C3)O)O	missing	missing	CSIFingerID	unclassified	unclassified	unclassified	unclassified	unclassified	0.000285714	0	0	0.000102564
id_11298	-0.0120299	-0.00048673	-0.00291795	0.0666421	13.4206	2.78312	-0.552322	0.260038	0.341246	0.680068	0.893568	0.0680191	0.10519	0.653233	-0.240335	0.311987		https://gnps.ucsd.edu/ProteoSAFe/result.jsp?task=94d7974737ba4a4c82453f11a3ee1a41&view=view_all_clusters_withID&show=true#{""""main.cluster index_lowerinput"""":""""11298.0"""",""""main.cluster index_upperinput"""":""""11298.0""""}	https://gnps.ucsd.edu/ProteoSAFe/result.jsp?view=network_displayer&componentindex=17&task=94d7974737ba4a4c82453f11a3ee1a41&show=true	N/A	N/A	N/A	5.8167	5.8167	0	N/A	N/A	21472830	26	11298	17	26	293.211	1	293.211	21472830	CCC=CCC=CCC=CC(=O)CCCCCCC(=O)O	missing	missing	CSIFingerID	Organic compounds	Lipids and lipid-like molecules	Fatty Acyls	Lineolic acids and derivatives	Lineolic acids and derivatives	0	0	0	0
id_113	-0.00355424	-0.0105671	0.00989165	0.289658	28.182	1.25453	1.14561	0.287764	0.250575	0.956153	-0.895033	0.551226	0.342565	3.08086	3.9759	2.83029		https://gnps.ucsd.edu/ProteoSAFe/result.jsp?task=94d7974737ba4a4c82453f11a3ee1a41&view=view_all_clusters_withID&show=true#{""""main.cluster index_lowerinput"""":""""113.0"""",""""main.cluster index_upperinput"""":""""113.0""""}	https://gnps.ucsd.edu/ProteoSAFe/result.jsp?view=network_displayer&componentindex=1196&task=94d7974737ba4a4c82453f11a3ee1a41&show=true	N/A	Spectral Match to cis-5,8,11,14-Eicosatetraenoic acid from NIST14	0.849627	8.4298	8.4298	0	N/A	CCMSLIB00003137476	439353400	65	113	1196	65	305.248	1	305.248	439353400	CCCCCC=CCC=CCCCC=C=CCCCC(=O)O	missing	Spectral Match to cis-5,8,11,14-Eicosatetraenoic acid from NIST14	CSIFingerID	Organic compounds	Lipids and lipid-like molecules	Fatty Acyls	Fatty acids and conjugates	Long-chain fatty acids	0	0	0	0
id_1130	-0.00569913	-0.0098299	0.0025193	0.644817	11.3596	0.440719	0.758367	0.618312	0.453396	0.880035	-0.304972	0.941089	0.683517	1.63018	1.93515	1.17678		https://gnps.ucsd.edu/ProteoSAFe/result.jsp?task=94d7974737ba4a4c82453f11a3ee1a41&view=view_all_clusters_withID&show=true#{""""main.cluster index_lowerinput"""":""""1130.0"""",""""main.cluster index_upperinput"""":""""1130.0""""}	https://gnps.ucsd.edu/ProteoSAFe/result.jsp?view=network_displayer&componentindex=562&task=94d7974737ba4a4c82453f11a3ee1a41&show=true	N/A	N/A	N/A	7.7275	7.7275	0	N/A	N/A	514738600	32	1130	562	32	498.902	1	498.902	514738600	missing	missing	missing	missing	unclassified	unclassified	unclassified	unclassified	unclassified	-0.000153846	0.000105263	0	0
id_11301	-0.0182183	-0.00032134	-0.00566521	0.000325082	36.2853	8.71244	-0.70202	0.0836574	0.828667	0.0776352	1.53069	0.00020879	0.0019167	0.853971	-0.676716	0.0253034	Limu	https://gnps.ucsd.edu/ProteoSAFe/result.jsp?task=94d7974737ba4a4c82453f11a3ee1a41&view=view_all_clusters_withID&show=true#{""""main.cluster index_lowerinput"""":""""11301.0"""",""""main.cluster index_upperinput"""":""""11301.0""""}	https://gnps.ucsd.edu/ProteoSAFe/result.jsp?view=network_displayer&componentindex=156&task=94d7974737ba4a4c82453f11a3ee1a41&show=true	N/A	N/A	N/A	6.5982	6.5982	0	N/A	N/A	19595790	17	11301	156	17	275.201	1	275.201	19595790	CC12CCC3C4CCC(=O)C=C4CCC3C2CCC1O	missing	missing	CSIFingerID	Organic compounds	Lipids and lipid-like molecules	Steroids and steroid derivatives	Estrane steroids	Estrogens and derivatives	0	0	0	0
id_11304	-0.0143456	0.00168329	0.000489847	4.47078e-05	30.962	11.0889	-0.225877	0.674233	1.15564	0.000915137	1.38152	4.1415e-05	0.000391651	0.704804	-0.676716	-0.450839	Limu	https://gnps.ucsd.edu/ProteoSAFe/result.jsp?task=94d7974737ba4a4c82453f11a3ee1a41&view=view_all_clusters_withID&show=true#{""""main.cluster index_lowerinput"""":""""11304.0"""",""""main.cluster index_upperinput"""":""""11304.0""""}	https://gnps.ucsd.edu/ProteoSAFe/result.jsp?view=network_displayer&componentindex=748&task=94d7974737ba4a4c82453f11a3ee1a41&show=true	N/A	N/A	N/A	3.8971	3.8971	0	N/A	N/A	15009670	13	11304	748	13	331.19	1	331.19	15009670	C#CC1(CCC2C3C(CCC21C)C4(CCC(=O)C=C4CC3O)O)O	missing	missing	CSIFingerID	Organic compounds	Lipids and lipid-like molecules	Steroids and steroid derivatives	Estrane steroids	Estrogens and derivatives	0.000181818	0	0	5e-05
id_11309	0.00874717	0.00260445	0.00301622	0.0494324	20.9561	3.09942	0.260529	0.804858	1.17093	0.0441731	0.910405	0.134217	0.0821222	1.16362	0.253216	-0.00731298	Limu	https://gnps.ucsd.edu/ProteoSAFe/result.jsp?task=94d7974737ba4a4c82453f11a3ee1a41&view=view_all_clusters_withID&show=true#{""""main.cluster index_lowerinput"""":""""11309.0"""",""""main.cluster index_upperinput"""":""""11309.0""""}	This Node is a Singleton	N/A	N/A	N/A	6.0204	6.0204	0	N/A	N/A	133548500	30	11309	-1	30	275.201	1	275.201	133548500	CCCCCCCCC#CC#CC=CCCCC(=O)O	missing	missing	CSIFingerID	Organic compounds	Lipids and lipid-like molecules	Fatty Acyls	Fatty acids and conjugates	Long-chain fatty acids	0	0	0	0
id_11320	-0.0207651	-0.000198622	-0.0101697	2.65307e-07	113.685	17.6854	-0.272803	0.77861	2.32405	9.10378e-06	2.59686	4.31851e-07	6.03883e-06	2.14123	-0.455626	-0.182823	Limu	https://gnps.ucsd.edu/ProteoSAFe/result.jsp?task=94d7974737ba4a4c82453f11a3ee1a41&view=view_all_clusters_withID&show=true#{""""main.cluster index_lowerinput"""":""""11320.0"""",""""main.cluster index_upperinput"""":""""11320.0""""}	https://gnps.ucsd.edu/ProteoSAFe/result.jsp?view=network_displayer&componentindex=263&task=94d7974737ba4a4c82453f11a3ee1a41&show=true	N/A	N/A	N/A	0.8995	0.8995	0	N/A	N/A	127033000	21	11320	263	21	357.166	1	357.166	127033000	CC(=NC1C(CN2CCC(C2C1OC(=O)C)OC(=O)C)OC(=O)C)O	missing	missing	CSIFingerID	Organic compounds	Organoheterocyclic compounds	Indolizidines	unclassified	Indolizidines	0	0	0	0
id_11323	-0.00695662	-0.000635949	0.0019608	0.0565845	5.64161	2.95611	-0.177555	0.700101	0.427898	0.221276	0.605453	0.0450088	0.091715	-0.0712639	-0.676716	-0.499162	Limu	https://gnps.ucsd.edu/ProteoSAFe/result.jsp?task=94d7974737ba4a4c82453f11a3ee1a41&view=view_all_clusters_withID&show=true#{""""main.cluster index_lowerinput"""":""""11323.0"""",""""main.cluster index_upperinput"""":""""11323.0""""}	https://gnps.ucsd.edu/ProteoSAFe/result.jsp?view=network_displayer&componentindex=1520&task=94d7974737ba4a4c82453f11a3ee1a41&show=true	N/A	N/A	N/A	7.0955	7.0955	0	N/A	N/A	9138348	8	11323	1520	8	219.174	1	219.174	9138348	CC(=C1CC2C(=CCCC2(C)CC1=O)C)C	missing	missing	CSIFingerID	Organic compounds	Lipids and lipid-like molecules	Prenol lipids	Sesquiterpenoids	Sesquiterpenoids	0	0	0	0
id_11329	-0.00652688	-0.00428593	0.0117952	0.450245	3.10914	0.804365	0.203843	0.792615	0.461219	0.417786	0.257375	0.75017	0.500521	0.14927	-0.108105	-0.311948		https://gnps.ucsd.edu/ProteoSAFe/result.jsp?task=94d7974737ba4a4c82453f11a3ee1a41&view=view_all_clusters_withID&show=true#{""""main.cluster index_lowerinput"""":""""11329.0"""",""""main.cluster index_upperinput"""":""""11329.0""""}	This Node is a Singleton	N/A	N/A	N/A	5.2405	5.2405	0	N/A	N/A	9568725	19	11329	-1	19	391.245	1	391.245	9568725	CCCCCCCCCCC(C(=O)O)N=C(CN1C=NC2=C1N=CN=C2N)O	missing	missing	CSIFingerID	Organic compounds	Organic acids and derivatives	Carboxylic acids and derivatives	Amino acids, peptides, and analogues	N-acyl-alpha amino acids	0	0	0	0
id_11331	0.00409682	-0.00465512	0.0071616	0.345247	6.63874	1.07488	-0.384316	0.597494	-0.65467	0.333822	-0.270354	0.819757	0.398256	-0.361353	-0.0909984	0.293317		https://gnps.ucsd.edu/ProteoSAFe/result.jsp?task=94d7974737ba4a4c82453f11a3ee1a41&view=view_all_clusters_withID&show=true#{""""main.cluster index_lowerinput"""":""""11331.0"""",""""main.cluster index_upperinput"""":""""11331.0""""}	https://gnps.ucsd.edu/ProteoSAFe/result.jsp?view=network_displayer&componentindex=584&task=94d7974737ba4a4c82453f11a3ee1a41&show=true	N/A	N/A	N/A	6.1307	6.1307	0	N/A	N/A	52697420	16	11331	584	16	367.285	1	367.285	52697420	CCCCC(C)(C)C(C=CC1CCC(=O)C1CCCCCCC(=O)O)O	missing	missing	CSIFingerID	Organic compounds	Lipids and lipid-like molecules	Fatty Acyls	Eicosanoids	Prostaglandins and related compounds	0.000117647	0	0.000222222	9.7561e-05
id_11347	-0.0196192	0.00462628	0.000277109	0.00131713	7.31283	7.09228	0.150627	0.622414	0.690837	0.00112672	0.54021	0.0112627	0.00573105	-0.136507	-0.676716	-0.827344	Limu	https://gnps.ucsd.edu/ProteoSAFe/result.jsp?task=94d7974737ba4a4c82453f11a3ee1a41&view=view_all_clusters_withID&show=true#{""""main.cluster index_lowerinput"""":""""11347.0"""",""""main.cluster index_upperinput"""":""""11347.0""""}	https://gnps.ucsd.edu/ProteoSAFe/result.jsp?view=network_displayer&componentindex=1403&task=94d7974737ba4a4c82453f11a3ee1a41&show=true	N/A	N/A	N/A	6.4744	6.4744	0	N/A	N/A	2175782	5	11347	1403	5	419.241	1	419.241	2175782	CC1CC2C3CCC4=CC(=O)C(CC4(C)C3(CCC2(C)C1(C(=O)C)O)O)OC(=O)C	missing	missing	CSIFingerID	unclassified	unclassified	unclassified	unclassified	unclassified	0	0	0	0
id_11348	-0.0134796	-0.000251408	0.00319607	0.121201	7.67825	2.15547	-0.335022	0.508114	0.367027	0.547729	0.70205	0.104447	0.166608	0.174746	-0.527304	-0.192282		https://gnps.ucsd.edu/ProteoSAFe/result.jsp?task=94d7974737ba4a4c82453f11a3ee1a41&view=view_all_clusters_withID&show=true#{""""main.cluster index_lowerinput"""":""""11348.0"""",""""main.cluster index_upperinput"""":""""11348.0""""}	This Node is a Singleton	N/A	N/A	N/A	4.9796	4.9796	0	N/A	N/A	15787560	14	11348	-1	14	279.232	1	279.232	15787560	CCC=CCC=CCCC=CCCCCCCC(=O)O	missing	missing	CSIFingerID	Organic compounds	Lipids and lipid-like molecules	Fatty Acyls	Lineolic acids and derivatives	Lineolic acids and derivatives	0	0	0	0
id_11350	-0.00931479	-0.0142364	0.00828357	0.097552	11.5411	2.38239	0.736869	0.0949856	0.607934	0.29986	-0.128934	0.943891	0.141234	0.156897	0.285831	-0.451038		https://gnps.ucsd.edu/ProteoSAFe/result.jsp?task=94d7974737ba4a4c82453f11a3ee1a41&view=view_all_clusters_withID&show=true#{""""main.cluster index_lowerinput"""":""""11350.0"""",""""main.cluster index_upperinput"""":""""11350.0""""}	https://gnps.ucsd.edu/ProteoSAFe/result.jsp?view=network_displayer&componentindex=835&task=94d7974737ba4a4c82453f11a3ee1a41&show=true	N/A	N/A	N/A	7.0136	7.0136	0	N/A	N/A	11882320	20	11350	835	20	321.242	1	321.242	11882320	CC(=CCO)CCC1C(=C)CCC2C1(C)CCCC2(C)C(=O)O	missing	missing	CSIFingerID	Organic compounds	Lipids and lipid-like molecules	Prenol lipids	Diterpenoids	Diterpenoids	0	0	0	0
id_11351	0.00344037	-0.0021197	-0.0191731	0.40953	4.11217	0.900763	0.264672	0.717989	-0.244691	0.810657	-0.509363	0.388808	0.461572	-0.393466	0.115896	-0.148775		https://gnps.ucsd.edu/ProteoSAFe/result.jsp?task=94d7974737ba4a4c82453f11a3ee1a41&view=view_all_clusters_withID&show=true#{""""main.cluster index_lowerinput"""":""""11351.0"""",""""main.cluster index_upperinput"""":""""11351.0""""}	https://gnps.ucsd.edu/ProteoSAFe/result.jsp?view=network_displayer&componentindex=584&task=94d7974737ba4a4c82453f11a3ee1a41&show=true	N/A	N/A	N/A	6.6667	6.6667	0	N/A	N/A	17837130	18	11351	584	18	353.268	1	353.268	17837130	CCCCCC(C=CC1C(C)CC(=O)C1CCCCCCC(=O)O)O	missing	missing	CSIFingerID	unclassified	unclassified	unclassified	unclassified	unclassified	0	0	0	0
id_11358	0.00642236	0.00284682	0.00572741	0.0718009	8.12371	2.70447	-0.639388	0.0584368	-0.406633	0.417698	0.232755	0.739002	0.111984	-0.267556	-0.500311	0.139077		https://gnps.ucsd.edu/ProteoSAFe/result.jsp?task=94d7974737ba4a4c82453f11a3ee1a41&view=view_all_clusters_withID&show=true#{""""main.cluster index_lowerinput"""":""""11358.0"""",""""main.cluster index_upperinput"""":""""11358.0""""}	This Node is a Singleton	N/A	N/A	N/A	5.1752	5.1752	0	N/A	N/A	19070090	16	11358	-1	16	407.241	1	407.241	19070090	CCCCN(CCCC)C=NC1=NC(=C2C(=N1)N(C=N2)C3CC(C(CO)O3)O)O	missing	missing	CSIFingerID	Organic compounds	Nucleosides, nucleotides, and analogues	Purine nucleosides	Purine 2'-deoxyribonucleosides	Purine 2'-deoxyribonucleosides	0	0	0	0
id_11359	-0.00181892	0.00456185	-0.0101384	0.00305849	26.8865	6.13838	-1.05238	0.00597786	-0.0330858	0.995997	1.01929	0.0224987	0.011111	0.405005	-0.614289	0.438091	CCALimu	https://gnps.ucsd.edu/ProteoSAFe/result.jsp?task=94d7974737ba4a4c82453f11a3ee1a41&view=view_all_clusters_withID&show=true#{""""main.cluster index_lowerinput"""":""""11359.0"""",""""main.cluster index_upperinput"""":""""11359.0""""}	This Node is a Singleton	N/A	N/A	N/A	5.8136	5.8136	0	N/A	N/A	30566100	21	11359	-1	21	359.219	1	359.219	30566100	CCCCN1C(=O)C2=C(N=C(N2C)N3C(=CC(=N3)CC)CC)N(C)C1=O	missing	missing	CSIFingerID	unclassified	unclassified	unclassified	unclassified	unclassified	0	0.000363636	0	0.000121212
id_11364	-0.000969559	-0.00476254	-0.00897806	0.0133651	13.2812	4.50679	-0.793353	0.0126862	-0.20065	0.803618	0.592704	0.141652	0.0339995	-0.0840128	-0.676716	0.116637	CCA	https://gnps.ucsd.edu/ProteoSAFe/result.jsp?task=94d7974737ba4a4c82453f11a3ee1a41&view=view_all_clusters_withID&show=true#{""""main.cluster index_lowerinput"""":""""11364.0"""",""""main.cluster index_upperinput"""":""""11364.0""""}	https://gnps.ucsd.edu/ProteoSAFe/result.jsp?view=network_displayer&componentindex=756&task=94d7974737ba4a4c82453f11a3ee1a41&show=true	N/A	N/A	N/A	5.2623	5.2623	0	N/A	N/A	8602181	15	11364	756	15	313.18	1	313.18	8602181	CC(=O)OC1CCC2C3CCC4=CC(=O)CCC4=C3C=CC21C	missing	missing	CSIFingerID	Organic compounds	Lipids and lipid-like molecules	Steroids and steroid derivatives	Steroid esters	Steroid esters	0	0.000235294	0	0.000102564
id_11367	-0.00296522	0.00523148	0.00356582	0.00438885	43.8982	5.73436	-1.43693	0.00434535	-0.341657	0.78354	1.09527	0.0781905	0.0145046	0.945694	-0.149577	1.28735	CCA	https://gnps.ucsd.edu/ProteoSAFe/result.jsp?task=94d7974737ba4a4c82453f11a3ee1a41&view=view_all_clusters_withID&show=true#{""""main.cluster index_lowerinput"""":""""11367.0"""",""""main.cluster index_upperinput"""":""""11367.0""""}	This Node is a Singleton	N/A	N/A	N/A	5.0858	5.0858	0	N/A	N/A	52387770	33	11367	-1	33	359.22	1	359.22	52387770	CCCC(=NC1=CC=CC(=C1)NC(=NC(C)C2=NN=CN2C(C)C)O)O	missing	missing	CSIFingerID	Organic compounds	Benzenoids	Benzene and substituted derivatives	unclassified	Benzene and substituted derivatives	0	0.000210526	0	0.000102564
id_11369	-0.0119341	-0.00538158	0.00151091	0.530121	2.79909	0.638695	-0.00745663	0.999725	0.385909	0.581938	0.393365	0.554459	0.57666	0.22749	-0.165876	-0.158419		https://gnps.ucsd.edu/ProteoSAFe/result.jsp?task=94d7974737ba4a4c82453f11a3ee1a41&view=view_all_clusters_withID&show=true#{""""main.cluster index_lowerinput"""":""""11369.0"""",""""main.cluster index_upperinput"""":""""11369.0""""}	This Node is a Singleton	N/A	N/A	N/A	5.2276	5.2276	0	N/A	N/A	7348198	20	11369	-1	20	319.227	1	319.227	7348198	CCCCCC=CC=C1C=CC(=O)C1CCCCCCC(=O)O	missing	missing	CSIFingerID	Organic compounds	Lipids and lipid-like molecules	Fatty Acyls	Eicosanoids	Prostaglandins and related compounds	0	0	0	0
id_11374	-0.022336	-0.000362764	-0.00768333	1.06036e-05	17.5818	12.8725	0.0943403	0.868436	1.02259	2.26758e-05	0.928246	8.31938e-05	0.000124674	0.251529	-0.676716	-0.771057	Limu	https://gnps.ucsd.edu/ProteoSAFe/result.jsp?task=94d7974737ba4a4c82453f11a3ee1a41&view=view_all_clusters_withID&show=true#{""""main.cluster index_lowerinput"""":""""11374.0"""",""""main.cluster index_upperinput"""":""""11374.0""""}	https://gnps.ucsd.edu/ProteoSAFe/result.jsp?view=network_displayer&componentindex=1437&task=94d7974737ba4a4c82453f11a3ee1a41&show=true	N/A	N/A	N/A	4.5024	4.5024	0	N/A	N/A	3123131	9	11374	1437	9	297.186	1	297.186	3123131	#N/A	#N/A	#N/A	#N/A	#N/A	#N/A	#N/A	#N/A	#N/A	0	0	0	0
id_11376	-0.0163356	0.000806046	0.00097195	7.85056e-05	21.0469	10.4049	-0.163055	0.752792	0.969229	0.00110342	1.13228	7.99732e-05	0.000613868	0.455567	-0.676716	-0.513662	Limu	https://gnps.ucsd.edu/ProteoSAFe/result.jsp?task=94d7974737ba4a4c82453f11a3ee1a41&view=view_all_clusters_withID&show=true#{""""main.cluster index_lowerinput"""":""""11376.0"""",""""main.cluster index_upperinput"""":""""11376.0""""}	https://gnps.ucsd.edu/ProteoSAFe/result.jsp?view=network_displayer&componentindex=113&task=94d7974737ba4a4c82453f11a3ee1a41&show=true	N/A	N/A	N/A	4.6443	4.6443	0	N/A	N/A	6701152	13	11376	113	13	235.169	1	235.169	6701152	CC1CCC2C(C)CCC(C(=C)C(=O)O)C2=C1	missing	missing	CSIFingerID	Organic compounds	Lipids and lipid-like molecules	Prenol lipids	Sesquiterpenoids	Sesquiterpenoids	0	0	0	0
id_11377	-0.0106577	-0.00044986	0.00282677	6.51421e-05	32.6947	10.6307	-0.32607	0.476073	1.11603	0.00247917	1.4421	4.56167e-05	0.000527821	0.902908	-0.539194	-0.213124	Limu	https://gnps.ucsd.edu/ProteoSAFe/result.jsp?task=94d7974737ba4a4c82453f11a3ee1a41&view=view_all_clusters_withID&show=true#{""""main.cluster index_lowerinput"""":""""11377.0"""",""""main.cluster index_upperinput"""":""""11377.0""""}	https://gnps.ucsd.edu/ProteoSAFe/result.jsp?view=network_displayer&componentindex=18&task=94d7974737ba4a4c82453f11a3ee1a41&show=true	InChI=1S/C24H32O7/c1-25-13-18(8-16-6-7-20(27-3)21(10-16)28-4)19(14-26-2)9-17-11-22(29-5)24-23(12-17)30-15-31-24/h6-7,10-12,18-19H,8-9,13-15H2,1-5H3	NCGC00385811-01!6-[3-[(3,4-dimethoxyphenyl)methyl]-4-methoxy-2-(methoxymethyl)butyl]-4-methoxy-1,3-benzodioxole	0.929693	5.3428	5.3428	0	COCC(CC1=CC=C(OC)C(OC)=C1)C(COC)CC2=CC3=C(OCO3)C(OC)=C2	CCMSLIB00000848625	7429603	21	11377	18	21	415.204	1	415.204	7429603	C1=CC=C(C=C1)C=CCC2=CC=C(C=C2)C(=O)C3=CC=C(CC=CC4=CC=CC=C4)C=C3	COCC(CC1=CC=C(OC)C(OC)=C1)C(COC)CC2=CC3=C(OCO3)C(OC)=C2	NCGC00385811-01!6-[3-[(3,4-dimethoxyphenyl)methyl]-4-methoxy-2-(methoxymethyl)butyl]-4-methoxy-1,3-benzodioxole	MS2	Organic compounds	Lignans, neolignans and related compounds	Dibenzylbutane lignans	unclassified	Dibenzylbutane lignans	0.000363636	0.000333333	0.000285714	0.000333333
id_1138	-0.0063934	-0.0101274	0.0104292	0.44829	9.60037	0.808787	-0.162357	0.953005	-0.78872	0.435348	-0.626363	0.575584	0.498642	0.624761	1.25112	1.41348		https://gnps.ucsd.edu/ProteoSAFe/result.jsp?task=94d7974737ba4a4c82453f11a3ee1a41&view=view_all_clusters_withID&show=true#{""""main.cluster index_lowerinput"""":""""1138.0"""",""""main.cluster index_upperinput"""":""""1138.0""""}	https://gnps.ucsd.edu/ProteoSAFe/result.jsp?view=network_displayer&componentindex=170&task=94d7974737ba4a4c82453f11a3ee1a41&show=true	N/A	N/A	N/A	6.4847	6.4847	0	N/A	N/A	44206170	43	1138	170	43	319.227	1	319.227	44206170	CCCCCC=CC=C1C(CC=CCCCC(=O)O)CCC1=O	missing	missing	CSIFingerID	Organic compounds	Lipids and lipid-like molecules	Fatty Acyls	Eicosanoids	Prostaglandins and related compounds	0	0	0	0
id_11381	-0.013402	-0.00297218	-0.00818017	0.00343945	24.0125	6.00673	-0.471324	0.305515	0.782423	0.0926096	1.25375	0.00223516	0.012139	0.698308	-0.555439	-0.0841154	Limu	https://gnps.ucsd.edu/ProteoSAFe/result.jsp?task=94d7974737ba4a4c82453f11a3ee1a41&view=view_all_clusters_withID&show=true#{""""main.cluster index_lowerinput"""":""""11381.0"""",""""main.cluster index_upperinput"""":""""11381.0""""}	https://gnps.ucsd.edu/ProteoSAFe/result.jsp?view=network_displayer&componentindex=17&task=94d7974737ba4a4c82453f11a3ee1a41&show=true	N/A	N/A	N/A	5.6408	5.6408	0	N/A	N/A	11876440	17	11381	17	17	293.211	1	293.211	11876440	CC1CCC2C(C)(CCCC2(C)C(=O)O)C1C=CC(=O)C	missing	missing	CSIFingerID	Organic compounds	Lipids and lipid-like molecules	Prenol lipids	Sesquiterpenoids	Sesquiterpenoids	0	0	0	0
id_11399	-0.0107	0.00772244	0.00719161	0.0856349	5.40509	2.51907	-0.169367	0.749153	0.42277	0.268979	0.592137	0.0703746	0.128676	-0.0845796	-0.676716	-0.50735		https://gnps.ucsd.edu/ProteoSAFe/result.jsp?task=94d7974737ba4a4c82453f11a3ee1a41&view=view_all_clusters_withID&show=true#{""""main.cluster index_lowerinput"""":""""11399.0"""",""""main.cluster index_upperinput"""":""""11399.0""""}	https://gnps.ucsd.edu/ProteoSAFe/result.jsp?view=network_displayer&componentindex=292&task=94d7974737ba4a4c82453f11a3ee1a41&show=true	N/A	N/A	N/A	6.5773	6.5773	0	N/A	N/A	11015640	7	11399	292	7	359.221	1	359.221	11015640	CC1CCN2C3C(C)(C)C4(CC(=O)N(C)C4=O)CC53[CH]CC12C(=O)N5C	missing	missing	CSIFingerID	unclassified	unclassified	unclassified	unclassified	unclassified	0	0	0	0
id_114	-0.00587519	-0.00517105	0.00732756	0.289188	22.0999	1.2562	0.563061	0.677885	1.22767	0.259288	0.664609	0.656807	0.342116	1.3608	0.696194	0.133133		https://gnps.ucsd.edu/ProteoSAFe/result.jsp?task=94d7974737ba4a4c82453f11a3ee1a41&view=view_all_clusters_withID&show=true#{""""main.cluster index_lowerinput"""":""""114.0"""",""""main.cluster index_upperinput"""":""""114.0""""}	This Node is a Singleton	N/A	N/A	N/A	0.5592	0.5592	0	N/A	N/A	277136300	20	114	-1	20	1336.74	2	668.87	277136300	#N/A	#N/A	#N/A	#N/A	#N/A	#N/A	#N/A	#N/A	#N/A	0	0	0	0
id_1140	-0.0156829	-0.000760463	0.00737167	2.17508e-05	117.466	11.9756	-1.91421	0.000642189	0.55257	0.608814	2.46678	9.57055e-05	0.000220909	2.21342	-0.253359	1.66085	CCALimu	https://gnps.ucsd.edu/ProteoSAFe/result.jsp?task=94d7974737ba4a4c82453f11a3ee1a41&view=view_all_clusters_withID&show=true#{""""main.cluster index_lowerinput"""":""""1140.0"""",""""main.cluster index_upperinput"""":""""1140.0""""}	https://gnps.ucsd.edu/ProteoSAFe/result.jsp?view=network_displayer&componentindex=944&task=94d7974737ba4a4c82453f11a3ee1a41&show=true	N/A	N/A	N/A	3.8113	3.8113	0	N/A	N/A	59893770	38	1140	944	38	317.15	1	317.15	59893770	C#CCCCC(=NCC(=NC(CC1=CC=CC=C1)C(=O)O)O)O	missing	missing	CSIFingerID	Organic compounds	Organic acids and derivatives	Carboxylic acids and derivatives	Amino acids, peptides, and analogues	Dipeptides	-0.000507692	0.00144444	-1.51515e-05	0.000425274
id_11402	0.00473639	-0.00134737	-0.00747394	0.200992	9.40469	1.63051	-0.522437	0.363443	-0.745982	0.219443	-0.223545	0.864496	0.252166	-0.124827	0.0987181	0.621155		https://gnps.ucsd.edu/ProteoSAFe/result.jsp?task=94d7974737ba4a4c82453f11a3ee1a41&view=view_all_clusters_withID&show=true#{""""main.cluster index_lowerinput"""":""""11402.0"""",""""main.cluster index_upperinput"""":""""11402.0""""}	This Node is a Singleton	N/A	N/A	N/A	6.5031	6.5031	0	N/A	N/A	25613060	26	11402	-1	26	365.206	1	365.206	25613060	CC(C)CCN=C(C(CCC1=CC=CC=C1)N=C(C(CC(=O)O)O)O)O	missing	missing	CSIFingerID	Organic compounds	Organic acids and derivatives	Hydroxy acids and derivatives	Beta hydroxy acids and derivatives	Beta hydroxy acids and derivatives	0	0	0	0
id_11404	-0.0200636	0.0134427	0.00396108	8.92264e-05	15.999	10.2504	0.150627	0.730573	0.999265	0.000110282	0.848637	0.000846792	0.00067977	0.171921	-0.676716	-0.827344	Limu	https://gnps.ucsd.edu/ProteoSAFe/result.jsp?task=94d7974737ba4a4c82453f11a3ee1a41&view=view_all_clusters_withID&show=true#{""""main.cluster index_lowerinput"""":""""11404.0"""",""""main.cluster index_upperinput"""":""""11404.0""""}	This Node is a Singleton	N/A	N/A	N/A	5.1902	5.1902	0	N/A	N/A	11709850	7	11404	-1	7	297.185	1	297.185	11709850	C#CC1CC2(C)C(CCC2=O)C3CC=C4CC(=O)CCC4C13	missing	missing	CSIFingerID	unclassified	unclassified	unclassified	unclassified	unclassified	0	0	0	0
id_11414	0.00657195	0.00893136	-0.00242556	0.00656756	12.035	5.28686	-0.70793	0.0111737	-0.72024	0.0305458	-0.0123104	0.99888	0.0192815	-0.615929	-0.603619	0.104311	CCA	https://gnps.ucsd.edu/ProteoSAFe/result.jsp?task=94d7974737ba4a4c82453f11a3ee1a41&view=view_all_clusters_withID&show=true#{""""main.cluster index_lowerinput"""":""""11414.0"""",""""main.cluster index_upperinput"""":""""11414.0""""}	This Node is a Singleton	N/A	N/A	N/A	5.2485	5.2485	0	N/A	N/A	16513440	12	11414	-1	12	370.259	1	370.259	16513440	missing	missing	missing	missing	unclassified	unclassified	unclassified	unclassified	unclassified	0	0	0	0
id_1142	-0.0034066	-0.00755382	0.0023358	0.745162	5.65482	0.295021	-0.366374	0.859352	0.209887	0.963798	0.576261	0.747823	0.774891	1.40793	0.831673	1.19805		https://gnps.ucsd.edu/ProteoSAFe/result.jsp?task=94d7974737ba4a4c82453f11a3ee1a41&view=view_all_clusters_withID&show=true#{""""main.cluster index_lowerinput"""":""""1142.0"""",""""main.cluster index_upperinput"""":""""1142.0""""}	https://gnps.ucsd.edu/ProteoSAFe/result.jsp?view=network_displayer&componentindex=60&task=94d7974737ba4a4c82453f11a3ee1a41&show=true	N/A	N/A	N/A	3.7908	3.7908	0	N/A	N/A	313707200	35	1142	60	35	154.99	1	154.99	313707200	missing	missing	missing	missing	unclassified	unclassified	unclassified	unclassified	unclassified	-0.000142857	0	0	-4.7619e-05
id_1143	-0.0040831	-0.00857878	0.00123735	0.0661489	65.0633	2.79096	-0.188105	0.967629	1.76995	0.122954	1.95806	0.069223	0.104607	2.78425	0.826191	1.0143		https://gnps.ucsd.edu/ProteoSAFe/result.jsp?task=94d7974737ba4a4c82453f11a3ee1a41&view=view_all_clusters_withID&show=true#{""""main.cluster index_lowerinput"""":""""1143.0"""",""""main.cluster index_upperinput"""":""""1143.0""""}	https://gnps.ucsd.edu/ProteoSAFe/result.jsp?view=network_displayer&componentindex=47&task=94d7974737ba4a4c82453f11a3ee1a41&show=true	N/A	N/A	N/A	4.7003	4.7003	0	N/A	N/A	483592500	37	1143	47	37	184.986	1	184.986	483592500	missing	missing	missing	missing	unclassified	unclassified	unclassified	unclassified	unclassified	-0.000153846	0	0.00025	0
id_11430	-0.0019841	-0.00736697	0.00385762	0.437907	3.85273	0.832604	-0.393584	0.487273	-5.58342e-05	1	0.393528	0.571632	0.488762	0.260873	-0.132655	0.260929		https://gnps.ucsd.edu/ProteoSAFe/result.jsp?task=94d7974737ba4a4c82453f11a3ee1a41&view=view_all_clusters_withID&show=true#{""""main.cluster index_lowerinput"""":""""11430.0"""",""""main.cluster index_upperinput"""":""""11430.0""""}	This Node is a Singleton	N/A	N/A	N/A	5.8623	5.8623	0	N/A	N/A	17507580	24	11430	-1	24	389.23	1	389.23	17507580	#N/A	#N/A	#N/A	#N/A	#N/A	#N/A	#N/A	#N/A	#N/A	0	0	0	0
id_11444	0.000799064	-0.00794998	0.00598946	0.993572	0.026683	0.00644905	-0.000367844	0.999999	0.0378755	0.99445	0.0382434	0.994065	0.99456	0.144226	0.105983	0.106351		https://gnps.ucsd.edu/ProteoSAFe/result.jsp?task=94d7974737ba4a4c82453f11a3ee1a41&view=view_all_clusters_withID&show=true#{""""main.cluster index_lowerinput"""":""""11444.0"""",""""main.cluster index_upperinput"""":""""11444.0""""}	https://gnps.ucsd.edu/ProteoSAFe/result.jsp?view=network_displayer&componentindex=18&task=94d7974737ba4a4c82453f11a3ee1a41&show=true	InChI=1S/C24H32O7/c1-11-19-14(30-21(11)27)9-16-23(6)15(7-8-24(16)20(19)31-24)22(4,5)17(28-12(2)25)10-18(23)29-13(3)26/h14-18,20H,7-10H2,1-6H3/t14-,15-,16+,17+,18+,20-,23-,24+/m1/s1	NCGC00347704-02_C24H32O7_2H-Oxireno[1,10a]phenanthro[3,2-b]furan-10(11bH)-one, 5,7-bis(acetyloxy)-3,3a,4,5,6,7,7a,7b,8,8a-decahydro-4,4,7a,11-tetramethyl-, (1aS,3aR,5S,7S,7aR,7bS,8aR,11bR)-	0.910969	5.5189	5.5189	0	CC(=O)O[C@H]1C[C@H](OC(C)=O)[C@]2(C)[C@H](CC[C@@]34O[C@@H]3C/5=C(C)/C(=O)O[C@@H]5C[C@@H]24)C1(C)C	CCMSLIB00000853048	6337873	29	11444	18	29	415.205	1	415.205	6337873	C1=CC=C(C=C1)C=CCC2=CC=C(C=C2)C(=O)C3=CC=C(CC=CC4=CC=CC=C4)C=C3	CC(=O)O[C@H]1C[C@H](OC(C)=O)[C@]2(C)[C@H](CC[C@@]34O[C@@H]3C/5=C(C)/C(=O)O[C@@H]5C[C@@H]24)C1(C)C	NCGC00347704-02_C24H32O7_2H-Oxireno[1,10a]phenanthro[3,2-b]furan-10(11bH)-one, 5,7-bis(acetyloxy)-3,3a,4,5,6,7,7a,7b,8,8a-decahydro-4,4,7a,11-tetramethyl-, (1aS,3aR,5S,7S,7aR,7bS,8aR,11bR)-	MS2	Organic compounds	Organoheterocyclic compounds	Naphthofurans	unclassified	Naphthofurans	0	0	0	0
id_11448	-0.00647986	0.00175487	-0.0131877	3.96197e-05	35.7497	11.2367	-0.146327	0.864434	1.30756	0.000416795	1.45389	5.32971e-05	0.000354947	0.866722	-0.587169	-0.440842	Limu	https://gnps.ucsd.edu/ProteoSAFe/result.jsp?task=94d7974737ba4a4c82453f11a3ee1a41&view=view_all_clusters_withID&show=true#{""""main.cluster index_lowerinput"""":""""11448.0"""",""""main.cluster index_upperinput"""":""""11448.0""""}	https://gnps.ucsd.edu/ProteoSAFe/result.jsp?view=network_displayer&componentindex=340&task=94d7974737ba4a4c82453f11a3ee1a41&show=true	N/A	N/A	N/A	5.7179	5.7179	0	N/A	N/A	18200190	15	11448	340	15	698.432	1	698.432	18200190	#N/A	#N/A	#N/A	#N/A	#N/A	#N/A	#N/A	#N/A	#N/A	0	0	0	0
id_11449	-0.00223817	-0.00869544	0.0105506	0.00278517	65.8795	6.24358	1.1494	0.0727863	2.08319	0.00227368	0.933785	0.255199	0.0103075	2.13765	1.20387	0.054463	Limu	https://gnps.ucsd.edu/ProteoSAFe/result.jsp?task=94d7974737ba4a4c82453f11a3ee1a41&view=view_all_clusters_withID&show=true#{""""main.cluster index_lowerinput"""":""""11449.0"""",""""main.cluster index_upperinput"""":""""11449.0""""}	https://gnps.ucsd.edu/ProteoSAFe/result.jsp?view=network_displayer&componentindex=85&task=94d7974737ba4a4c82453f11a3ee1a41&show=true	N/A	N/A	N/A	3.5106	3.5106	0	N/A	N/A	88135980	49	11449	85	49	255.944	1	255.944	88135980	missing	missing	missing	missing	unclassified	unclassified	unclassified	unclassified	unclassified	0.000166667	0	0	5.71429e-05
id_1145	-0.00245219	-0.0112658	0.0093351	0.575412	16.9218	0.555735	0.922344	0.548279	0.591274	0.832079	-0.33107	0.941229	0.618328	2.69397	3.02504	2.1027		https://gnps.ucsd.edu/ProteoSAFe/result.jsp?task=94d7974737ba4a4c82453f11a3ee1a41&view=view_all_clusters_withID&show=true#{""""main.cluster index_lowerinput"""":""""1145.0"""",""""main.cluster index_upperinput"""":""""1145.0""""}	https://gnps.ucsd.edu/ProteoSAFe/result.jsp?view=network_displayer&componentindex=64&task=94d7974737ba4a4c82453f11a3ee1a41&show=true	N/A	N/A	N/A	5.9947	5.9947	0	N/A	N/A	611561300	53	1145	64	53	288.922	1	288.922	611561300	missing	missing	missing	missing	unclassified	unclassified	unclassified	unclassified	unclassified	0	0	0	0
id_11452	-0.0178768	0.000739531	-0.00702268	4.61263e-05	18.18	11.0508	-0.0307938	0.987578	0.976912	0.000238129	1.00771	9.97669e-05	0.000402493	0.330989	-0.676716	-0.645923	Limu	https://gnps.ucsd.edu/ProteoSAFe/result.jsp?task=94d7974737ba4a4c82453f11a3ee1a41&view=view_all_clusters_withID&show=true#{""""main.cluster index_lowerinput"""":""""11452.0"""",""""main.cluster index_upperinput"""":""""11452.0""""}	This Node is a Singleton	N/A	N/A	N/A	4.0423	4.0423	0	N/A	N/A	4777190	11	11452	-1	11	313.18	1	313.18	4777190	CC12CCC3C4C=CCC(=C4C=CC3C2CCC1=O)CC(=O)O	missing	missing	CSIFingerID	unclassified	unclassified	unclassified	unclassified	unclassified	0	0	0	0
id_11454	-0.0164175	-0.00366979	-0.00791359	0.0109481	11.9338	4.72468	0.191506	0.730835	0.882268	0.0095966	0.690762	0.0472768	0.0289103	0.340173	-0.350589	-0.542095	Limu	https://gnps.ucsd.edu/ProteoSAFe/result.jsp?task=94d7974737ba4a4c82453f11a3ee1a41&view=view_all_clusters_withID&show=true#{""""main.cluster index_lowerinput"""":""""11454.0"""",""""main.cluster index_upperinput"""":""""11454.0""""}	This Node is a Singleton	N/A	N/A	N/A	5.8829	5.8829	0	N/A	N/A	8009230	16	11454	-1	16	321.242	1	321.242	8009230	CCCCCC1C(CC=CCC=CCC=CCCCC(=O)O)O1	missing	missing	CSIFingerID	Organic compounds	Lipids and lipid-like molecules	Fatty Acyls	Fatty acids and conjugates	Long-chain fatty acids	0	0	0	0
id_11462	-0.0116772	-0.00704012	0.00716191	0.272749	4.78755	1.31623	0.171081	0.840199	0.569291	0.245892	0.39821	0.483441	0.325102	0.446841	0.0486311	-0.12245		https://gnps.ucsd.edu/ProteoSAFe/result.jsp?task=94d7974737ba4a4c82453f11a3ee1a41&view=view_all_clusters_withID&show=true#{""""main.cluster index_lowerinput"""":""""11462.0"""",""""main.cluster index_upperinput"""":""""11462.0""""}	https://gnps.ucsd.edu/ProteoSAFe/result.jsp?view=network_displayer&componentindex=113&task=94d7974737ba4a4c82453f11a3ee1a41&show=true	N/A	N/A	N/A	5.7315	5.7315	0	N/A	N/A	8569258	28	11462	113	28	295.191	1	295.191	8569258	CCC=CCC1C(CCCCCC(=O)C(=O)O)CCC1=O	missing	missing	CSIFingerID	Organic compounds	Lipids and lipid-like molecules	Fatty Acyls	Eicosanoids	Prostaglandins and related compounds	0	0	0.000333333	5.55556e-05
id_11472	0.00456853	-0.00194731	0.00451494	0.833284	1.49879	0.182714	0.0611895	0.99015	0.310777	0.8282	0.249587	0.880151	0.854721	0.767998	0.518411	0.457222		https://gnps.ucsd.edu/ProteoSAFe/result.jsp?task=94d7974737ba4a4c82453f11a3ee1a41&view=view_all_clusters_withID&show=true#{""""main.cluster index_lowerinput"""":""""11472.0"""",""""main.cluster index_upperinput"""":""""11472.0""""}	https://gnps.ucsd.edu/ProteoSAFe/result.jsp?view=network_displayer&componentindex=238&task=94d7974737ba4a4c82453f11a3ee1a41&show=true	N/A	N/A	N/A	4.7894	4.7894	0	N/A	N/A	93287150	32	11472	238	32	309.205	1	309.205	93287150	CCCCCC(C=CC1C=CC(=O)C1CCCCC(=O)O)O	missing	missing	CSIFingerID	Organic compounds	Lipids and lipid-like molecules	Fatty Acyls	Eicosanoids	Prostaglandins and related compounds	0	0	0	0
id_11478	-0.0173657	-0.000427529	-0.0160607	0.00023052	45.7794	9.11747	0.096373	0.960694	1.6251	0.000484689	1.52872	0.000800241	0.00147702	1.11287	-0.415852	-0.512225	Limu	https://gnps.ucsd.edu/ProteoSAFe/result.jsp?task=94d7974737ba4a4c82453f11a3ee1a41&view=view_all_clusters_withID&show=true#{""""main.cluster index_lowerinput"""":""""11478.0"""",""""main.cluster index_upperinput"""":""""11478.0""""}	https://gnps.ucsd.edu/ProteoSAFe/result.jsp?view=network_displayer&componentindex=146&task=94d7974737ba4a4c82453f11a3ee1a41&show=true	N/A	N/A	N/A	5.2266	5.2266	0	N/A	N/A	66806230	15	11478	146	15	564.306	1	564.306	66806230	CCCC=CC1CC(=NC(CC2=CC=CC=C2)C(=NC(CC)C(=NC(CC3=CC=CC=C3)C(CC(=O)O1)O)O)O)O	missing	missing	CSIFingerID	Organic compounds	Organic acids and derivatives	Carboxylic acids and derivatives	Amino acids, peptides, and analogues	Cyclic peptides	0.000428571	0	0	0.000136364
id_11479	-0.0148051	-0.00811902	0.00511688	3.63682e-05	97.1903	11.3417	2.13216	4.15634e-05	1.78301	0.00396758	-0.349148	0.787591	0.000333231	1.18554	1.53469	-0.597472	CoralLimu	https://gnps.ucsd.edu/ProteoSAFe/result.jsp?task=94d7974737ba4a4c82453f11a3ee1a41&view=view_all_clusters_withID&show=true#{""""main.cluster index_lowerinput"""":""""11479.0"""",""""main.cluster index_upperinput"""":""""11479.0""""}	https://gnps.ucsd.edu/ProteoSAFe/result.jsp?view=network_displayer&componentindex=1234&task=94d7974737ba4a4c82453f11a3ee1a41&show=true	N/A	N/A	N/A	6.9132	6.9132	0	N/A	N/A	62978440	33	11479	1234	33	319.225	1	319.225	62978440	CC(C)(C)OC(=CN(CC1=CC=CC=C1)[C]2N(C)CCN2C)O	missing	missing	CSIFingerID	Organic compounds	Benzenoids	Benzene and substituted derivatives	Benzylamines	Benzylamines	0	0.000166667	0	5.71429e-05
id_11480	-0.0115602	-0.00195632	-0.00864117	0.000155584	29.9417	9.58414	-0.460144	0.236658	0.938717	0.013933	1.39886	8.83274e-05	0.00106554	0.722144	-0.676716	-0.216573	Limu	https://gnps.ucsd.edu/ProteoSAFe/result.jsp?task=94d7974737ba4a4c82453f11a3ee1a41&view=view_all_clusters_withID&show=true#{""""main.cluster index_lowerinput"""":""""11480.0"""",""""main.cluster index_upperinput"""":""""11480.0""""}	This Node is a Singleton	N/A	N/A	N/A	4.06	4.06	0	N/A	N/A	7987754	16	11480	-1	16	315.196	1	315.196	7987754	CCC=CCC=CC=C1C(CC=CCCCC(=O)O)C=CC1=O	missing	missing	CSIFingerID	Organic compounds	Lipids and lipid-like molecules	Fatty Acyls	Eicosanoids	Prostaglandins and related compounds	0	0	0	0
id_11484	-0.0231596	0.000317632	-0.00827356	1.91571e-06	60.9217	15.0614	0.150627	0.885627	1.89263	5.27684e-06	1.742	1.74035e-05	3.16171e-05	1.06528	-0.676716	-0.827344	Limu	https://gnps.ucsd.edu/ProteoSAFe/result.jsp?task=94d7974737ba4a4c82453f11a3ee1a41&view=view_all_clusters_withID&show=true#{""""main.cluster index_lowerinput"""":""""11484.0"""",""""main.cluster index_upperinput"""":""""11484.0""""}	https://gnps.ucsd.edu/ProteoSAFe/result.jsp?view=network_displayer&componentindex=67&task=94d7974737ba4a4c82453f11a3ee1a41&show=true	N/A	N/A	N/A	7.4421	7.4421	0	N/A	N/A	77037240	8	11484	67	8	493.364	1	493.364	77037240	CCCCCCCCCCCCOC(=O)C(CCCCN1C(=O)CCC1=O)N2CCCCCC2=O	missing	missing	CSIFingerID	Organic compounds	Organic acids and derivatives	Carboxylic acids and derivatives	Amino acids, peptides, and analogues	Alpha amino acid esters	0	0	0	0
id_11487	-0.00590989	-0.00242583	-0.00318776	0.0779044	26.5114	2.61854	-0.687405	0.368452	0.601642	0.565878	1.28905	0.0695955	0.119993	1.97495	0.685901	1.37331		https://gnps.ucsd.edu/ProteoSAFe/result.jsp?task=94d7974737ba4a4c82453f11a3ee1a41&view=view_all_clusters_withID&show=true#{""""main.cluster index_lowerinput"""":""""11487.0"""",""""main.cluster index_upperinput"""":""""11487.0""""}	https://gnps.ucsd.edu/ProteoSAFe/result.jsp?view=network_displayer&componentindex=170&task=94d7974737ba4a4c82453f11a3ee1a41&show=true	N/A	N/A	N/A	6.4645	6.4645	0	N/A	N/A	113748500	45	11487	170	45	319.226	1	319.226	113748500	CCCCCC=CC=C1C(CC=CCCCC(=O)O)CCC1=O	missing	missing	CSIFingerID	Organic compounds	Lipids and lipid-like molecules	Fatty Acyls	Eicosanoids	Prostaglandins and related compounds	0.000153846	0	0.000666667	0.000157895
id_11492	0.0132781	0.00447996	0.0120968	0.713046	0.353702	0.339356	0.0189083	0.992588	-0.12718	0.780168	-0.146088	0.709501	0.746021	-0.729711	-0.583623	-0.602531		https://gnps.ucsd.edu/ProteoSAFe/result.jsp?task=94d7974737ba4a4c82453f11a3ee1a41&view=view_all_clusters_withID&show=true#{""""main.cluster index_lowerinput"""":""""11492.0"""",""""main.cluster index_upperinput"""":""""11492.0""""}	This Node is a Singleton	N/A	N/A	N/A	8.516	8.516	0	N/A	N/A	4566750	4	11492	-1	4	413.342	1	413.342	4566750	CC(C)C(=C)CCC(C)C1CCC2C3C(CCC12C)C4(C)CCC(=O)C=C4CC3O	missing	missing	CSIFingerID	Organic compounds	Lipids and lipid-like molecules	Steroids and steroid derivatives	Ergostane steroids	Ergosterols and derivatives	0	0	0	0
id_11495	-0.00743623	0.00667962	-0.00281601	8.43983e-08	53.2708	19.2538	-0.398458	0.294099	1.4387	2.81563e-05	1.83715	5.92418e-08	2.35205e-06	1.16044	-0.676716	-0.278258	Limu	https://gnps.ucsd.edu/ProteoSAFe/result.jsp?task=94d7974737ba4a4c82453f11a3ee1a41&view=view_all_clusters_withID&show=true#{""""main.cluster index_lowerinput"""":""""11495.0"""",""""main.cluster index_upperinput"""":""""11495.0""""}	https://gnps.ucsd.edu/ProteoSAFe/result.jsp?view=network_displayer&componentindex=1366&task=94d7974737ba4a4c82453f11a3ee1a41&show=true	N/A	N/A	N/A	4.111	4.111	0	N/A	N/A	24030050	19	11495	1366	19	209.154	1	209.154	24030050	CC1=CC(=O)CC(C)(C)C1CCC(=O)C	missing	missing	CSIFingerID	Organic compounds	Lipids and lipid-like molecules	Prenol lipids	Sesquiterpenoids	Sesquiterpenoids	0.000133333	0.000363636	0.000333333	0.000263158
id_1150	-0.00180888	-0.00904062	0.00318997	0.117546	10.7124	2.18742	0.612675	0.196765	-0.0995082	0.96808	-0.712183	0.181998	0.162806	3.14551	3.8577	3.24502		https://gnps.ucsd.edu/ProteoSAFe/result.jsp?task=94d7974737ba4a4c82453f11a3ee1a41&view=view_all_clusters_withID&show=true#{""""main.cluster index_lowerinput"""":""""1150.0"""",""""main.cluster index_upperinput"""":""""1150.0""""}	https://gnps.ucsd.edu/ProteoSAFe/result.jsp?view=network_displayer&componentindex=91&task=94d7974737ba4a4c82453f11a3ee1a41&show=true	N/A	N/A	N/A	2.9231	2.9231	0	N/A	N/A	102453600	107	1150	91	107	388.255	1	388.255	102453600	missing	missing	missing	missing	unclassified	unclassified	unclassified	unclassified	unclassified	0.000125	0	0	5.26316e-05
id_11512	-0.00511333	-0.000963329	-0.0080532	0.000271832	22.8626	8.92289	-0.191125	0.734982	0.995191	0.00319771	1.18632	0.000250396	0.00166616	0.5096	-0.676716	-0.485591	Limu	https://gnps.ucsd.edu/ProteoSAFe/result.jsp?task=94d7974737ba4a4c82453f11a3ee1a41&view=view_all_clusters_withID&show=true#{""""main.cluster index_lowerinput"""":""""11512.0"""",""""main.cluster index_upperinput"""":""""11512.0""""}	This Node is a Singleton	N/A	N/A	N/A	5.6136	5.6136	0	N/A	N/A	12266270	14	11512	-1	14	438.196	1	438.196	12266270	C1=CC=C(C=C1)CCS(=O)(=O)NCC2C(CC=CCCC(C(=O)O)O)C3CCC2O3	missing	missing	CSIFingerID	unclassified	unclassified	unclassified	unclassified	unclassified	0	0	0	0
id_11521	-0.00147551	-0.00930549	-0.00416921	0.367762	6.45628	1.01039	-0.457083	0.495431	0.114031	0.967877	0.571114	0.427592	0.420673	0.512986	-0.0581283	0.398955		https://gnps.ucsd.edu/ProteoSAFe/result.jsp?task=94d7974737ba4a4c82453f11a3ee1a41&view=view_all_clusters_withID&show=true#{""""main.cluster index_lowerinput"""":""""11521.0"""",""""main.cluster index_upperinput"""":""""11521.0""""}	https://gnps.ucsd.edu/ProteoSAFe/result.jsp?view=network_displayer&componentindex=747&task=94d7974737ba4a4c82453f11a3ee1a41&show=true	N/A	N/A	N/A	4.5111	4.5111	0	N/A	N/A	50335330	25	11521	747	25	370.26	1	370.26	50335330	CCCCC(C(C=CC1C(CC=CCCCC(=O)O)C(CC1O)O)O)N	missing	missing	CSIFingerID	unclassified	unclassified	unclassified	unclassified	unclassified	0	0	0	0
id_11523	0.000891435	0.00330395	-0.020016	0.103521	5.96388	2.3202	0.0204779	0.996468	0.579692	0.129953	0.559214	0.136212	0.14783	0.0971	-0.462114	-0.482592		https://gnps.ucsd.edu/ProteoSAFe/result.jsp?task=94d7974737ba4a4c82453f11a3ee1a41&view=view_all_clusters_withID&show=true#{""""main.cluster index_lowerinput"""":""""11523.0"""",""""main.cluster index_upperinput"""":""""11523.0""""}	This Node is a Singleton	N/A	N/A	N/A	5.4108	5.4108	0	N/A	N/A	29807700	13	11523	-1	13	399.214	1	399.214	29807700	#N/A	#N/A	#N/A	#N/A	#N/A	#N/A	#N/A	#N/A	#N/A	0	0	0	0
id_11526	-0.0218352	-0.00105396	-0.00591713	0.00137489	10.6488	7.0433	0.150627	0.723224	0.824559	0.00134637	0.673932	0.00868953	0.00592493	-0.00278492	-0.676716	-0.827344	Limu	https://gnps.ucsd.edu/ProteoSAFe/result.jsp?task=94d7974737ba4a4c82453f11a3ee1a41&view=view_all_clusters_withID&show=true#{""""main.cluster index_lowerinput"""":""""11526.0"""",""""main.cluster index_upperinput"""":""""11526.0""""}	This Node is a Singleton	N/A	N/A	N/A	7.6565	7.6565	0	N/A	N/A	5144224	5	11526	-1	5	413.168	1	413.168	5144224	#N/A	#N/A	#N/A	#N/A	#N/A	#N/A	#N/A	#N/A	#N/A	0	0	0	0
id_11538	0.00183973	0.0050262	-0.0178666	0.108132	7.92	2.27462	-0.522334	0.189912	0.0947256	0.959501	0.61706	0.165848	0.152735	0.0190624	-0.597998	-0.0756632		https://gnps.ucsd.edu/ProteoSAFe/result.jsp?task=94d7974737ba4a4c82453f11a3ee1a41&view=view_all_clusters_withID&show=true#{""""main.cluster index_lowerinput"""":""""11538.0"""",""""main.cluster index_upperinput"""":""""11538.0""""}	https://gnps.ucsd.edu/ProteoSAFe/result.jsp?view=network_displayer&componentindex=15&task=94d7974737ba4a4c82453f11a3ee1a41&show=true	N/A	N/A	N/A	5.3716	5.3716	0	N/A	N/A	27031430	13	11538	15	13	295.226	1	295.226	27031430	CCCCCC=CC(=O)C=CCCCCCCCC(=O)O	missing	missing	CSIFingerID	Organic compounds	Lipids and lipid-like molecules	Fatty Acyls	Lineolic acids and derivatives	Lineolic acids and derivatives	0	0	0	0
id_1154	-0.00463676	-0.0115967	0.00930006	0.299813	37.3189	1.21923	0.724536	0.690671	1.59613	0.269259	0.871599	0.659965	0.352767	3.56742	2.69582	1.97128		https://gnps.ucsd.edu/ProteoSAFe/result.jsp?task=94d7974737ba4a4c82453f11a3ee1a41&view=view_all_clusters_withID&show=true#{""""main.cluster index_lowerinput"""":""""1154.0"""",""""main.cluster index_upperinput"""":""""1154.0""""}	https://gnps.ucsd.edu/ProteoSAFe/result.jsp?view=network_displayer&componentindex=60&task=94d7974737ba4a4c82453f11a3ee1a41&show=true	N/A	N/A	N/A	3.5163	3.5163	0	N/A	N/A	998444600	57	1154	60	57	154.99	1	154.99	998444600	#N/A	#N/A	#N/A	#N/A	#N/A	#N/A	#N/A	#N/A	#N/A	0	0	0	0
id_11543	0.00233928	0.00274514	-0.0202598	0.0424347	23.0879	3.26177	-0.89605	0.092418	0.153102	0.948269	1.04915	0.0796792	0.0731682	0.915412	-0.13374	0.76231		https://gnps.ucsd.edu/ProteoSAFe/result.jsp?task=94d7974737ba4a4c82453f11a3ee1a41&view=view_all_clusters_withID&show=true#{""""main.cluster index_lowerinput"""":""""11543.0"""",""""main.cluster index_upperinput"""":""""11543.0""""}	https://gnps.ucsd.edu/ProteoSAFe/result.jsp?view=network_displayer&componentindex=754&task=94d7974737ba4a4c82453f11a3ee1a41&show=true	N/A	N/A	N/A	6.3066	6.3066	0	N/A	N/A	99721380	29	11543	754	29	319.226	1	319.226	99721380	C=C1CCC2C(C)(CCCC2(C)C1CCC3=CCOC3=O)CO	missing	missing	CSIFingerID	Organic compounds	Lipids and lipid-like molecules	Prenol lipids	Terpene lactones	Diterpene lactones	0	0	0	0
id_11547	-0.0189348	0.0111938	0.00332733	2.76702e-05	40.5498	11.6779	-0.275753	0.623823	1.30997	0.000739626	1.58572	2.43774e-05	0.000268715	0.985072	-0.600651	-0.324899	Limu	https://gnps.ucsd.edu/ProteoSAFe/result.jsp?task=94d7974737ba4a4c82453f11a3ee1a41&view=view_all_clusters_withID&show=true#{""""main.cluster index_lowerinput"""":""""11547.0"""",""""main.cluster index_upperinput"""":""""11547.0""""}	This Node is a Singleton	N/A	N/A	N/A	4.6127	4.6127	0	N/A	N/A	35929370	17	11547	-1	17	297.185	1	297.185	35929370	C#CC1(CCC2C3CCC4=C(C=C=C(C4)O)C3CCC21C)O	missing	missing	CSIFingerID	unclassified	unclassified	unclassified	unclassified	unclassified	0	0	0.0004	0.000108108
id_11548	-0.0031442	-0.000835589	0.00415313	0.236734	3.26021	1.46178	-0.343351	0.323429	-0.408664	0.306509	-0.0653129	0.968317	0.289106	-0.618368	-0.553055	-0.209705		https://gnps.ucsd.edu/ProteoSAFe/result.jsp?task=94d7974737ba4a4c82453f11a3ee1a41&view=view_all_clusters_withID&show=true#{""""main.cluster index_lowerinput"""":""""11548.0"""",""""main.cluster index_upperinput"""":""""11548.0""""}	https://gnps.ucsd.edu/ProteoSAFe/result.jsp?view=network_displayer&componentindex=683&task=94d7974737ba4a4c82453f11a3ee1a41&show=true	N/A	N/A	N/A	8.6734	8.6734	0	N/A	N/A	5504222	10	11548	683	10	349.274	1	349.274	5504222	CCCCCC(C=CC=CCC=CC=CCCCCCCC(=O)O)O	missing	missing	CSIFingerID	Organic compounds	Lipids and lipid-like molecules	Fatty Acyls	Fatty acids and conjugates	Very long-chain fatty acids	0	0	0	0
id_11551	0.0116141	0.00915717	0.00265137	0.155393	3.83479	1.89689	-0.40503	0.179247	-0.0336217	0.991066	0.371408	0.322614	0.2038	-0.305309	-0.676716	-0.271687		https://gnps.ucsd.edu/ProteoSAFe/result.jsp?task=94d7974737ba4a4c82453f11a3ee1a41&view=view_all_clusters_withID&show=true#{""""main.cluster index_lowerinput"""":""""11551.0"""",""""main.cluster index_upperinput"""":""""11551.0""""}	https://gnps.ucsd.edu/ProteoSAFe/result.jsp?view=network_displayer&componentindex=250&task=94d7974737ba4a4c82453f11a3ee1a41&show=true	N/A	N/A	N/A	5.8415	5.8415	0	N/A	N/A	16124260	9	11551	250	9	371.183	1	371.183	16124260	C1=CC=C(C=C1)CCN=C2NC3=C(N=CN=C3N)N2C4CC(C(CO)O4)O	missing	missing	CSIFingerID	unclassified	unclassified	unclassified	unclassified	unclassified	0	0	0	0
id_11552	-0.00968832	-0.00351988	0.00400954	0.50756	2.43762	0.682759	0.175342	0.830025	0.408765	0.475428	0.233424	0.774067	0.554968	0.109179	-0.124245	-0.299586		https://gnps.ucsd.edu/ProteoSAFe/result.jsp?task=94d7974737ba4a4c82453f11a3ee1a41&view=view_all_clusters_withID&show=true#{""""main.cluster index_lowerinput"""":""""11552.0"""",""""main.cluster index_upperinput"""":""""11552.0""""}	This Node is a Singleton	N/A	N/A	N/A	5.7791	5.7791	0	N/A	N/A	10525960	19	11552	-1	19	391.243	1	391.243	10525960	CCCCCC(C)(C=CC1C(CC=CCCCC(=O)O)C(CC1O)O)O	missing	missing	CSIFingerID	Organic compounds	Lipids and lipid-like molecules	Fatty Acyls	Eicosanoids	Prostaglandins and related compounds	0	0	0	0
id_11562	-0.0071054	0.00739682	-0.0089344	0.0224866	11.1219	3.94256	-0.352303	0.389855	0.499403	0.248535	0.851706	0.0166238	0.0478744	0.284064	-0.567642	-0.215339	Limu	https://gnps.ucsd.edu/ProteoSAFe/result.jsp?task=94d7974737ba4a4c82453f11a3ee1a41&view=view_all_clusters_withID&show=true#{""""main.cluster index_lowerinput"""":""""11562.0"""",""""main.cluster index_upperinput"""":""""11562.0""""}	This Node is a Singleton	N/A	N/A	N/A	4.9338	4.9338	0	N/A	N/A	12580930	16	11562	-1	16	405.225	1	405.225	12580930	CN1C(=CN=C1C(C2=NC=C(COC)N2C)(C3=NC=C(COC)N3C)O)COC	missing	missing	CSIFingerID	Organic compounds	Organoheterocyclic compounds	Azoles	Imidazoles	1,2,5-trisubstituted imidazoles	0	0	0	0
id_11566	-0.0122299	-8.9121e-05	0.0224146	0.000336996	21.9257	8.67019	0.107908	0.905077	1.14303	0.000548461	1.03513	0.00144426	0.00197636	0.537643	-0.497483	-0.605391	Limu	https://gnps.ucsd.edu/ProteoSAFe/result.jsp?task=94d7974737ba4a4c82453f11a3ee1a41&view=view_all_clusters_withID&show=true#{""""main.cluster index_lowerinput"""":""""11566.0"""",""""main.cluster index_upperinput"""":""""11566.0""""}	This Node is a Singleton	N/A	N/A	N/A	6.7582	6.7582	0	N/A	N/A	6690187	14	11566	-1	14	341.209	1	341.209	6690187	#N/A	#N/A	#N/A	#N/A	#N/A	#N/A	#N/A	#N/A	#N/A	0	0	0	0
id_11570	-0.0114911	0.00407135	0.00446686	0.0329739	19.0446	3.53115	-0.790995	0.0876992	0.18444	0.903839	0.975435	0.0574199	0.0612905	0.528796	-0.446639	0.344356		https://gnps.ucsd.edu/ProteoSAFe/result.jsp?task=94d7974737ba4a4c82453f11a3ee1a41&view=view_all_clusters_withID&show=true#{""""main.cluster index_lowerinput"""":""""11570.0"""",""""main.cluster index_upperinput"""":""""11570.0""""}	This Node is a Singleton	N/A	N/A	N/A	5.7197	5.7197	0	N/A	N/A	20149470	21	11570	-1	21	335.222	1	335.222	20149470	CCCCCC(C=CC1C=CC(=O)C1CC=CCCCC(=O)O)O	missing	missing	CSIFingerID	Organic compounds	Lipids and lipid-like molecules	Fatty Acyls	Eicosanoids	Prostaglandins and related compounds	0	0	0	0
id_11571	-0.0158793	0.020325	0.0236128	0.0362414	12.2963	3.43009	-0.236091	0.714849	0.654503	0.154201	0.890594	0.0287068	0.0655759	0.213877	-0.676716	-0.440626	Limu	https://gnps.ucsd.edu/ProteoSAFe/result.jsp?task=94d7974737ba4a4c82453f11a3ee1a41&view=view_all_clusters_withID&show=true#{""""main.cluster index_lowerinput"""":""""11571.0"""",""""main.cluster index_upperinput"""":""""11571.0""""}	https://gnps.ucsd.edu/ProteoSAFe/result.jsp?view=network_displayer&componentindex=1082&task=94d7974737ba4a4c82453f11a3ee1a41&show=true	N/A	N/A	N/A	9.5489	9.5489	0	N/A	N/A	85616070	9	11571	1082	9	553.281	1	553.281	85616070	CCC1=C2C=C3C(=C(C)C(=N3)C=C4C(=C(CCC(=O)O)C(=N4)C=C5C(=C(C)C(=CC(=C1C)N2)N5)CCC(=O)O)C)C	missing	missing	CSIFingerID	Organic compounds	Organoheterocyclic compounds	Tetrapyrroles and derivatives	Porphyrins	Porphyrins	0	0	0	0
id_11576	-0.00514072	0.00699693	-0.00907121	0.172851	5.88036	1.7865	-0.419845	0.318742	0.138847	0.91038	0.558692	0.209507	0.222627	0.0924059	-0.466286	-0.0464415		https://gnps.ucsd.edu/ProteoSAFe/result.jsp?task=94d7974737ba4a4c82453f11a3ee1a41&view=view_all_clusters_withID&show=true#{""""main.cluster index_lowerinput"""":""""11576.0"""",""""main.cluster index_upperinput"""":""""11576.0""""}	This Node is a Singleton	N/A	N/A	N/A	4.3359	4.3359	0	N/A	N/A	24564970	17	11576	-1	17	313.179	1	313.179	24564970	C#CC1(CCC2C3CC(=O)C4=CC(=O)CCC4C3CCC21C)O	missing	missing	CSIFingerID	Organic compounds	Lipids and lipid-like molecules	Steroids and steroid derivatives	Estrane steroids	Estrogens and derivatives	0	0	0	0
id_11581	0.00761534	0.00587111	0.00363068	0.368002	2.74278	1.00973	-0.291431	0.510734	0.0863942	0.956878	0.377825	0.41712	0.420887	-0.143653	-0.521478	-0.230047		https://gnps.ucsd.edu/ProteoSAFe/result.jsp?task=94d7974737ba4a4c82453f11a3ee1a41&view=view_all_clusters_withID&show=true#{""""main.cluster index_lowerinput"""":""""11581.0"""",""""main.cluster index_upperinput"""":""""11581.0""""}	This Node is a Singleton	N/A	N/A	N/A	5.5826	5.5826	0	N/A	N/A	27585050	13	11581	-1	13	337.236	1	337.236	27585050	CCCCCC(C=CC=CC=CC(CC=CCCCC(=O)O)O)O	missing	missing	CSIFingerID	Organic compounds	Lipids and lipid-like molecules	Fatty Acyls	Eicosanoids	Hydroxyeicosatetraenoic acids	0	0	0	0
id_1160	-0.0087896	-0.0116611	0.00109422	0.21213	25.9064	1.57485	0.740565	0.4887	1.29997	0.199327	0.559406	0.726913	0.263453	3.71064	3.15124	2.41067		https://gnps.ucsd.edu/ProteoSAFe/result.jsp?task=94d7974737ba4a4c82453f11a3ee1a41&view=view_all_clusters_withID&show=true#{""""main.cluster index_lowerinput"""":""""1160.0"""",""""main.cluster index_upperinput"""":""""1160.0""""}	https://gnps.ucsd.edu/ProteoSAFe/result.jsp?view=network_displayer&componentindex=357&task=94d7974737ba4a4c82453f11a3ee1a41&show=true	N/A	Spectral Match to 9(10)-EpOME from NIST14	0.812219	6.1442	6.1442	0	N/A	CCMSLIB00003134812	175127500	69	1160	357	69	279.232	1	279.232	175127500	CCC=CCC=CCCC=CCCCCCCC(=O)O	missing	Spectral Match to 9(10)-EpOME from NIST14	CSIFingerID	Organic compounds	Lipids and lipid-like molecules	Fatty Acyls	Lineolic acids and derivatives	Lineolic acids and derivatives	0	0	0	0
id_11601	0.000795573	0.00164876	-0.0190082	0.834247	0.460968	0.181554	-0.122177	0.880475	0.0303902	0.994179	0.152567	0.857223	0.855382	-0.334432	-0.486998	-0.364822		https://gnps.ucsd.edu/ProteoSAFe/result.jsp?task=94d7974737ba4a4c82453f11a3ee1a41&view=view_all_clusters_withID&show=true#{""""main.cluster index_lowerinput"""":""""11601.0"""",""""main.cluster index_upperinput"""":""""11601.0""""}	https://gnps.ucsd.edu/ProteoSAFe/result.jsp?view=network_displayer&componentindex=639&task=94d7974737ba4a4c82453f11a3ee1a41&show=true	N/A	N/A	N/A	5.625	5.625	0	N/A	N/A	11071100	10	11601	639	10	315.194	1	315.194	11071100	CCN(CC)P(=O)(NC(=O)C1=CC=CN1C)N(CC)CC	missing	missing	CSIFingerID	Organic compounds	Organoheterocyclic compounds	Pyrroles	Pyrrole carboxylic acids and derivatives	Pyrrole carboxamides	0	0	0	0
id_11603	-0.0139975	0.00283166	-0.00719005	0.00132989	27.4656	7.08128	-0.450261	0.327454	0.889964	0.0432561	1.34023	0.000826926	0.0057741	0.663509	-0.676716	-0.226455	Limu	https://gnps.ucsd.edu/ProteoSAFe/result.jsp?task=94d7974737ba4a4c82453f11a3ee1a41&view=view_all_clusters_withID&show=true#{""""main.cluster index_lowerinput"""":""""11603.0"""",""""main.cluster index_upperinput"""":""""11603.0""""}	This Node is a Singleton	N/A	N/A	N/A	5.9767	5.9767	0	N/A	N/A	59673340	15	11603	-1	15	371.22	1	371.22	59673340	CCCCCC(C=CC1C(CC=CCCCC(=O)OC)C=CC1=O)O	missing	missing	CSIFingerID	Organic compounds	Lipids and lipid-like molecules	Fatty Acyls	Eicosanoids	Prostaglandins and related compounds	0	0	0	0
id_11604	-0.00938094	-0.00346904	0.00945887	0.000573949	15.5877	8.04871	0.0250521	0.992996	0.933171	0.00134736	0.908119	0.00140128	0.00301538	0.392734	-0.515384	-0.540436	Limu	https://gnps.ucsd.edu/ProteoSAFe/result.jsp?task=94d7974737ba4a4c82453f11a3ee1a41&view=view_all_clusters_withID&show=true#{""""main.cluster index_lowerinput"""":""""11604.0"""",""""main.cluster index_upperinput"""":""""11604.0""""}	https://gnps.ucsd.edu/ProteoSAFe/result.jsp?view=network_displayer&componentindex=341&task=94d7974737ba4a4c82453f11a3ee1a41&show=true	N/A	N/A	N/A	4.923	4.923	0	N/A	N/A	4257911	16	11604	341	16	307.227	1	307.227	4257911	CCC=CCC1C(CCCCCCCC(=O)O)C(=CC1=O)C	missing	missing	CSIFingerID	Organic compounds	Lipids and lipid-like molecules	Fatty Acyls	Eicosanoids	Prostaglandins and related compounds	0	0	0	0
id_11608	-0.0164791	0.00377111	0.000502931	0.00489402	10.9331	5.61305	0.150627	0.777422	0.834862	0.00476621	0.684235	0.0214424	0.0156975	0.00751822	-0.676716	-0.827344	Limu	https://gnps.ucsd.edu/ProteoSAFe/result.jsp?task=94d7974737ba4a4c82453f11a3ee1a41&view=view_all_clusters_withID&show=true#{""""main.cluster index_lowerinput"""":""""11608.0"""",""""main.cluster index_upperinput"""":""""11608.0""""}	This Node is a Singleton	N/A	N/A	N/A	7.1499	7.1499	0	N/A	N/A	13482860	4	11608	-1	4	888.515	1	888.515	13482860	#N/A	#N/A	#N/A	#N/A	#N/A	#N/A	#N/A	#N/A	#N/A	0	0	0	0
id_11622	-0.0139733	-0.000723976	0.00175235	1.58237e-07	75.0791	18.3886	-0.388848	0.451818	1.77243	2.1627e-05	2.16128	1.41542e-07	3.94563e-06	1.89132	-0.269966	0.118882	Limu	https://gnps.ucsd.edu/ProteoSAFe/result.jsp?task=94d7974737ba4a4c82453f11a3ee1a41&view=view_all_clusters_withID&show=true#{""""main.cluster index_lowerinput"""":""""11622.0"""",""""main.cluster index_upperinput"""":""""11622.0""""}	This Node is a Singleton	N/A	N/A	N/A	3.8164	3.8164	0	N/A	N/A	24782600	32	11622	-1	32	267.121	1	267.121	24782600	COC(=O)CCCCCC(=O)CCC(=O)OC	missing	missing	CSIFingerID	Organic compounds	Organic acids and derivatives	Keto acids and derivatives	Gamma-keto acids and derivatives	Gamma-keto acids and derivatives	0	0.0001	0.000622222	0.000174517
id_11623	-0.0180245	0.0124095	0.00400201	2.8654e-07	59.7703	17.5813	0.0908952	0.94869	1.84782	1.30239e-06	1.75692	2.3838e-06	6.39278e-06	1.1474	-0.609527	-0.700422	Limu	https://gnps.ucsd.edu/ProteoSAFe/result.jsp?task=94d7974737ba4a4c82453f11a3ee1a41&view=view_all_clusters_withID&show=true#{""""main.cluster index_lowerinput"""":""""11623.0"""",""""main.cluster index_upperinput"""":""""11623.0""""}	This Node is a Singleton	N/A	N/A	N/A	7.6601	7.6601	0	N/A	N/A	47930480	12	11623	-1	12	285.221	1	285.221	47930480	CC1(C)CCC2=C1CCC3C2CCC4=CC(=O)CCC43C	missing	missing	CSIFingerID	Organic compounds	Lipids and lipid-like molecules	Steroids and steroid derivatives	Oxosteroids	Oxosteroids	0	0	0	0
id_11625	0.00221225	0.00319466	0.00542891	0.104189	7.50864	2.31348	-0.0964993	0.939715	0.579533	0.197041	0.676033	0.100472	0.148441	0.368726	-0.307306	-0.210807		https://gnps.ucsd.edu/ProteoSAFe/result.jsp?task=94d7974737ba4a4c82453f11a3ee1a41&view=view_all_clusters_withID&show=true#{""""main.cluster index_lowerinput"""":""""11625.0"""",""""main.cluster index_upperinput"""":""""11625.0""""}	This Node is a Singleton	N/A	N/A	N/A	5.3677	5.3677	0	N/A	N/A	14180580	20	11625	-1	20	257.19	1	257.19	14180580	CC12C=CCC2C3CCC4=C(CCC(=O)C4)C3CC1	missing	missing	CSIFingerID	Organic compounds	Lipids and lipid-like molecules	Steroids and steroid derivatives	Oxosteroids	Oxosteroids	0	0	0	0
id_11636	0.0087427	-0.00688264	0.0058555	0.937635	0.259267	0.0644364	0.111369	0.935382	0.0880262	0.969573	-0.0233432	0.997722	0.946211	-0.289204	-0.265861	-0.37723		https://gnps.ucsd.edu/ProteoSAFe/result.jsp?task=94d7974737ba4a4c82453f11a3ee1a41&view=view_all_clusters_withID&show=true#{""""main.cluster index_lowerinput"""":""""11636.0"""",""""main.cluster index_upperinput"""":""""11636.0""""}	https://gnps.ucsd.edu/ProteoSAFe/result.jsp?view=network_displayer&componentindex=186&task=94d7974737ba4a4c82453f11a3ee1a41&show=true	N/A	N/A	N/A	8.3689	8.3689	0	N/A	N/A	54608770	16	11636	186	16	191.07	1	191.07	54608770	CC1=CC2=C(C=CC(=C2)C(=O)OC)O1	missing	missing	CSIFingerID	Organic compounds	Organoheterocyclic compounds	Benzofurans	unclassified	Benzofurans	0	0	0	0
id_11638	-0.00520152	-0.00235352	-0.010195	0.0618002	12.6879	2.86281	-0.198772	0.824608	0.698716	0.177871	0.897488	0.0528466	0.0986207	0.622261	-0.275227	-0.0764551		https://gnps.ucsd.edu/ProteoSAFe/result.jsp?task=94d7974737ba4a4c82453f11a3ee1a41&view=view_all_clusters_withID&show=true#{""""main.cluster index_lowerinput"""":""""11638.0"""",""""main.cluster index_upperinput"""":""""11638.0""""}	https://gnps.ucsd.edu/ProteoSAFe/result.jsp?view=network_displayer&componentindex=1083&task=94d7974737ba4a4c82453f11a3ee1a41&show=true	N/A	N/A	N/A	5.1171	5.1171	0	N/A	N/A	23366850	21	11638	1083	21	359.22	1	359.22	23366850	CC1=CC=CC(=C1N=C(C(C)N=C(C2=CC(C)(C)N(C2(C)C)[O])O)O)C	missing	missing	CSIFingerID	Organic compounds	Organic acids and derivatives	Carboxylic acids and derivatives	Amino acids, peptides, and analogues	N-acyl-alpha amino acids and derivatives	0	0	0	0
id_11643	-0.0123216	-0.000216734	0.000842662	0.0370278	4.6642	3.40715	-0.214645	0.485424	0.337712	0.268928	0.552358	0.028004	0.0665377	-0.124359	-0.676716	-0.462071	Limu	https://gnps.ucsd.edu/ProteoSAFe/result.jsp?task=94d7974737ba4a4c82453f11a3ee1a41&view=view_all_clusters_withID&show=true#{""""main.cluster index_lowerinput"""":""""11643.0"""",""""main.cluster index_upperinput"""":""""11643.0""""}	This Node is a Singleton	N/A	N/A	N/A	5.7611	5.7611	0	N/A	N/A	2636283	11	11643	-1	11	405.262	1	405.262	2636283	CCC(C)(C=CC#CCC(C=CC=CC=CC(CCCC(=O)OC(C)C)O)O)O	missing	missing	CSIFingerID	unclassified	unclassified	unclassified	unclassified	unclassified	0	0	0	0
id_11657	0.00633506	-0.00373583	-0.00232975	0.245892	8.61781	1.42273	0.243553	0.809136	0.765702	0.218386	0.522148	0.472285	0.298525	0.523572	0.00142374	-0.24213		https://gnps.ucsd.edu/ProteoSAFe/result.jsp?task=94d7974737ba4a4c82453f11a3ee1a41&view=view_all_clusters_withID&show=true#{""""main.cluster index_lowerinput"""":""""11657.0"""",""""main.cluster index_upperinput"""":""""11657.0""""}	https://gnps.ucsd.edu/ProteoSAFe/result.jsp?view=network_displayer&componentindex=202&task=94d7974737ba4a4c82453f11a3ee1a41&show=true	N/A	N/A	N/A	2.5575	2.5575	0	N/A	N/A	30294970	23	11657	202	23	220.935	1	220.935	30294970	#N/A	#N/A	#N/A	#N/A	#N/A	#N/A	#N/A	#N/A	#N/A	0	0	0	0
id_11659	0.00464229	-0.000344658	0.00107844	0.209393	12.2746	1.58824	-0.733024	0.228174	-0.0853671	0.984981	0.647656	0.40548	0.260617	0.736541	0.088885	0.821909		https://gnps.ucsd.edu/ProteoSAFe/result.jsp?task=94d7974737ba4a4c82453f11a3ee1a41&view=view_all_clusters_withID&show=true#{""""main.cluster index_lowerinput"""":""""11659.0"""",""""main.cluster index_upperinput"""":""""11659.0""""}	This Node is a Singleton	N/A	N/A	N/A	5.6206	5.6206	0	N/A	N/A	68753230	31	11659	-1	31	359.22	1	359.22	68753230	CCC(CC)NC1=C(CC)NC(=NC2=NC=CC=C2N(=O)=O)C(=N1)CC	missing	missing	CSIFingerID	Organic compounds	Organic 1,3-dipolar compounds	Allyl-type 1,3-dipolar organic compounds	Organic nitro compounds	Nitroaromatic compounds	0	0	0	0
id_11667	0.0123805	0.00283988	-0.00352812	0.222851	18.2695	1.52402	-0.961976	0.194544	-0.451521	0.761885	0.510454	0.694752	0.274861	0.810999	0.300545	1.26252		https://gnps.ucsd.edu/ProteoSAFe/result.jsp?task=94d7974737ba4a4c82453f11a3ee1a41&view=view_all_clusters_withID&show=true#{""""main.cluster index_lowerinput"""":""""11667.0"""",""""main.cluster index_upperinput"""":""""11667.0""""}	This Node is a Singleton	N/A	N/A	N/A	6.4325	6.4325	0	N/A	N/A	659755000	30	11667	-1	30	515.319	1	515.319	659755000	CCCCCCCCCCCCCCCC(=O)OCC(COC1C(C(C(C(CO)O1)O)O)O)O	missing	missing	CSIFingerID	Organic compounds	Lipids and lipid-like molecules	Glycerolipids	Glycosylglycerols	Glycosylmonoacylglycerols	0	0	0	0
id_1167	-0.000295347	-0.00783224	0.00572187	0.62822	11.7707	0.467033	-0.244424	0.949919	-0.888631	0.606856	-0.644207	0.758631	0.668121	0.950531	1.59474	1.83916		https://gnps.ucsd.edu/ProteoSAFe/result.jsp?task=94d7974737ba4a4c82453f11a3ee1a41&view=view_all_clusters_withID&show=true#{""""main.cluster index_lowerinput"""":""""1167.0"""",""""main.cluster index_upperinput"""":""""1167.0""""}	https://gnps.ucsd.edu/ProteoSAFe/result.jsp?view=network_displayer&componentindex=60&task=94d7974737ba4a4c82453f11a3ee1a41&show=true	N/A	N/A	N/A	3.2493	3.2493	0	N/A	N/A	822764500	45	1167	60	45	154.99	1	154.99	822764500	missing	missing	missing	missing	unclassified	unclassified	unclassified	unclassified	unclassified	0	0	0	0
id_1168	-0.00578049	-0.00609934	0.00878589	0.217937	19.1952	1.547	0.987206	0.189179	0.48845	0.735405	-0.498756	0.714586	0.269792	1.81317	2.31192	1.32472		https://gnps.ucsd.edu/ProteoSAFe/result.jsp?task=94d7974737ba4a4c82453f11a3ee1a41&view=view_all_clusters_withID&show=true#{""""main.cluster index_lowerinput"""":""""1168.0"""",""""main.cluster index_upperinput"""":""""1168.0""""}	This Node is a Singleton	N/A	N/A	N/A	8.8955	8.8955	0	N/A	N/A	78814500	59	1168	-1	59	744.853	1	744.853	78814500	#N/A	#N/A	#N/A	#N/A	#N/A	#N/A	#N/A	#N/A	#N/A	0	0	0	0
id_11684	0.00522706	-0.00118867	-0.0138223	1.21858e-05	58.9115	12.6979	-1.69051	1.0017e-05	-0.516077	0.402542	1.17443	0.00910135	0.000139015	0.497715	-0.676716	1.01379	CCALimu	https://gnps.ucsd.edu/ProteoSAFe/result.jsp?task=94d7974737ba4a4c82453f11a3ee1a41&view=view_all_clusters_withID&show=true#{""""main.cluster index_lowerinput"""":""""11684.0"""",""""main.cluster index_upperinput"""":""""11684.0""""}	This Node is a Singleton	N/A	N/A	N/A	6.0154	6.0154	0	N/A	N/A	43256180	27	11684	-1	27	359.219	1	359.219	43256180	missing	missing	missing	missing	unclassified	unclassified	unclassified	unclassified	unclassified	0	0	0	0
id_11693	-0.00222884	0.00213132	-0.00199569	0.0970511	17.0381	2.38778	-0.539179	0.417659	0.497523	0.575461	1.0367	0.0860523	0.140629	0.990317	-0.0463845	0.492794		https://gnps.ucsd.edu/ProteoSAFe/result.jsp?task=94d7974737ba4a4c82453f11a3ee1a41&view=view_all_clusters_withID&show=true#{""""main.cluster index_lowerinput"""":""""11693.0"""",""""main.cluster index_upperinput"""":""""11693.0""""}	https://gnps.ucsd.edu/ProteoSAFe/result.jsp?view=network_displayer&componentindex=1083&task=94d7974737ba4a4c82453f11a3ee1a41&show=true	N/A	N/A	N/A	5.3182	5.3182	0	N/A	N/A	90688380	28	11693	1083	28	359.22	1	359.22	90688380	CCCCCC(C=CC1C(CC=CCCCC(=O)O)C(=CC1=O)C#C)O	missing	missing	CSIFingerID	unclassified	unclassified	unclassified	unclassified	unclassified	0.000266667	0	0.000363636	0.000181818
id_11695	-0.0113431	0.00206262	0.00227115	0.2298	4.0297	1.49238	-0.144353	0.846199	0.366703	0.453531	0.511056	0.203195	0.28205	-0.0660851	-0.577141	-0.432788		https://gnps.ucsd.edu/ProteoSAFe/result.jsp?task=94d7974737ba4a4c82453f11a3ee1a41&view=view_all_clusters_withID&show=true#{""""main.cluster index_lowerinput"""":""""11695.0"""",""""main.cluster index_upperinput"""":""""11695.0""""}	This Node is a Singleton	N/A	N/A	N/A	6.2182	6.2182	0	N/A	N/A	8682387	10	11695	-1	10	371.219	1	371.219	8682387	#N/A	#N/A	#N/A	#N/A	#N/A	#N/A	#N/A	#N/A	#N/A	0	0	0	0
id_1170	-0.0157855	0.00187583	0.00382347	3.36854e-12	221.664	34.8049	-0.308118	0.724781	3.29169	8.66879e-10	3.5998	1.33572e-10	3.2687e-10	3.25645	-0.343354	-0.0352363	Limu	https://gnps.ucsd.edu/ProteoSAFe/result.jsp?task=94d7974737ba4a4c82453f11a3ee1a41&view=view_all_clusters_withID&show=true#{""""main.cluster index_lowerinput"""":""""1170.0"""",""""main.cluster index_upperinput"""":""""1170.0""""}	https://gnps.ucsd.edu/ProteoSAFe/result.jsp?view=network_displayer&componentindex=340&task=94d7974737ba4a4c82453f11a3ee1a41&show=true	N/A	N/A	N/A	5.8527	5.8527	0	N/A	N/A	78659350	27	1170	340	27	698.434	1	698.434	78659350	#N/A	#N/A	#N/A	#N/A	#N/A	#N/A	#N/A	#N/A	#N/A	-0.000320513	0.000308123	0.00134156	0.000319357
id_11701	-0.00822164	0.00156265	-0.00766222	0.0662646	10.42	2.78911	-0.579339	0.149798	0.147412	0.91097	0.726751	0.0995826	0.104749	0.107831	-0.61892	-0.039581		https://gnps.ucsd.edu/ProteoSAFe/result.jsp?task=94d7974737ba4a4c82453f11a3ee1a41&view=view_all_clusters_withID&show=true#{""""main.cluster index_lowerinput"""":""""11701.0"""",""""main.cluster index_upperinput"""":""""11701.0""""}	https://gnps.ucsd.edu/ProteoSAFe/result.jsp?view=network_displayer&componentindex=594&task=94d7974737ba4a4c82453f11a3ee1a41&show=true	N/A	N/A	N/A	5.1652	5.1652	0	N/A	N/A	18875790	14	11701	594	14	387.215	1	387.215	18875790	missing	missing	missing	missing	unclassified	unclassified	unclassified	unclassified	unclassified	0.000153846	0	0	5.55556e-05
id_11716	-0.000853577	-0.00984802	0.0151536	0.00188514	29.5708	6.68434	1.2238	0.00121196	0.727934	0.153538	-0.495865	0.396878	0.00760668	-0.00125971	0.494605	-0.729193	Coral	https://gnps.ucsd.edu/ProteoSAFe/result.jsp?task=94d7974737ba4a4c82453f11a3ee1a41&view=view_all_clusters_withID&show=true#{""""main.cluster index_lowerinput"""":""""11716.0"""",""""main.cluster index_upperinput"""":""""11716.0""""}	https://gnps.ucsd.edu/ProteoSAFe/result.jsp?view=network_displayer&componentindex=114&task=94d7974737ba4a4c82453f11a3ee1a41&show=true	N/A	Spectral Match to 19(20)-EpDPE from NIST14	0.718768	8.1676	8.1676	0	N/A	CCMSLIB00003136864	12836340	19	11716	114	19	327.232	1	327.232	12836340	CCC=CCC=CCC=CC=CC=CC=CCC=CCCC(=O)O	missing	Spectral Match to 19(20)-EpDPE from NIST14	CSIFingerID	Organic compounds	Lipids and lipid-like molecules	Fatty Acyls	Fatty acids and conjugates	Very long-chain fatty acids	0	0	0	0
id_1172	-0.00122476	-0.00943651	0.00764271	0.422523	7.65677	0.868975	0.595292	0.422315	0.123447	0.972631	-0.471846	0.655059	0.47389	3.21104	3.68289	3.0876		https://gnps.ucsd.edu/ProteoSAFe/result.jsp?task=94d7974737ba4a4c82453f11a3ee1a41&view=view_all_clusters_withID&show=true#{""""main.cluster index_lowerinput"""":""""1172.0"""",""""main.cluster index_upperinput"""":""""1172.0""""}	This Node is a Singleton	N/A	N/A	N/A	4.3128	4.3128	0	N/A	N/A	115325400	104	1172	-1	104	290.269	1	290.269	115325400	CCCCCCCCCCCCNC(CO)(CO)CO	missing	missing	CSIFingerID	Organic compounds	Organic nitrogen compounds	Organonitrogen compounds	Amines	1,2-aminoalcohols	0	0.0005	0.00040404	0.000316216
id_11721	-0.00985496	-0.00594227	-0.0102321	0.055751	13.1461	2.97183	0.468212	0.346695	0.941666	0.045719	0.473454	0.430211	0.0906482	0.513668	0.0402133	-0.427998	Limu	https://gnps.ucsd.edu/ProteoSAFe/result.jsp?task=94d7974737ba4a4c82453f11a3ee1a41&view=view_all_clusters_withID&show=true#{""""main.cluster index_lowerinput"""":""""11721.0"""",""""main.cluster index_upperinput"""":""""11721.0""""}	https://gnps.ucsd.edu/ProteoSAFe/result.jsp?view=network_displayer&componentindex=18&task=94d7974737ba4a4c82453f11a3ee1a41&show=true	InChI=1S/C24H32O7/c1-25-13-18(8-16-6-7-20(27-3)21(10-16)28-4)19(14-26-2)9-17-11-22(29-5)24-23(12-17)30-15-31-24/h6-7,10-12,18-19H,8-9,13-15H2,1-5H3	NCGC00385811-01!6-[3-[(3,4-dimethoxyphenyl)methyl]-4-methoxy-2-(methoxymethyl)butyl]-4-methoxy-1,3-benzodioxole	0.939675	5.4434	5.4434	0	COCC(CC1=CC=C(OC)C(OC)=C1)C(COC)CC2=CC3=C(OCO3)C(OC)=C2	CCMSLIB00000848625	11341660	21	11721	18	21	415.207	1	415.207	11341660	CCC(=C(CC)C1=CC=C(C=C1)OC2C(C(C(C(C)O2)O)O)O)C3=CC=C(C=C3)O	COCC(CC1=CC=C(OC)C(OC)=C1)C(COC)CC2=CC3=C(OCO3)C(OC)=C2	NCGC00385811-01!6-[3-[(3,4-dimethoxyphenyl)methyl]-4-methoxy-2-(methoxymethyl)butyl]-4-methoxy-1,3-benzodioxole	MS2	Organic compounds	Lignans, neolignans and related compounds	Dibenzylbutane lignans	unclassified	Dibenzylbutane lignans	0.000133333	0	0	5.40541e-05
id_11726	-0.0137848	0.000530107	-0.0111795	0.000115129	19.9873	9.94408	-0.0982174	0.90127	0.984845	0.000864407	1.08306	0.000156942	0.000833857	0.406346	-0.676716	-0.578499	Limu	https://gnps.ucsd.edu/ProteoSAFe/result.jsp?task=94d7974737ba4a4c82453f11a3ee1a41&view=view_all_clusters_withID&show=true#{""""main.cluster index_lowerinput"""":""""11726.0"""",""""main.cluster index_upperinput"""":""""11726.0""""}	This Node is a Singleton	N/A	N/A	N/A	5.5087	5.5087	0	N/A	N/A	6144110	11	11726	-1	11	371.222	1	371.222	6144110	#N/A	#N/A	#N/A	#N/A	#N/A	#N/A	#N/A	#N/A	#N/A	0	0	0	0
id_11736	0.0240962	-0.0104034	-0.00142246	0.151705	15.1537	1.92183	0.782572	0.192644	0.00522142	0.999945	-0.77735	0.281335	0.199907	-0.274647	0.502703	-0.279869		https://gnps.ucsd.edu/ProteoSAFe/result.jsp?task=94d7974737ba4a4c82453f11a3ee1a41&view=view_all_clusters_withID&show=true#{""""main.cluster index_lowerinput"""":""""11736.0"""",""""main.cluster index_upperinput"""":""""11736.0""""}	https://gnps.ucsd.edu/ProteoSAFe/result.jsp?view=network_displayer&componentindex=177&task=94d7974737ba4a4c82453f11a3ee1a41&show=true	N/A	N/A	N/A	8.2962	8.2962	0	N/A	N/A	109683400	20	11736	177	20	191.07	1	191.07	109683400	CC1=CC2=C(C=CC(=C2)C(=O)OC)O1	missing	missing	CSIFingerID	Organic compounds	Organoheterocyclic compounds	Benzofurans	unclassified	Benzofurans	0	0	0	0
id_11745	-0.00623783	0.000545286	0.00118686	0.221724	5.90823	1.52924	-0.420525	0.375512	0.139731	0.922167	0.560256	0.261036	0.273722	0.398807	-0.16145	0.259076		https://gnps.ucsd.edu/ProteoSAFe/result.jsp?task=94d7974737ba4a4c82453f11a3ee1a41&view=view_all_clusters_withID&show=true#{""""main.cluster index_lowerinput"""":""""11745.0"""",""""main.cluster index_upperinput"""":""""11745.0""""}	https://gnps.ucsd.edu/ProteoSAFe/result.jsp?view=network_displayer&componentindex=113&task=94d7974737ba4a4c82453f11a3ee1a41&show=true	N/A	N/A	N/A	5.0667	5.0667	0	N/A	N/A	12355830	28	11745	113	28	309.205	1	309.205	12355830	CCCCC=CC(=O)C=CC(=O)CCCCCCCC(=O)O	missing	missing	CSIFingerID	Organic compounds	Lipids and lipid-like molecules	Fatty Acyls	Lineolic acids and derivatives	Lineolic acids and derivatives	-0.000125	0	0	-5e-05
id_11746	-0.00226481	-0.00474489	0.000392871	0.279919	4.49222	1.2896	-0.473826	0.253654	-0.187699	0.850457	0.286127	0.674597	0.332616	-0.245044	-0.531171	-0.0573449		https://gnps.ucsd.edu/ProteoSAFe/result.jsp?task=94d7974737ba4a4c82453f11a3ee1a41&view=view_all_clusters_withID&show=true#{""""main.cluster index_lowerinput"""":""""11746.0"""",""""main.cluster index_upperinput"""":""""11746.0""""}	This Node is a Singleton	N/A	N/A	N/A	4.9455	4.9455	0	N/A	N/A	11719250	12	11746	-1	12	407.242	1	407.242	11719250	C=CC1(C)CC(C2=C(C(CC3C2(C)CCCC3(C)C(=O)OC)OC(=O)C)C1O)O	missing	missing	CSIFingerID	Organic compounds	Lipids and lipid-like molecules	Prenol lipids	Diterpenoids	Diterpenoids	0	0	0	0
id_11747	-0.0033026	-0.0105768	0.00429759	0.665168	5.84919	0.409382	-0.225037	0.926078	0.393819	0.840447	0.618856	0.638516	0.701856	2.12218	1.50333	1.72836		https://gnps.ucsd.edu/ProteoSAFe/result.jsp?task=94d7974737ba4a4c82453f11a3ee1a41&view=view_all_clusters_withID&show=true#{""""main.cluster index_lowerinput"""":""""11747.0"""",""""main.cluster index_upperinput"""":""""11747.0""""}	https://gnps.ucsd.edu/ProteoSAFe/result.jsp?view=network_displayer&componentindex=734&task=94d7974737ba4a4c82453f11a3ee1a41&show=true	N/A	Spectral Match to 13-Keto-9Z,11E-octadecadienoic acid from NIST14	0.827829	6.4615	6.4615	0	N/A	CCMSLIB00003139918	176257600	52	11747	734	52	295.227	1	295.227	176257600	CCCCCC=CC=CC(=O)CCCCCCCC(=O)O	missing	Spectral Match to 13-Keto-9Z,11E-octadecadienoic acid from NIST14	CSIFingerID	Organic compounds	Lipids and lipid-like molecules	Fatty Acyls	Lineolic acids and derivatives	Lineolic acids and derivatives	0	0	0	0
id_11748	-0.0119253	-0.00158956	0.00282026	0.0463306	16.8873	3.16828	-0.315483	0.668469	0.732854	0.205447	1.04834	0.0361872	0.0780804	0.679412	-0.368925	-0.053442	Limu	https://gnps.ucsd.edu/ProteoSAFe/result.jsp?task=94d7974737ba4a4c82453f11a3ee1a41&view=view_all_clusters_withID&show=true#{""""main.cluster index_lowerinput"""":""""11748.0"""",""""main.cluster index_upperinput"""":""""11748.0""""}	This Node is a Singleton	N/A	N/A	N/A	6.5056	6.5056	0	N/A	N/A	31195530	19	11748	-1	19	373.235	1	373.235	31195530	CC1CC(=O)N2C3C(C)(C)C4(CC(C)N(C)C4=O)CC53[CH]CC12C(=O)N5C	missing	missing	CSIFingerID	unclassified	unclassified	unclassified	unclassified	unclassified	0	0	0	0
id_11759	0.0134592	0.00921565	0.00607881	0.0168138	28.0016	4.25711	-1.12608	0.0190067	-1.00626	0.0914987	0.119818	0.963929	0.0399936	-0.156159	-0.275977	0.8501	CCA	https://gnps.ucsd.edu/ProteoSAFe/result.jsp?task=94d7974737ba4a4c82453f11a3ee1a41&view=view_all_clusters_withID&show=true#{""""main.cluster index_lowerinput"""":""""11759.0"""",""""main.cluster index_upperinput"""":""""11759.0""""}	This Node is a Singleton	N/A	N/A	N/A	5.107	5.107	0	N/A	N/A	270899400	22	11759	-1	22	375.215	1	375.215	270899400	CC1CC(=O)N2C3C(C)(C)C4(CC(N(C)C4=O)O)CC53[CH]CC12C(=O)N5C	missing	missing	CSIFingerID	unclassified	unclassified	unclassified	unclassified	unclassified	0	0	0	0
id_1176	-0.000751286	-0.00489682	-0.00481997	0.00416376	62.2909	5.79307	-1.7413	0.00345058	-1.3049	0.0856196	0.436409	0.743003	0.013938	-0.0154317	-0.451841	1.28946	CCA	https://gnps.ucsd.edu/ProteoSAFe/result.jsp?task=94d7974737ba4a4c82453f11a3ee1a41&view=view_all_clusters_withID&show=true#{""""main.cluster index_lowerinput"""":""""1176.0"""",""""main.cluster index_upperinput"""":""""1176.0""""}	This Node is a Singleton	N/A	N/A	N/A	0.6134	0.6134	0	N/A	N/A	138808400	19	1176	-1	19	230.082	1	230.082	138808400	CCC(C)N=C(CCS(=O)(=O)C)O	missing	missing	CSIFingerID	Organic compounds	Organosulfur compounds	Sulfonyls	Sulfones	Sulfones	0	0	0	0
id_11765	-0.00503807	0.00318991	-0.0100761	0.108182	5.94661	2.27414	-0.502059	0.130902	-0.0352061	0.992421	0.466853	0.252266	0.152752	-0.0807593	-0.547612	-0.0455532		https://gnps.ucsd.edu/ProteoSAFe/result.jsp?task=94d7974737ba4a4c82453f11a3ee1a41&view=view_all_clusters_withID&show=true#{""""main.cluster index_lowerinput"""":""""11765.0"""",""""main.cluster index_upperinput"""":""""11765.0""""}	This Node is a Singleton	N/A	N/A	N/A	6.3954	6.3954	0	N/A	N/A	7377726	16	11765	-1	16	299.2	1	299.2	7377726	CC(C)C1=CC2=C(C#C1)C3(CCCC(C)(C)C3CC2)C(=O)O	missing	missing	CSIFingerID	Organic compounds	Lipids and lipid-like molecules	Prenol lipids	Diterpenoids	Diterpenoids	0	0	0	0
id_11776	0.00636848	0.00237222	-0.00950354	0.462965	8.22722	0.776065	-0.496383	0.60614	-0.692431	0.487342	-0.196049	0.940819	0.512116	0.511669	0.707718	1.2041		https://gnps.ucsd.edu/ProteoSAFe/result.jsp?task=94d7974737ba4a4c82453f11a3ee1a41&view=view_all_clusters_withID&show=true#{""""main.cluster index_lowerinput"""":""""11776.0"""",""""main.cluster index_upperinput"""":""""11776.0""""}	https://gnps.ucsd.edu/ProteoSAFe/result.jsp?view=network_displayer&componentindex=85&task=94d7974737ba4a4c82453f11a3ee1a41&show=true	N/A	N/A	N/A	2.7763	2.7763	0	N/A	N/A	135066100	46	11776	85	46	255.944	1	255.944	135066100	missing	missing	missing	missing	unclassified	unclassified	unclassified	unclassified	unclassified	0	0	0.000222222	5.40541e-05
id_11788	0.000277024	-0.00263547	-0.00388991	0.999738	0.000745912	0.000262025	0.00583009	0.999741	0.00514875	0.999851	-0.000681339	0.999997	0.999738	-0.436479	-0.435798	-0.441628		https://gnps.ucsd.edu/ProteoSAFe/result.jsp?task=94d7974737ba4a4c82453f11a3ee1a41&view=view_all_clusters_withID&show=true#{""""main.cluster index_lowerinput"""":""""11788.0"""",""""main.cluster index_upperinput"""":""""11788.0""""}	https://gnps.ucsd.edu/ProteoSAFe/result.jsp?view=network_displayer&componentindex=30&task=94d7974737ba4a4c82453f11a3ee1a41&show=true	N/A	N/A	N/A	7.7933	7.7933	0	N/A	N/A	5932657	8	11788	30	8	619.147	1	619.147	5932657	#N/A	#N/A	#N/A	#N/A	#N/A	#N/A	#N/A	#N/A	#N/A	-0.000153846	0	0	-5.26316e-05
id_1180	0.00183559	-0.00752782	0.00335073	0.0541719	78.6485	3.00228	-0.740474	0.636892	-2.31373	0.0431604	-1.57326	0.210678	0.0884631	1.77268	3.34594	4.08641	CCA	https://gnps.ucsd.edu/ProteoSAFe/result.jsp?task=94d7974737ba4a4c82453f11a3ee1a41&view=view_all_clusters_withID&show=true#{""""main.cluster index_lowerinput"""":""""1180.0"""",""""main.cluster index_upperinput"""":""""1180.0""""}	https://gnps.ucsd.edu/ProteoSAFe/result.jsp?view=network_displayer&componentindex=299&task=94d7974737ba4a4c82453f11a3ee1a41&show=true	N/A	N/A	N/A	1.8496	1.8496	0	N/A	N/A	627161000	63	1180	299	63	199.988	1	199.988	627161000	COP(=O)(C=CC#N)OC	missing	missing	CSIFingerID	unclassified	unclassified	unclassified	unclassified	unclassified	0	0	0	0
id_11801	-0.0102969	-0.00504711	-0.000349872	0.00566035	23.8646	5.45148	-0.12417	0.926526	1.06534	0.0193503	1.18951	0.00619749	0.0173406	0.716299	-0.473213	-0.349043	Limu	https://gnps.ucsd.edu/ProteoSAFe/result.jsp?task=94d7974737ba4a4c82453f11a3ee1a41&view=view_all_clusters_withID&show=true#{""""main.cluster index_lowerinput"""":""""11801.0"""",""""main.cluster index_upperinput"""":""""11801.0""""}	This Node is a Singleton	N/A	N/A	N/A	4.5351	4.5351	0	N/A	N/A	36364180	14	11801	-1	14	329.174	1	329.174	36364180	C=C(C(CC1=CN=C(C2=CC=CC=C2)N1)N=C(O)OC(C)(C)C)[O]	missing	missing	CSIFingerID	unclassified	unclassified	unclassified	unclassified	unclassified	0	0	0	0
id_11802	-0.0164787	0.00377185	0.00050252	0.0325189	5.67528	3.54603	0.50819	0.0352816	0.0903707	0.921441	-0.41782	0.16659	0.0607576	-0.736973	-0.319153	-0.827344	Coral	https://gnps.ucsd.edu/ProteoSAFe/result.jsp?task=94d7974737ba4a4c82453f11a3ee1a41&view=view_all_clusters_withID&show=true#{""""main.cluster index_lowerinput"""":""""11802.0"""",""""main.cluster index_upperinput"""":""""11802.0""""}	This Node is a Singleton	N/A	N/A	N/A	6.4464	6.4464	0	N/A	N/A	5202796	4	11802	-1	4	377.269	1	377.269	5202796	CCCCCC(CO)C(C=CC=CC=CCC=CCC=CCCC(=O)O)O	missing	missing	CSIFingerID	unclassified	unclassified	unclassified	unclassified	unclassified	0	0	0	0
id_11808	-0.0222489	-0.00106191	-0.0103256	0.00812467	11.7013	5.0521	-0.00575079	0.99969	0.794211	0.0160226	0.799962	0.0124579	0.0227366	0.123245	-0.676716	-0.670966	Limu	https://gnps.ucsd.edu/ProteoSAFe/result.jsp?task=94d7974737ba4a4c82453f11a3ee1a41&view=view_all_clusters_withID&show=true#{""""main.cluster index_lowerinput"""":""""11808.0"""",""""main.cluster index_upperinput"""":""""11808.0""""}	This Node is a Singleton	N/A	N/A	N/A	4.312	4.312	0	N/A	N/A	20342730	7	11808	-1	7	329.175	1	329.175	20342730	CC(=CC=CC=C(C)C=CC=C(C)C(=O)O)C=CC=C(C)C(=O)O	missing	missing	CSIFingerID	Organic compounds	Lipids and lipid-like molecules	Prenol lipids	Diterpenoids	Acyclic diterpenoids	-0.000142857	0	0	-5.40541e-05
id_1181	-0.0132919	-0.0036907	0.0032462	1.03861e-05	179.898	12.8986	1.93458	0.00445946	3.43133	8.67912e-06	1.49675	0.0735181	0.000122474	3.82406	2.32731	0.392733	CoralLimu	https://gnps.ucsd.edu/ProteoSAFe/result.jsp?task=94d7974737ba4a4c82453f11a3ee1a41&view=view_all_clusters_withID&show=true#{""""main.cluster index_lowerinput"""":""""1181.0"""",""""main.cluster index_upperinput"""":""""1181.0""""}	This Node is a Singleton	N/A	N/A	N/A	0.5223	0.5223	0	N/A	N/A	224950100	49	1181	-1	49	582.894	1	582.894	224950100	missing	missing	missing	missing	unclassified	unclassified	unclassified	unclassified	unclassified	0.000733333	-2.38095e-05	0.000346154	0.000339597
id_11817	-0.0117797	0.00708112	0.0234289	0.269567	7.06714	1.32828	0.260351	0.759363	0.696525	0.238112	0.436174	0.550343	0.32169	0.594511	0.158336	-0.102015		https://gnps.ucsd.edu/ProteoSAFe/result.jsp?task=94d7974737ba4a4c82453f11a3ee1a41&view=view_all_clusters_withID&show=true#{""""main.cluster index_lowerinput"""":""""11817.0"""",""""main.cluster index_upperinput"""":""""11817.0""""}	https://gnps.ucsd.edu/ProteoSAFe/result.jsp?view=network_displayer&componentindex=471&task=94d7974737ba4a4c82453f11a3ee1a41&show=true	N/A	N/A	N/A	6.4757	6.4757	0	N/A	N/A	28343820	26	11817	471	26	285.221	1	285.221	28343820	CCC=CCC=CC=C1C(CC=CCCCC)C=CC1=O	missing	missing	CSIFingerID	unclassified	unclassified	unclassified	unclassified	unclassified	0	0	0	0
id_11828	-0.0150839	-0.00686152	-0.000825536	0.000143883	61.3792	9.67739	1.6357	0.000271624	1.55903	0.00334807	-0.0766717	0.984516	0.000998993	1.44693	1.5236	-0.112102	CoralLimu	https://gnps.ucsd.edu/ProteoSAFe/result.jsp?task=94d7974737ba4a4c82453f11a3ee1a41&view=view_all_clusters_withID&show=true#{""""main.cluster index_lowerinput"""":""""11828.0"""",""""main.cluster index_upperinput"""":""""11828.0""""}	This Node is a Singleton	N/A	N/A	N/A	6.9052	6.9052	0	N/A	N/A	36751780	47	11828	-1	47	399.25	1	399.25	36751780	#N/A	#N/A	#N/A	#N/A	#N/A	#N/A	#N/A	#N/A	#N/A	0.000125	0	0.0004	0.000114286
id_11830	-0.0030123	0.00947419	-0.00221699	0.00367157	29.4814	5.93363	-0.419292	0.467919	0.966079	0.0551149	1.38537	0.00246972	0.0127515	1.04803	-0.337339	0.0819532	Limu	https://gnps.ucsd.edu/ProteoSAFe/result.jsp?task=94d7974737ba4a4c82453f11a3ee1a41&view=view_all_clusters_withID&show=true#{""""main.cluster index_lowerinput"""":""""11830.0"""",""""main.cluster index_upperinput"""":""""11830.0""""}	This Node is a Singleton	N/A	N/A	N/A	5.4622	5.4622	0	N/A	N/A	52847740	24	11830	-1	24	291.195	1	291.195	52847740	CCC1C2CCC3=CC(=O)CCC3C2CCC1(C)C(=O)O	missing	missing	CSIFingerID	Organic compounds	Lipids and lipid-like molecules	Steroids and steroid derivatives	Steroid acids	Steroid acids	0	0	0	0
id_11832	-0.00260446	0.00238388	-0.020479	0.0165636	7.98656	4.27338	-0.201823	0.625212	0.517475	0.107454	0.719298	0.0123567	0.0395856	0.0425814	-0.676716	-0.474894	Limu	https://gnps.ucsd.edu/ProteoSAFe/result.jsp?task=94d7974737ba4a4c82453f11a3ee1a41&view=view_all_clusters_withID&show=true#{""""main.cluster index_lowerinput"""":""""11832.0"""",""""main.cluster index_upperinput"""":""""11832.0""""}	This Node is a Singleton	N/A	N/A	N/A	6.8544	6.8544	0	N/A	N/A	8696895	10	11832	-1	10	341.208	1	341.208	8696895	#N/A	#N/A	#N/A	#N/A	#N/A	#N/A	#N/A	#N/A	#N/A	0	0	0	0
id_11837	-0.00706058	0.003198	-0.0105052	0.82284	0.695902	0.195374	-0.108332	0.931094	0.101351	0.954792	0.209683	0.812794	0.844762	-0.200459	-0.410142	-0.301809		https://gnps.ucsd.edu/ProteoSAFe/result.jsp?task=94d7974737ba4a4c82453f11a3ee1a41&view=view_all_clusters_withID&show=true#{""""main.cluster index_lowerinput"""":""""11837.0"""",""""main.cluster index_upperinput"""":""""11837.0""""}	https://gnps.ucsd.edu/ProteoSAFe/result.jsp?view=network_displayer&componentindex=177&task=94d7974737ba4a4c82453f11a3ee1a41&show=true	N/A	N/A	N/A	8.524	8.524	0	N/A	N/A	18778420	14	11837	177	14	191.07	1	191.07	18778420	CC1=CC2=C(C=CC(=C2)C(=O)OC)O1	missing	missing	CSIFingerID	Organic compounds	Organoheterocyclic compounds	Benzofurans	unclassified	Benzofurans	0	0	0	0
id_1184	-0.00732634	0.00100053	-0.0120035	0.343185	3.27904	1.08101	-0.286134	0.559477	0.148947	0.889399	0.435081	0.354868	0.396388	-0.065968	-0.501049	-0.214915		https://gnps.ucsd.edu/ProteoSAFe/result.jsp?task=94d7974737ba4a4c82453f11a3ee1a41&view=view_all_clusters_withID&show=true#{""""main.cluster index_lowerinput"""":""""1184.0"""",""""main.cluster index_upperinput"""":""""1184.0""""}	https://gnps.ucsd.edu/ProteoSAFe/result.jsp?view=network_displayer&componentindex=888&task=94d7974737ba4a4c82453f11a3ee1a41&show=true	N/A	N/A	N/A	5.3582	5.3582	0	N/A	N/A	8825360	13	1184	888	13	352.249	1	352.249	8825360	missing	missing	missing	missing	unclassified	unclassified	unclassified	unclassified	unclassified	0	0.000285714	0	0.000117647
id_11841	-0.0154881	-0.00119466	-0.00451651	5.76934e-06	68.5178	13.6425	0.344832	0.600544	2.07942	7.0908e-06	1.73459	0.000127357	7.61214e-05	1.70829	-0.026294	-0.371126	Limu	https://gnps.ucsd.edu/ProteoSAFe/result.jsp?task=94d7974737ba4a4c82453f11a3ee1a41&view=view_all_clusters_withID&show=true#{""""main.cluster index_lowerinput"""":""""11841.0"""",""""main.cluster index_upperinput"""":""""11841.0""""}	This Node is a Singleton	N/A	N/A	N/A	4.9052	4.9052	0	N/A	N/A	29814370	26	11841	-1	26	359.221	1	359.221	29814370	CCC=CCCC(=O)C=CC=CC=CC=CC(CC=CCCC(=O)O)O	missing	missing	CSIFingerID	Organic compounds	Lipids and lipid-like molecules	Fatty Acyls	Fatty acids and conjugates	Very long-chain fatty acids	0	0	0	0
id_11851	-0.0206298	-0.00126339	-0.00505411	8.87061e-05	20.9728	10.2575	0.0803974	0.933789	1.1069	0.000185743	1.02651	0.00039912	0.000676552	0.349789	-0.676716	-0.757114	Limu	https://gnps.ucsd.edu/ProteoSAFe/result.jsp?task=94d7974737ba4a4c82453f11a3ee1a41&view=view_all_clusters_withID&show=true#{""""main.cluster index_lowerinput"""":""""11851.0"""",""""main.cluster index_upperinput"""":""""11851.0""""}	This Node is a Singleton	N/A	N/A	N/A	5.0261	5.0261	0	N/A	N/A	10198130	8	11851	-1	8	297.185	1	297.185	10198130	CCCCCC#CCC#CCC#CCC#CCCCC(=O)O	missing	missing	CSIFingerID	Organic compounds	Lipids and lipid-like molecules	Fatty Acyls	Fatty acids and conjugates	Long-chain fatty acids	0	0	0	0
id_11855	-0.015264	0.00115359	0.00438471	0.54558	0.735067	0.609592	-0.0356333	0.977426	0.177462	0.659147	0.213096	0.53329	0.59148	-0.463621	-0.676716	-0.641083		https://gnps.ucsd.edu/ProteoSAFe/result.jsp?task=94d7974737ba4a4c82453f11a3ee1a41&view=view_all_clusters_withID&show=true#{""""main.cluster index_lowerinput"""":""""11855.0"""",""""main.cluster index_upperinput"""":""""11855.0""""}	This Node is a Singleton	N/A	N/A	N/A	7.7846	7.7846	0	N/A	N/A	6419523	5	11855	-1	5	351.253	1	351.253	6419523	CCCCCC(=O)C=CC1CCC(=O)C1CCCCCCCC(=O)O	missing	missing	CSIFingerID	Organic compounds	Lipids and lipid-like molecules	Fatty Acyls	Eicosanoids	Prostaglandins and related compounds	0	0	0	0
id_11858	0.0107385	-0.00217988	-0.0136343	0.00462086	24.6258	5.67696	-1.11004	0.00331959	-0.445069	0.483998	0.664973	0.186835	0.0150739	0.10864	-0.556332	0.55371	CCA	https://gnps.ucsd.edu/ProteoSAFe/result.jsp?task=94d7974737ba4a4c82453f11a3ee1a41&view=view_all_clusters_withID&show=true#{""""main.cluster index_lowerinput"""":""""11858.0"""",""""main.cluster index_upperinput"""":""""11858.0""""}	This Node is a Singleton	N/A	N/A	N/A	4.4809	4.4809	0	N/A	N/A	20368990	20	11858	-1	20	313.18	1	313.18	20368990	CC12C=CC3=C(C=CO3)C2CCC45CC(CCC14)C(C5)C(=O)O	missing	missing	CSIFingerID	unclassified	unclassified	unclassified	unclassified	unclassified	0	0	0	0
id_1186	-0.00315498	-0.0119255	0.00406586	0.115979	62.9087	2.20143	1.48734	0.193668	-0.235684	0.969293	-1.72302	0.181057	0.161189	3.12153	4.84455	3.35721		https://gnps.ucsd.edu/ProteoSAFe/result.jsp?task=94d7974737ba4a4c82453f11a3ee1a41&view=view_all_clusters_withID&show=true#{""""main.cluster index_lowerinput"""":""""1186.0"""",""""main.cluster index_upperinput"""":""""1186.0""""}	https://gnps.ucsd.edu/ProteoSAFe/result.jsp?view=network_displayer&componentindex=64&task=94d7974737ba4a4c82453f11a3ee1a41&show=true	N/A	N/A	N/A	4.0519	4.0519	0	N/A	N/A	978821800	70	1186	64	70	288.922	1	288.922	978821800	missing	missing	missing	missing	unclassified	unclassified	unclassified	unclassified	unclassified	0.000364372	0	0.00025	0.000192157
id_11866	-0.0126274	-0.000726386	-0.0129017	3.70814e-10	86.1478	27.1946	-0.120103	0.906076	2.09591	1.88927e-08	2.21601	1.69827e-09	2.29734e-08	1.66688	-0.54913	-0.429027	Limu	https://gnps.ucsd.edu/ProteoSAFe/result.jsp?task=94d7974737ba4a4c82453f11a3ee1a41&view=view_all_clusters_withID&show=true#{""""main.cluster index_lowerinput"""":""""11866.0"""",""""main.cluster index_upperinput"""":""""11866.0""""}	This Node is a Singleton	N/A	N/A	N/A	7.0122	7.0122	0	N/A	N/A	16158690	22	11866	-1	22	285.221	1	285.221	16158690	C=C1CCC2(C)CCC3C(CCC4=CC(=O)CCC43C)C12	missing	missing	CSIFingerID	Organic compounds	Lipids and lipid-like molecules	Steroids and steroid derivatives	Androstane steroids	Androgens and derivatives	0.000166667	0	0.000285714	0.000111111
id_11876	-0.0110715	0.00634809	0.00268479	0.109596	5.66184	2.26057	-0.444581	0.187728	0.0740661	0.96547	0.518647	0.171133	0.15418	-0.0480235	-0.566671	-0.12209		https://gnps.ucsd.edu/ProteoSAFe/result.jsp?task=94d7974737ba4a4c82453f11a3ee1a41&view=view_all_clusters_withID&show=true#{""""main.cluster index_lowerinput"""":""""11876.0"""",""""main.cluster index_upperinput"""":""""11876.0""""}	This Node is a Singleton	N/A	N/A	N/A	5.9166	5.9166	0	N/A	N/A	6295035	16	11876	-1	16	373.235	1	373.235	6295035	CCCCCC(C=CC1C(=C)CC(C1CC=CCCCC(=O)O)O)O	missing	missing	CSIFingerID	Organic compounds	Lipids and lipid-like molecules	Fatty Acyls	Eicosanoids	Prostaglandins and related compounds	0	0	0	0
id_11884	-0.0124501	-0.000503487	-0.00160619	0.00780138	12.4019	5.09683	-0.297171	0.458969	0.603167	0.0978037	0.900339	0.00535523	0.0220774	0.289866	-0.610473	-0.313302	Limu	https://gnps.ucsd.edu/ProteoSAFe/result.jsp?task=94d7974737ba4a4c82453f11a3ee1a41&view=view_all_clusters_withID&show=true#{""""main.cluster index_lowerinput"""":""""11884.0"""",""""main.cluster index_upperinput"""":""""11884.0""""}	This Node is a Singleton	N/A	N/A	N/A	4.915	4.915	0	N/A	N/A	8330580	14	11884	-1	14	389.233	1	389.233	8330580	missing	missing	missing	missing	unclassified	unclassified	unclassified	unclassified	unclassified	0	0	0	0
id_11886	0.00051157	-0.00520235	0.00757188	0.348526	6.95587	1.06523	-0.239118	0.827435	0.435703	0.628974	0.67482	0.314793	0.401463	0.732473	0.0576531	0.296771		https://gnps.ucsd.edu/ProteoSAFe/result.jsp?task=94d7974737ba4a4c82453f11a3ee1a41&view=view_all_clusters_withID&show=true#{""""main.cluster index_lowerinput"""":""""11886.0"""",""""main.cluster index_upperinput"""":""""11886.0""""}	This Node is a Singleton	N/A	N/A	N/A	4.8526	4.8526	0	N/A	N/A	51065720	27	11886	-1	27	375.216	1	375.216	51065720	CC1CC(=O)N2C3C(C)(C)C4(CC(N(C)C4=O)O)CC53[CH]CC12C(=O)N5C	missing	missing	CSIFingerID	unclassified	unclassified	unclassified	unclassified	unclassified	0	0	0	0
id_11889	0.000409051	-0.00124679	-0.00357591	0.0232403	19.4241	3.907	-0.636135	0.178329	0.450964	0.521669	1.0871	0.0223267	0.0488492	0.965311	-0.121788	0.514347	Limu	https://gnps.ucsd.edu/ProteoSAFe/result.jsp?task=94d7974737ba4a4c82453f11a3ee1a41&view=view_all_clusters_withID&show=true#{""""main.cluster index_lowerinput"""":""""11889.0"""",""""main.cluster index_upperinput"""":""""11889.0""""}	https://gnps.ucsd.edu/ProteoSAFe/result.jsp?view=network_displayer&componentindex=471&task=94d7974737ba4a4c82453f11a3ee1a41&show=true	N/A	N/A	N/A	6.5599	6.5599	0	N/A	N/A	21947750	31	11889	471	31	285.221	1	285.221	21947750	CC=C1CCC2C3CCC4=CC(=O)CCC4C3CCC12C	missing	missing	CSIFingerID	Organic compounds	Lipids and lipid-like molecules	Steroids and steroid derivatives	Estrane steroids	Estrogens and derivatives	0	0	0	0
id_11891	-0.0148457	0.00250776	-0.001462	3.78409e-05	37.6748	11.293	-0.482776	0.226575	1.08409	0.00515151	1.56686	2.09366e-05	0.000343569	0.95389	-0.612972	-0.130196	Limu	https://gnps.ucsd.edu/ProteoSAFe/result.jsp?task=94d7974737ba4a4c82453f11a3ee1a41&view=view_all_clusters_withID&show=true#{""""main.cluster index_lowerinput"""":""""11891.0"""",""""main.cluster index_upperinput"""":""""11891.0""""}	This Node is a Singleton	N/A	N/A	N/A	5.3619	5.3619	0	N/A	N/A	14116770	20	11891	-1	20	359.219	1	359.219	14116770	#N/A	#N/A	#N/A	#N/A	#N/A	#N/A	#N/A	#N/A	#N/A	0	0	0	0
id_1190	0.00104908	-0.0111538	0.00159052	0.0111331	44.5277	4.70634	0.975726	0.120025	-0.665149	0.475717	-1.64087	0.0110036	0.0292739	2.25464	3.89552	2.91979	Coral	https://gnps.ucsd.edu/ProteoSAFe/result.jsp?task=94d7974737ba4a4c82453f11a3ee1a41&view=view_all_clusters_withID&show=true#{""""main.cluster index_lowerinput"""":""""1190.0"""",""""main.cluster index_upperinput"""":""""1190.0""""}	This Node is a Singleton	N/A	N/A	N/A	5.2974	5.2974	0	N/A	N/A	94099180	85	1190	-1	85	483.248	1	483.248	94099180	C1C(CC(CC1C2=NC=NC=N2)C3=NC=NC=N3)C4CC(CC(C4)C5=NC=NC=N5)C6=NC=NC=N6	missing	missing	CSIFingerID	Organic compounds	Organoheterocyclic compounds	Triazines	1,3,5-triazines	1,3,5-triazines	0.000117647	-0.000142857	0.00025	4.99419e-05
id_11903	0.00246641	-0.00172457	-0.0119626	0.550485	4.03384	0.600533	0.365535	0.651225	-0.0819875	0.984068	-0.447522	0.607346	0.595835	0.0840273	0.531549	0.166015		https://gnps.ucsd.edu/ProteoSAFe/result.jsp?task=94d7974737ba4a4c82453f11a3ee1a41&view=view_all_clusters_withID&show=true#{""""main.cluster index_lowerinput"""":""""11903.0"""",""""main.cluster index_upperinput"""":""""11903.0""""}	https://gnps.ucsd.edu/ProteoSAFe/result.jsp?view=network_displayer&componentindex=769&task=94d7974737ba4a4c82453f11a3ee1a41&show=true	N/A	N/A	N/A	4.6913	4.6913	0	N/A	N/A	53305020	27	11903	769	27	309.205	1	309.205	53305020	CCCCC(=O)C=CC1CCC(=O)C1CCCCCC(=O)O	missing	missing	CSIFingerID	Organic compounds	Lipids and lipid-like molecules	Fatty Acyls	Eicosanoids	Prostaglandins and related compounds	0	0	0	0
id_11907	-0.0214449	0.00196877	-0.00582292	2.1232e-06	28.0919	14.9277	-0.0114097	0.998501	1.22923	1.43331e-05	1.24064	7.33826e-06	3.43379e-05	0.563921	-0.676716	-0.665307	Limu	https://gnps.ucsd.edu/ProteoSAFe/result.jsp?task=94d7974737ba4a4c82453f11a3ee1a41&view=view_all_clusters_withID&show=true#{""""main.cluster index_lowerinput"""":""""11907.0"""",""""main.cluster index_upperinput"""":""""11907.0""""}	https://gnps.ucsd.edu/ProteoSAFe/result.jsp?view=network_displayer&componentindex=344&task=94d7974737ba4a4c82453f11a3ee1a41&show=true	N/A	N/A	N/A	5.9075	5.9075	0	N/A	N/A	7889866	12	11907	344	12	307.227	1	307.227	7889866	CCC=CCC1C(CCCCCCCC(=O)O)C(=CC1=O)C	missing	missing	CSIFingerID	Organic compounds	Lipids and lipid-like molecules	Fatty Acyls	Eicosanoids	Prostaglandins and related compounds	0	0	0	0
id_11913	-0.0156161	-0.00230454	0.000312069	0.229743	4.3973	1.49264	-0.356106	0.397786	0.13219	0.909295	0.488296	0.262351	0.282023	-0.0261645	-0.51446	-0.158354		https://gnps.ucsd.edu/ProteoSAFe/result.jsp?task=94d7974737ba4a4c82453f11a3ee1a41&view=view_all_clusters_withID&show=true#{""""main.cluster index_lowerinput"""":""""11913.0"""",""""main.cluster index_upperinput"""":""""11913.0""""}	https://gnps.ucsd.edu/ProteoSAFe/result.jsp?view=network_displayer&componentindex=107&task=94d7974737ba4a4c82453f11a3ee1a41&show=true	N/A	N/A	N/A	7.2089	7.2089	0	N/A	N/A	7505148	14	11913	107	14	279.232	1	279.232	7505148	CCCCCC#CCC=CCCCCCCCC(=O)O	missing	missing	CSIFingerID	Organic compounds	Lipids and lipid-like molecules	Fatty Acyls	Fatty acids and conjugates	Long-chain fatty acids	0	0	0	0
id_11921	0.00465305	-0.00539206	-0.00903087	0.0306661	48.8728	3.60889	-1.43114	0.0431526	-1.44372	0.0915369	-0.0125783	0.999803	0.058458	0.915417	0.927995	2.35914	CCA	https://gnps.ucsd.edu/ProteoSAFe/result.jsp?task=94d7974737ba4a4c82453f11a3ee1a41&view=view_all_clusters_withID&show=true#{""""main.cluster index_lowerinput"""":""""11921.0"""",""""main.cluster index_upperinput"""":""""11921.0""""}	https://gnps.ucsd.edu/ProteoSAFe/result.jsp?view=network_displayer&componentindex=814&task=94d7974737ba4a4c82453f11a3ee1a41&show=true	N/A	N/A	N/A	0.8225	0.8225	0	N/A	N/A	230066400	43	11921	814	43	241.155	1	241.155	230066400	CC(=O)N1CCCC1C(=O)N2CCCC2CO	missing	missing	CSIFingerID	unclassified	unclassified	unclassified	unclassified	unclassified	0	0	0	0
id_11930	-0.0140903	0.00103985	0.00330846	0.00740794	16.5099	5.15388	-0.716427	0.0360875	0.209376	0.80332	0.925803	0.0142056	0.0212099	0.249087	-0.676716	0.0397103	CCALimu	https://gnps.ucsd.edu/ProteoSAFe/result.jsp?task=94d7974737ba4a4c82453f11a3ee1a41&view=view_all_clusters_withID&show=true#{""""main.cluster index_lowerinput"""":""""11930.0"""",""""main.cluster index_upperinput"""":""""11930.0""""}	https://gnps.ucsd.edu/ProteoSAFe/result.jsp?view=network_displayer&componentindex=1244&task=94d7974737ba4a4c82453f11a3ee1a41&show=true	N/A	N/A	N/A	7.1249	7.1249	0	N/A	N/A	27798860	16	11930	1244	16	351.253	1	351.253	27798860	CCCCCC(C=CC1C(=C)CC(C1CC=CCCCC(=O)O)O)O	missing	missing	CSIFingerID	Organic compounds	Lipids and lipid-like molecules	Fatty Acyls	Eicosanoids	Prostaglandins and related compounds	0	0	0	0
id_11932	-0.0122477	-0.00302391	0.00331146	3.76638e-06	40.856	14.1877	-0.0839394	0.94835	1.44264	3.86243e-05	1.52658	8.18507e-06	5.44604e-05	0.849866	-0.676716	-0.592777	Limu	https://gnps.ucsd.edu/ProteoSAFe/result.jsp?task=94d7974737ba4a4c82453f11a3ee1a41&view=view_all_clusters_withID&show=true#{""""main.cluster index_lowerinput"""":""""11932.0"""",""""main.cluster index_upperinput"""":""""11932.0""""}	This Node is a Singleton	N/A	N/A	N/A	4.2126	4.2126	0	N/A	N/A	19233160	12	11932	-1	12	329.174	1	329.174	19233160	#N/A	#N/A	#N/A	#N/A	#N/A	#N/A	#N/A	#N/A	#N/A	-0.000142857	0.0005	0.00065	0.000243902
id_11940	-0.0011574	-0.00811181	0.00944486	0.16434	7.30302	1.83882	0.608887	0.139356	0.347217	0.616311	-0.26167	0.748881	0.213724	-0.241312	0.0203582	-0.588529		https://gnps.ucsd.edu/ProteoSAFe/result.jsp?task=94d7974737ba4a4c82453f11a3ee1a41&view=view_all_clusters_withID&show=true#{""""main.cluster index_lowerinput"""":""""11940.0"""",""""main.cluster index_upperinput"""":""""11940.0""""}	https://gnps.ucsd.edu/ProteoSAFe/result.jsp?view=network_displayer&componentindex=129&task=94d7974737ba4a4c82453f11a3ee1a41&show=true	N/A	Spectral Match to Genipin from NIST14	0.846761	3.2451	3.2451	0	N/A	CCMSLIB00003137962	30811440	15	11940	129	15	209.081	1	209.081	30811440	CC(=C(C1=C(C=CC=C1)O)C(=O)O)OC	missing	Spectral Match to Genipin from NIST14	CSIFingerID	Organic compounds	Benzenoids	Phenols	1-hydroxy-4-unsubstituted benzenoids	1-hydroxy-4-unsubstituted benzenoids	0	0	0	0
id_11942	-0.00777081	0.00596467	-0.0037014	0.00141861	29.0485	7.00759	-0.84084	0.0294107	0.459907	0.444893	1.30075	0.00180327	0.00604845	0.815421	-0.485326	0.355514	CCALimu	https://gnps.ucsd.edu/ProteoSAFe/result.jsp?task=94d7974737ba4a4c82453f11a3ee1a41&view=view_all_clusters_withID&show=true#{""""main.cluster index_lowerinput"""":""""11942.0"""",""""main.cluster index_upperinput"""":""""11942.0""""}	https://gnps.ucsd.edu/ProteoSAFe/result.jsp?view=network_displayer&componentindex=292&task=94d7974737ba4a4c82453f11a3ee1a41&show=true	N/A	N/A	N/A	5.9082	5.9082	0	N/A	N/A	19023890	25	11942	292	25	335.221	1	335.221	19023890	missing	missing	missing	missing	unclassified	unclassified	unclassified	unclassified	unclassified	0	0	0	0
id_11951	0.014849	0.00683712	0.00831827	0.138626	12.8093	2.01554	-0.479362	0.460297	-0.9259	0.122002	-0.446537	0.591824	0.185952	-0.255975	0.190562	0.669925		https://gnps.ucsd.edu/ProteoSAFe/result.jsp?task=94d7974737ba4a4c82453f11a3ee1a41&view=view_all_clusters_withID&show=true#{""""main.cluster index_lowerinput"""":""""11951.0"""",""""main.cluster index_upperinput"""":""""11951.0""""}	https://gnps.ucsd.edu/ProteoSAFe/result.jsp?view=network_displayer&componentindex=879&task=94d7974737ba4a4c82453f11a3ee1a41&show=true	N/A	Spectral Match to Pinolenic acid from NIST14	0.817715	6.9679	6.9679	0	N/A	CCMSLIB00003136259	152870200	26	11951	879	26	279.232	1	279.232	152870200	CCCCCC#CCC=CCCCCCCCC(=O)O	missing	Spectral Match to Pinolenic acid from NIST14	CSIFingerID	Organic compounds	Lipids and lipid-like molecules	Fatty Acyls	Fatty acids and conjugates	Long-chain fatty acids	0	0	0	0
id_11954	-0.0139269	-0.000332489	-0.00696057	0.280334	3.49089	1.28809	-0.360998	0.35762	0.0325329	0.993751	0.393531	0.386827	0.332955	-0.146219	-0.539749	-0.178752		https://gnps.ucsd.edu/ProteoSAFe/result.jsp?task=94d7974737ba4a4c82453f11a3ee1a41&view=view_all_clusters_withID&show=true#{""""main.cluster index_lowerinput"""":""""11954.0"""",""""main.cluster index_upperinput"""":""""11954.0""""}	This Node is a Singleton	N/A	Spectral Match to Pinolenic acid from NIST14	0.804491	7.0645	7.0645	0	N/A	CCMSLIB00003139245	6057549	13	11954	-1	13	279.232	1	279.232	6057549	CCCCCC#CCC=CCCCCCCCC(=O)O	missing	Spectral Match to Pinolenic acid from NIST14	CSIFingerID	Organic compounds	Lipids and lipid-like molecules	Fatty Acyls	Fatty acids and conjugates	Long-chain fatty acids	0	0	0	0
id_1196	-0.0129121	-0.00687389	-0.00765671	2.57558e-05	31.4444	11.7664	-1.0825	0.00020266	0.099761	0.94202	1.18227	0.000358964	0.000254837	4.87354	3.69127	4.77378	CCALimu	https://gnps.ucsd.edu/ProteoSAFe/result.jsp?task=94d7974737ba4a4c82453f11a3ee1a41&view=view_all_clusters_withID&show=true#{""""main.cluster index_lowerinput"""":""""1196.0"""",""""main.cluster index_upperinput"""":""""1196.0""""}	https://gnps.ucsd.edu/ProteoSAFe/result.jsp?view=network_displayer&componentindex=27&task=94d7974737ba4a4c82453f11a3ee1a41&show=true	N/A	N/A	N/A	7.8995	7.8995	0	N/A	N/A	331055900	114	1196	27	114	480.158	1	480.158	331055900	CC(=O)OCC1C(C(C(C(O1)SCCN=C(CCC(=O)OC)O)O)OC(=O)C)OC(=O)C	missing	missing	CSIFingerID	unclassified	unclassified	unclassified	unclassified	unclassified	0.000186414	0.00166121	0.00147222	0.0011708
id_11961	0.0047401	-0.00815643	-0.00340605	0.664601	5.82101	0.410242	0.534063	0.648306	0.390845	0.841643	-0.143218	0.975958	0.701441	1.24681	1.39002	0.85596		https://gnps.ucsd.edu/ProteoSAFe/result.jsp?task=94d7974737ba4a4c82453f11a3ee1a41&view=view_all_clusters_withID&show=true#{""""main.cluster index_lowerinput"""":""""11961.0"""",""""main.cluster index_upperinput"""":""""11961.0""""}	https://gnps.ucsd.edu/ProteoSAFe/result.jsp?view=network_displayer&componentindex=85&task=94d7974737ba4a4c82453f11a3ee1a41&show=true	N/A	N/A	N/A	3.2151	3.2151	0	N/A	N/A	249065800	47	11961	85	47	255.944	1	255.944	249065800	missing	missing	missing	missing	unclassified	unclassified	unclassified	unclassified	unclassified	0	0	0	0
id_11966	-0.0180434	-0.0011675	-0.00957176	0.0010835	32.0191	7.31568	-0.90196	0.0217578	0.453258	0.474392	1.35522	0.00153066	0.00493023	0.678502	-0.676716	0.225244	CCALimu	https://gnps.ucsd.edu/ProteoSAFe/result.jsp?task=94d7974737ba4a4c82453f11a3ee1a41&view=view_all_clusters_withID&show=true#{""""main.cluster index_lowerinput"""":""""11966.0"""",""""main.cluster index_upperinput"""":""""11966.0""""}	https://gnps.ucsd.edu/ProteoSAFe/result.jsp?view=network_displayer&componentindex=355&task=94d7974737ba4a4c82453f11a3ee1a41&show=true	N/A	N/A	N/A	4.3176	4.3176	0	N/A	N/A	19861680	19	11966	355	19	313.18	1	313.18	19861680	CC12C=CC(=O)C=C2C(=CC3C4CCC(=O)C4(C)CCC31)CO	missing	missing	CSIFingerID	Organic compounds	Lipids and lipid-like molecules	Steroids and steroid derivatives	Androstane steroids	Androgens and derivatives	0	0.000588235	0	0.000232558
id_11972	0.0011185	-0.00728971	-0.00213226	0.367746	10.75	1.01044	0.31338	0.819005	0.858741	0.334235	0.545361	0.626414	0.420673	1.37323	0.827864	0.514485		https://gnps.ucsd.edu/ProteoSAFe/result.jsp?task=94d7974737ba4a4c82453f11a3ee1a41&view=view_all_clusters_withID&show=true#{""""main.cluster index_lowerinput"""":""""11972.0"""",""""main.cluster index_upperinput"""":""""11972.0""""}	https://gnps.ucsd.edu/ProteoSAFe/result.jsp?view=network_displayer&componentindex=202&task=94d7974737ba4a4c82453f11a3ee1a41&show=true	N/A	N/A	N/A	1.9113	1.9113	0	N/A	N/A	123151800	47	11972	202	47	220.935	1	220.935	123151800	#N/A	#N/A	#N/A	#N/A	#N/A	#N/A	#N/A	#N/A	#N/A	0	0	0	0
id_11980	-0.00308243	-0.0147677	0.00274207	0.723191	2.00269	0.325134	0.318056	0.701543	0.195456	0.905363	-0.1226	0.959761	0.75585	0.19219	0.31479	-0.00326581		https://gnps.ucsd.edu/ProteoSAFe/result.jsp?task=94d7974737ba4a4c82453f11a3ee1a41&view=view_all_clusters_withID&show=true#{""""main.cluster index_lowerinput"""":""""11980.0"""",""""main.cluster index_upperinput"""":""""11980.0""""}	https://gnps.ucsd.edu/ProteoSAFe/result.jsp?view=network_displayer&componentindex=202&task=94d7974737ba4a4c82453f11a3ee1a41&show=true	N/A	N/A	N/A	2.3595	2.3595	0	N/A	N/A	29189450	30	11980	202	30	220.935	1	220.935	29189450	#N/A	#N/A	#N/A	#N/A	#N/A	#N/A	#N/A	#N/A	#N/A	0	0	0	0
id_11985	-0.00216295	0.00319274	-0.0091662	0.00698779	42.4149	5.21832	-1.29274	0.0148068	0.0326832	0.997893	1.32542	0.0310535	0.020281	0.983855	-0.341565	0.951172	CCALimu	https://gnps.ucsd.edu/ProteoSAFe/result.jsp?task=94d7974737ba4a4c82453f11a3ee1a41&view=view_all_clusters_withID&show=true#{""""main.cluster index_lowerinput"""":""""11985.0"""",""""main.cluster index_upperinput"""":""""11985.0""""}	This Node is a Singleton	N/A	N/A	N/A	4.1817	4.1817	0	N/A	N/A	104104200	25	11985	-1	25	351.215	1	351.215	104104200	C[N+](C)(C)CCOP(=O)([O-])OCCCCCCCCCN=[N+]=[N-]	missing	missing	CSIFingerID	Organic compounds	Organic nitrogen compounds	Organonitrogen compounds	Quaternary ammonium salts	Phosphocholines	0	0	0	0
id_1199	-0.00212016	-0.00770784	0.0103328	0.734979	2.94101	0.308864	0.379998	0.72077	0.275936	0.879742	-0.104062	0.981035	0.766578	1.00222	1.10628	0.726283		https://gnps.ucsd.edu/ProteoSAFe/result.jsp?task=94d7974737ba4a4c82453f11a3ee1a41&view=view_all_clusters_withID&show=true#{""""main.cluster index_lowerinput"""":""""1199.0"""",""""main.cluster index_upperinput"""":""""1199.0""""}	https://gnps.ucsd.edu/ProteoSAFe/result.jsp?view=network_displayer&componentindex=96&task=94d7974737ba4a4c82453f11a3ee1a41&show=true	N/A	N/A	N/A	9.5313	9.5313	0	N/A	N/A	37803990	43	1199	96	43	1760.65	2	880.826	37803990	#N/A	#N/A	#N/A	#N/A	#N/A	#N/A	#N/A	#N/A	#N/A	0	0	0	0
id_11994	4.31206e-05	0.0021757	0.00155039	0.1119	5.42244	2.23882	-0.51933	0.0964063	-0.35587	0.436159	0.16346	0.830851	0.15682	-0.513257	-0.676716	-0.157387		https://gnps.ucsd.edu/ProteoSAFe/result.jsp?task=94d7974737ba4a4c82453f11a3ee1a41&view=view_all_clusters_withID&show=true#{""""main.cluster index_lowerinput"""":""""11994.0"""",""""main.cluster index_upperinput"""":""""11994.0""""}	This Node is a Singleton	N/A	N/A	N/A	7.5661	7.5661	0	N/A	N/A	27164120	7	11994	-1	7	471.346	1	471.346	27164120	#N/A	#N/A	#N/A	#N/A	#N/A	#N/A	#N/A	#N/A	#N/A	0	0	0	0
id_12	-0.0176639	-0.000936076	-0.00121927	8.178e-05	331.904	10.3555	-0.936497	0.555048	3.63654	0.00223275	4.57303	6.23993e-05	0.000633324	7.85956	3.28652	4.22302	Limu	https://gnps.ucsd.edu/ProteoSAFe/result.jsp?task=94d7974737ba4a4c82453f11a3ee1a41&view=view_all_clusters_withID&show=true#{""""main.cluster index_lowerinput"""":""""12.0"""",""""main.cluster index_upperinput"""":""""12.0""""}	This Node is a Singleton	N/A	N/A	N/A	0.6176	0.6176	0	N/A	N/A	11259190000	77	12	-1	77	277.089	1	277.089	11259190000	CCCSP(=O)(N1CCN=C1NC#N)OCC	missing	missing	CSIFingerID	Organic compounds	Organoheterocyclic compounds	Azolidines	Imidazolidines	Imidazolidines	0.000595513	0.000582418	0.00194286	0.000861795
id_1200	-0.0213865	0.00359977	0.00705204	3.35462e-16	227.529	51.9664	0.297965	0.645864	3.66064	1.21461e-10	3.36268	1.21539e-10	7.50502e-14	2.8333	-0.529379	-0.827344	Limu	https://gnps.ucsd.edu/ProteoSAFe/result.jsp?task=94d7974737ba4a4c82453f11a3ee1a41&view=view_all_clusters_withID&show=true#{""""main.cluster index_lowerinput"""":""""1200.0"""",""""main.cluster index_upperinput"""":""""1200.0""""}	https://gnps.ucsd.edu/ProteoSAFe/result.jsp?view=network_displayer&componentindex=435&task=94d7974737ba4a4c82453f11a3ee1a41&show=true	N/A	Spectral Match to Monopalmitolein (9c) from NIST14	0.903239	7.3713	7.3713	0	N/A	CCMSLIB00003137946	46624220	17	1200	435	17	311.256	1	311.256	46624220	CCCCCCC=CCCCCCCCC(=O)OCC1CO1	missing	Spectral Match to Monopalmitolein (9c) from NIST14	CSIFingerID	Organic compounds	Lipids and lipid-like molecules	Fatty Acyls	Fatty acid esters	Glycidol esters	0.00106483	0.00110256	0.0030305	0.00152252
id_12000	0.0141529	0.00803786	0.00311106	0.0336962	10.6361	3.50796	-0.640278	0.0594916	-0.714192	0.0738379	-0.073914	0.970124	0.062231	-0.75063	-0.676716	-0.0364384		https://gnps.ucsd.edu/ProteoSAFe/result.jsp?task=94d7974737ba4a4c82453f11a3ee1a41&view=view_all_clusters_withID&show=true#{""""main.cluster index_lowerinput"""":""""12000.0"""",""""main.cluster index_upperinput"""":""""12000.0""""}	This Node is a Singleton	N/A	N/A	N/A	3.2797	3.2797	0	N/A	N/A	53624500	6	12000	-1	6	309.131	1	309.131	53624500	CC1CCCC(CC(=O)CC2=C(C(=CC(=C2)O)O)C(=O)O1)O	missing	missing	CSIFingerID	Organic compounds	Phenylpropanoids and polyketides	Macrolides and analogues	unclassified	Macrolides and analogues	0	0	0	0
id_12005	-0.00429675	-0.00447048	0.00374925	0.976459	0.0947741	0.0238284	0.0667944	0.975971	0.0550291	0.987855	-0.0117653	0.999414	0.979987	-0.111578	-0.0998125	-0.166607		https://gnps.ucsd.edu/ProteoSAFe/result.jsp?task=94d7974737ba4a4c82453f11a3ee1a41&view=view_all_clusters_withID&show=true#{""""main.cluster index_lowerinput"""":""""12005.0"""",""""main.cluster index_upperinput"""":""""12005.0""""}	This Node is a Singleton	N/A	N/A	N/A	5.744	5.744	0	N/A	N/A	9801288	18	12005	-1	18	337.237	1	337.237	9801288	CCCCCC=CCC=CCC=CC(CC(=O)CCCC(=O)O)O	missing	missing	CSIFingerID	Organic compounds	Lipids and lipid-like molecules	Fatty Acyls	Eicosanoids	Hydroxyeicosatrienoic acids	0	0	0	0
id_12016	0.00834686	-0.00450922	-0.00182542	0.151573	44.0866	1.92273	-0.312838	0.911685	-1.67973	0.146062	-1.36689	0.260014	0.199766	0.670248	2.03714	2.34998		https://gnps.ucsd.edu/ProteoSAFe/result.jsp?task=94d7974737ba4a4c82453f11a3ee1a41&view=view_all_clusters_withID&show=true#{""""main.cluster index_lowerinput"""":""""12016.0"""",""""main.cluster index_upperinput"""":""""12016.0""""}	https://gnps.ucsd.edu/ProteoSAFe/result.jsp?view=network_displayer&componentindex=129&task=94d7974737ba4a4c82453f11a3ee1a41&show=true	N/A	Spectral Match to Genipin from NIST14	0.812795	2.8061	2.8061	0	N/A	CCMSLIB00003137962	1852312000	47	12016	129	47	209.081	1	209.081	1852312000	COC1=CC(=CC=C1C=CC(=O)OC)O	missing	Spectral Match to Genipin from NIST14	CSIFingerID	Organic compounds	Phenylpropanoids and polyketides	Cinnamic acids and derivatives	Hydroxycinnamic acids and derivatives	Hydroxycinnamic acids and derivatives	0	0	0	0
id_12018	-0.0119752	0.00750412	0.00659244	0.00237034	14.3887	6.42529	-0.166049	0.766382	0.779017	0.0163353	0.945066	0.00206132	0.0091343	0.348015	-0.597051	-0.431002	Limu	https://gnps.ucsd.edu/ProteoSAFe/result.jsp?task=94d7974737ba4a4c82453f11a3ee1a41&view=view_all_clusters_withID&show=true#{""""main.cluster index_lowerinput"""":""""12018.0"""",""""main.cluster index_upperinput"""":""""12018.0""""}	This Node is a Singleton	N/A	N/A	N/A	4.8352	4.8352	0	N/A	N/A	10663790	14	12018	-1	14	313.178	1	313.178	10663790	C#CC1(CCC2C3CC(=O)C4=CC(=O)CCC4C3CCC21C)O	missing	missing	CSIFingerID	Organic compounds	Lipids and lipid-like molecules	Steroids and steroid derivatives	Estrane steroids	Estrogens and derivatives	0	0	0	0
id_12020	-0.00429744	0.00153811	-0.0193397	1.53692e-05	36.3623	12.4075	-0.227799	0.682474	1.2645	0.000374081	1.4923	1.53687e-05	0.000169335	0.815587	-0.676716	-0.448918	Limu	https://gnps.ucsd.edu/ProteoSAFe/result.jsp?task=94d7974737ba4a4c82453f11a3ee1a41&view=view_all_clusters_withID&show=true#{""""main.cluster index_lowerinput"""":""""12020.0"""",""""main.cluster index_upperinput"""":""""12020.0""""}	This Node is a Singleton	N/A	N/A	N/A	4.7226	4.7226	0	N/A	N/A	30350440	14	12020	-1	14	297.185	1	297.185	30350440	C#CC1(C=CC2C3CCC4=CC(=O)CCC4C3CCC21C)O	missing	missing	CSIFingerID	unclassified	unclassified	unclassified	unclassified	unclassified	0	0	0	0
id_12060	0.00746555	-0.00628378	-0.0106078	0.846036	1.5145	0.167473	0.237278	0.873904	0.274846	0.874735	0.0375673	0.997375	0.865816	0.64961	0.612043	0.374764		https://gnps.ucsd.edu/ProteoSAFe/result.jsp?task=94d7974737ba4a4c82453f11a3ee1a41&view=view_all_clusters_withID&show=true#{""""main.cluster index_lowerinput"""":""""12060.0"""",""""main.cluster index_upperinput"""":""""12060.0""""}	https://gnps.ucsd.edu/ProteoSAFe/result.jsp?view=network_displayer&componentindex=202&task=94d7974737ba4a4c82453f11a3ee1a41&show=true	N/A	N/A	N/A	1.8519	1.8519	0	N/A	N/A	61467560	38	12060	202	38	220.935	1	220.935	61467560	#N/A	#N/A	#N/A	#N/A	#N/A	#N/A	#N/A	#N/A	#N/A	0	0	0	0
id_12067	0.0106622	-0.0011891	0.0127165	0.909786	0.750275	0.0946352	-0.101697	0.972112	0.11829	0.972078	0.219986	0.902442	0.923314	0.681631	0.461645	0.563342		https://gnps.ucsd.edu/ProteoSAFe/result.jsp?task=94d7974737ba4a4c82453f11a3ee1a41&view=view_all_clusters_withID&show=true#{""""main.cluster index_lowerinput"""":""""12067.0"""",""""main.cluster index_upperinput"""":""""12067.0""""}	This Node is a Singleton	N/A	N/A	N/A	2.1318	2.1318	0	N/A	N/A	55155680	45	12067	-1	45	220.935	1	220.935	55155680	#N/A	#N/A	#N/A	#N/A	#N/A	#N/A	#N/A	#N/A	#N/A	0	0.000105263	0	5.88235e-05
id_12070	-0.00920745	0.00143402	-7.29766e-05	0.0714458	6.82012	2.70969	-0.130649	0.863469	0.524058	0.180726	0.654706	0.0631748	0.111538	0.0769729	-0.577733	-0.447085		https://gnps.ucsd.edu/ProteoSAFe/result.jsp?task=94d7974737ba4a4c82453f11a3ee1a41&view=view_all_clusters_withID&show=true#{""""main.cluster index_lowerinput"""":""""12070.0"""",""""main.cluster index_upperinput"""":""""12070.0""""}	https://gnps.ucsd.edu/ProteoSAFe/result.jsp?view=network_displayer&componentindex=195&task=94d7974737ba4a4c82453f11a3ee1a41&show=true	N/A	N/A	N/A	6.3693	6.3693	0	N/A	N/A	18601250	11	12070	195	11	391.244	1	391.244	18601250	CCCCCCCOC(=O)C(CCC(=O)OCCCCCCON(=O)=O)N	missing	missing	CSIFingerID	unclassified	unclassified	unclassified	unclassified	unclassified	0	0	0	0
id_12073	0.0135255	0.00761948	0.00210647	0.0957938	9.03822	2.40144	-0.405171	0.392998	0.346351	0.601681	0.751522	0.086811	0.139379	0.328107	-0.423415	-0.0182444		https://gnps.ucsd.edu/ProteoSAFe/result.jsp?task=94d7974737ba4a4c82453f11a3ee1a41&view=view_all_clusters_withID&show=true#{""""main.cluster index_lowerinput"""":""""12073.0"""",""""main.cluster index_upperinput"""":""""12073.0""""}	https://gnps.ucsd.edu/ProteoSAFe/result.jsp?view=network_displayer&componentindex=165&task=94d7974737ba4a4c82453f11a3ee1a41&show=true	N/A	N/A	N/A	5.1116	5.1116	0	N/A	N/A	73084390	20	12073	165	20	291.195	1	291.195	73084390	CC12CCC3C4CCC(=O)C=C4C(CC3C2CCC1O)O	missing	missing	CSIFingerID	Organic compounds	Lipids and lipid-like molecules	Steroids and steroid derivatives	Estrane steroids	Estrogens and derivatives	0	0	0	0
id_12074	0.00183264	0.00121645	-0.0200049	0.169685	7.91359	1.80565	0.573324	0.203616	0.58525	0.291322	0.0119265	0.999454	0.219365	0.0405479	0.0286214	-0.544703		https://gnps.ucsd.edu/ProteoSAFe/result.jsp?task=94d7974737ba4a4c82453f11a3ee1a41&view=view_all_clusters_withID&show=true#{""""main.cluster index_lowerinput"""":""""12074.0"""",""""main.cluster index_upperinput"""":""""12074.0""""}	This Node is a Singleton	N/A	N/A	N/A	5.0199	5.0199	0	N/A	N/A	45730690	16	12074	-1	16	359.221	1	359.221	45730690	CCCC(=NC1=CC=CC(=C1)NC(=NC(C)C2=NN=CN2C(C)C)O)O	missing	missing	CSIFingerID	Organic compounds	Benzenoids	Benzene and substituted derivatives	unclassified	Benzene and substituted derivatives	0	0	0	0
id_12078	-0.00123173	0.00185875	-0.000975957	0.010031	17.0732	4.82051	-0.918966	0.00786636	-0.33029	0.611977	0.588677	0.199567	0.0270379	0.0505326	-0.538144	0.380822	CCA	https://gnps.ucsd.edu/ProteoSAFe/result.jsp?task=94d7974737ba4a4c82453f11a3ee1a41&view=view_all_clusters_withID&show=true#{""""main.cluster index_lowerinput"""":""""12078.0"""",""""main.cluster index_upperinput"""":""""12078.0""""}	This Node is a Singleton	N/A	N/A	N/A	5.7755	5.7755	0	N/A	N/A	21412010	20	12078	-1	20	351.253	1	351.253	21412010	CCCCCC(C=CC1C(=CC(=O)C1CCCCCCC(=O)O)C)O	missing	missing	CSIFingerID	Organic compounds	Lipids and lipid-like molecules	Fatty Acyls	Eicosanoids	Prostaglandins and related compounds	0	0	0	0
id_12080	-0.019918	-6.7835e-05	-0.0103956	1.30579e-06	68.3323	15.5621	-0.572308	0.205342	1.52935	0.000443645	2.10165	7.23367e-07	2.33108e-05	1.42494	-0.676716	-0.104409	Limu	https://gnps.ucsd.edu/ProteoSAFe/result.jsp?task=94d7974737ba4a4c82453f11a3ee1a41&view=view_all_clusters_withID&show=true#{""""main.cluster index_lowerinput"""":""""12080.0"""",""""main.cluster index_upperinput"""":""""12080.0""""}	https://gnps.ucsd.edu/ProteoSAFe/result.jsp?view=network_displayer&componentindex=260&task=94d7974737ba4a4c82453f11a3ee1a41&show=true	N/A	N/A	N/A	5.0018	5.0018	0	N/A	N/A	48608890	19	12080	260	19	313.179	1	313.179	48608890	CC12C=CC(=O)C=C2C(=CC3C4CCC(=O)C4(C)CCC31)CO	missing	missing	CSIFingerID	Organic compounds	Lipids and lipid-like molecules	Steroids and steroid derivatives	Androstane steroids	Androgens and derivatives	0	0	0	0
id_12083	-0.0227263	-7.15563e-05	-0.00915731	7.83376e-12	260.719	33.3855	-0.0289261	0.997679	3.74795	4.07684e-10	3.77687	2.13845e-10	7.25208e-10	3.20923	-0.567646	-0.53872	Limu	https://gnps.ucsd.edu/ProteoSAFe/result.jsp?task=94d7974737ba4a4c82453f11a3ee1a41&view=view_all_clusters_withID&show=true#{""""main.cluster index_lowerinput"""":""""12083.0"""",""""main.cluster index_upperinput"""":""""12083.0""""}	https://gnps.ucsd.edu/ProteoSAFe/result.jsp?view=network_displayer&componentindex=329&task=94d7974737ba4a4c82453f11a3ee1a41&show=true	N/A	N/A	N/A	0.6282	0.6282	0	N/A	N/A	556983200	18	12083	329	18	335.048	1	335.048	556983200	missing	missing	missing	missing	unclassified	unclassified	unclassified	unclassified	unclassified	0	0	0.00025	6.25e-05
id_12084	-0.0165998	-0.00317577	0.0058851	0.00545874	28.0057	5.49172	0.230927	0.797633	1.3329	0.00544022	1.10198	0.0221846	0.0169225	0.936277	-0.1657	-0.396627	Limu	https://gnps.ucsd.edu/ProteoSAFe/result.jsp?task=94d7974737ba4a4c82453f11a3ee1a41&view=view_all_clusters_withID&show=true#{""""main.cluster index_lowerinput"""":""""12084.0"""",""""main.cluster index_upperinput"""":""""12084.0""""}	https://gnps.ucsd.edu/ProteoSAFe/result.jsp?view=network_displayer&componentindex=107&task=94d7974737ba4a4c82453f11a3ee1a41&show=true	N/A	N/A	N/A	6.8399	6.8399	0	N/A	N/A	22354790	20	12084	107	20	279.232	1	279.232	22354790	CCCCCC#CCC=CCCCCCCCC(=O)O	missing	missing	CSIFingerID	Organic compounds	Lipids and lipid-like molecules	Fatty Acyls	Fatty acids and conjugates	Long-chain fatty acids	0	0	0	0
id_12087	-0.00533386	0.000190794	0.00200678	0.495819	3.24391	0.70649	-0.402978	0.468086	-0.162369	0.912062	0.240609	0.809199	0.543309	-0.203994	-0.444603	-0.0416255		https://gnps.ucsd.edu/ProteoSAFe/result.jsp?task=94d7974737ba4a4c82453f11a3ee1a41&view=view_all_clusters_withID&show=true#{""""main.cluster index_lowerinput"""":""""12087.0"""",""""main.cluster index_upperinput"""":""""12087.0""""}	This Node is a Singleton	N/A	N/A	N/A	4.1964	4.1964	0	N/A	N/A	35414580	13	12087	-1	13	423.238	1	423.238	35414580	CC12CCC3C(CCC4(CC(CCC34C=O)O)O)C2(CCC1C(=CC(=O)O)CO)O	missing	missing	CSIFingerID	unclassified	unclassified	unclassified	unclassified	unclassified	0	0	0	0
id_1209	-0.0109881	-0.00932777	0.00949084	0.000223812	65.5687	9.1524	1.13199	0.0249691	2.08259	0.000171516	0.950601	0.126837	0.00143976	1.55409	0.603487	-0.528501	CoralLimu	https://gnps.ucsd.edu/ProteoSAFe/result.jsp?task=94d7974737ba4a4c82453f11a3ee1a41&view=view_all_clusters_withID&show=true#{""""main.cluster index_lowerinput"""":""""1209.0"""",""""main.cluster index_upperinput"""":""""1209.0""""}	This Node is a Singleton	N/A	N/A	N/A	5.6781	5.6781	0	N/A	N/A	25312230	27	1209	-1	27	556.349	1	556.349	25312230	CCCCCCC(=O)CCCCCCC=CCC(C(C(CO)(COC(=O)C)N=C(C)O)OC(=O)C)OC(=O)C	missing	missing	CSIFingerID	unclassified	unclassified	unclassified	unclassified	unclassified	0	0	0	0
id_12098	-0.0078908	-0.00626742	0.00537656	0.323221	4.15728	1.14227	0.415208	0.363071	0.424745	0.45518	0.00953672	0.999579	0.376725	0.0268794	0.0173427	-0.397865		https://gnps.ucsd.edu/ProteoSAFe/result.jsp?task=94d7974737ba4a4c82453f11a3ee1a41&view=view_all_clusters_withID&show=true#{""""main.cluster index_lowerinput"""":""""12098.0"""",""""main.cluster index_upperinput"""":""""12098.0""""}	This Node is a Singleton	N/A	N/A	N/A	4.5476	4.5476	0	N/A	N/A	6835191	20	12098	-1	20	309.206	1	309.206	6835191	CCC=CCC=CC=COC=CC(CCCCCC(=O)O)O	missing	missing	CSIFingerID	Organic compounds	Organic acids and derivatives	Hydroxy acids and derivatives	Medium-chain hydroxy acids and derivatives	Medium-chain hydroxy acids and derivatives	0	0	0	0
id_12099	-0.00504492	4.85401e-05	-0.0110668	0.282284	1.21535	1.28098	0.0238818	0.987048	0.268459	0.301402	0.244578	0.351156	0.334981	-0.432139	-0.676716	-0.700598		https://gnps.ucsd.edu/ProteoSAFe/result.jsp?task=94d7974737ba4a4c82453f11a3ee1a41&view=view_all_clusters_withID&show=true#{""""main.cluster index_lowerinput"""":""""12099.0"""",""""main.cluster index_upperinput"""":""""12099.0""""}	This Node is a Singleton	N/A	N/A	N/A	9.0475	9.0475	0	N/A	N/A	1222370	5	12099	-1	5	191.143	1	191.143	1222370	C=CC1(C)CCC=C2C1CCCC2=O	missing	missing	CSIFingerID	Organic compounds	Organic oxygen compounds	Organooxygen compounds	Carbonyl compounds	Ketones	0	0	0	0
id_12101	-0.00989266	0.00535133	0.00599897	0.00106204	28.4883	7.33861	-0.505729	0.246175	0.859986	0.0529718	1.36571	0.000648216	0.00484901	0.9464	-0.419315	0.086414	Limu	https://gnps.ucsd.edu/ProteoSAFe/result.jsp?task=94d7974737ba4a4c82453f11a3ee1a41&view=view_all_clusters_withID&show=true#{""""main.cluster index_lowerinput"""":""""12101.0"""",""""main.cluster index_upperinput"""":""""12101.0""""}	https://gnps.ucsd.edu/ProteoSAFe/result.jsp?view=network_displayer&componentindex=748&task=94d7974737ba4a4c82453f11a3ee1a41&show=true	N/A	N/A	N/A	4.5381	4.5381	0	N/A	N/A	26088990	25	12101	748	25	313.179	1	313.179	26088990	CC12C=CC(=O)C=C2C(=CC3C4CCC(=O)C4(C)CCC31)CO	missing	missing	CSIFingerID	Organic compounds	Lipids and lipid-like molecules	Steroids and steroid derivatives	Androstane steroids	Androgens and derivatives	0	0	0	0
id_12106	0.00220286	-0.00608895	-0.0117408	0.484484	7.2362	0.729947	0.528064	0.546058	-0.027673	0.998761	-0.555737	0.593996	0.533065	0.422867	0.978604	0.45054		https://gnps.ucsd.edu/ProteoSAFe/result.jsp?task=94d7974737ba4a4c82453f11a3ee1a41&view=view_all_clusters_withID&show=true#{""""main.cluster index_lowerinput"""":""""12106.0"""",""""main.cluster index_upperinput"""":""""12106.0""""}	https://gnps.ucsd.edu/ProteoSAFe/result.jsp?view=network_displayer&componentindex=202&task=94d7974737ba4a4c82453f11a3ee1a41&show=true	N/A	N/A	N/A	2.0482	2.0482	0	N/A	N/A	129557600	46	12106	202	46	220.935	1	220.935	129557600	#N/A	#N/A	#N/A	#N/A	#N/A	#N/A	#N/A	#N/A	#N/A	0	0	0.000333333	6.06061e-05
id_12108	0.0132238	0.00682747	0.00188974	0.00819403	16.7693	5.04274	-0.820911	0.0156818	-0.8733	0.0299002	-0.052389	0.9862	0.0228989	-0.59868	-0.546291	0.27462	CCA	https://gnps.ucsd.edu/ProteoSAFe/result.jsp?task=94d7974737ba4a4c82453f11a3ee1a41&view=view_all_clusters_withID&show=true#{""""main.cluster index_lowerinput"""":""""12108.0"""",""""main.cluster index_upperinput"""":""""12108.0""""}	https://gnps.ucsd.edu/ProteoSAFe/result.jsp?view=network_displayer&componentindex=888&task=94d7974737ba4a4c82453f11a3ee1a41&show=true	N/A	N/A	N/A	5.0598	5.0598	0	N/A	N/A	45330730	13	12108	888	13	370.26	1	370.26	45330730	missing	missing	missing	missing	unclassified	unclassified	unclassified	unclassified	unclassified	0.000105263	0	0	5.40541e-05
id_12110	-0.0115595	0.00103671	-0.0163949	0.0558008	10.6876	2.97088	-0.659364	0.0794923	-0.0099454	0.999559	0.649419	0.146191	0.0907003	0.0296503	-0.619768	0.0395957		https://gnps.ucsd.edu/ProteoSAFe/result.jsp?task=94d7974737ba4a4c82453f11a3ee1a41&view=view_all_clusters_withID&show=true#{""""main.cluster index_lowerinput"""":""""12110.0"""",""""main.cluster index_upperinput"""":""""12110.0""""}	https://gnps.ucsd.edu/ProteoSAFe/result.jsp?view=network_displayer&componentindex=639&task=94d7974737ba4a4c82453f11a3ee1a41&show=true	N/A	N/A	N/A	5.5452	5.5452	0	N/A	N/A	23022030	14	12110	639	14	315.195	1	315.195	23022030	CC12CCC3C4CCC(=O)C=C4C=CC3C2CCC1CC(=O)O	missing	missing	CSIFingerID	unclassified	unclassified	unclassified	unclassified	unclassified	0	0	0	0
id_12119	0.00918722	-0.00430685	0.009339	0.669984	2.74925	0.40211	-0.204382	0.876099	-0.432255	0.646604	-0.227873	0.88014	0.70629	-0.0677889	0.160084	0.364466		https://gnps.ucsd.edu/ProteoSAFe/result.jsp?task=94d7974737ba4a4c82453f11a3ee1a41&view=view_all_clusters_withID&show=true#{""""main.cluster index_lowerinput"""":""""12119.0"""",""""main.cluster index_upperinput"""":""""12119.0""""}	This Node is a Singleton	N/A	N/A	N/A	1.7379	1.7379	0	N/A	N/A	135492300	34	12119	-1	34	220.935	1	220.935	135492300	#N/A	#N/A	#N/A	#N/A	#N/A	#N/A	#N/A	#N/A	#N/A	0	0	-0.000166667	-5.55556e-05
id_1213	0.00210252	-0.00861262	0.00601127	0.565726	14.7051	0.572902	0.347308	0.903222	1.00315	0.53585	0.655842	0.754946	0.609465	2.82588	2.17004	1.82273		https://gnps.ucsd.edu/ProteoSAFe/result.jsp?task=94d7974737ba4a4c82453f11a3ee1a41&view=view_all_clusters_withID&show=true#{""""main.cluster index_lowerinput"""":""""1213.0"""",""""main.cluster index_upperinput"""":""""1213.0""""}	https://gnps.ucsd.edu/ProteoSAFe/result.jsp?view=network_displayer&componentindex=64&task=94d7974737ba4a4c82453f11a3ee1a41&show=true	N/A	N/A	N/A	4.3076	4.3076	0	N/A	N/A	919662800	58	1213	64	58	288.922	1	288.922	919662800	missing	missing	missing	missing	unclassified	unclassified	unclassified	unclassified	unclassified	0	0	0	0
id_12130	-0.0138934	0.00567261	0.00220764	0.0425579	9.57419	3.25868	0.182577	0.782506	0.793123	0.0373871	0.610546	0.12535	0.0733022	0.176177	-0.434369	-0.616946	Limu	https://gnps.ucsd.edu/ProteoSAFe/result.jsp?task=94d7974737ba4a4c82453f11a3ee1a41&view=view_all_clusters_withID&show=true#{""""main.cluster index_lowerinput"""":""""12130.0"""",""""main.cluster index_upperinput"""":""""12130.0""""}	This Node is a Singleton	N/A	N/A	N/A	5.4571	5.4571	0	N/A	N/A	13640860	12	12130	-1	12	337.237	1	337.237	13640860	CCCCCC(C=CC1CC(=O)C=C1CCCCCCC(=O)O)O	missing	missing	CSIFingerID	Organic compounds	Lipids and lipid-like molecules	Fatty Acyls	Fatty acids and conjugates	Long-chain fatty acids	0	0	0	0
id_1214	-0.00179041	-0.010584	0.00992553	0.309702	31.3767	1.18599	1.22796	0.296504	0.347598	0.929384	-0.880364	0.61262	0.362603	1.77145	2.65181	1.42385		https://gnps.ucsd.edu/ProteoSAFe/result.jsp?task=94d7974737ba4a4c82453f11a3ee1a41&view=view_all_clusters_withID&show=true#{""""main.cluster index_lowerinput"""":""""1214.0"""",""""main.cluster index_upperinput"""":""""1214.0""""}	https://gnps.ucsd.edu/ProteoSAFe/result.jsp?view=network_displayer&componentindex=436&task=94d7974737ba4a4c82453f11a3ee1a41&show=true	InChI=1S/C16H24O3/c1-14-10-7-5-3-2-4-6-8-11-15(17)12-9-13-16(18)19-14/h2-3,5,7,9,13-15,17H,4,6,8,10-12H2,1H3/b3-2-,7-5+,13-9+	NCGC00385962-01_C16H24O3_	0.938799	8.2611	8.2611	0	CC1C\C=C\C=C/CCCCC(O)C\C=C\C(=O)O1	CCMSLIB00000854835	527479000	43	1214	436	43	247.167	1	247.167	527479000	CC#CCCCCCCCCCCC(=O)O	CC1C\C=C\C=C/CCCCC(O)C\C=C\C(=O)O1	NCGC00385962-01_C16H24O3_	MS2	Organic compounds	Phenylpropanoids and polyketides	Macrolides and analogues	unclassified	Macrolides and analogues	0	0	0	0
id_12150	0.0124112	-0.0070861	-0.00306967	0.0375379	36.3667	3.39254	0.725747	0.349798	-0.802759	0.385832	-1.52851	0.0301993	0.0671398	-0.431208	1.0973	0.371551	Coral	https://gnps.ucsd.edu/ProteoSAFe/result.jsp?task=94d7974737ba4a4c82453f11a3ee1a41&view=view_all_clusters_withID&show=true#{""""main.cluster index_lowerinput"""":""""12150.0"""",""""main.cluster index_upperinput"""":""""12150.0""""}	https://gnps.ucsd.edu/ProteoSAFe/result.jsp?view=network_displayer&componentindex=202&task=94d7974737ba4a4c82453f11a3ee1a41&show=true	N/A	N/A	N/A	1.3442	1.3442	0	N/A	N/A	273932700	34	12150	202	34	220.935	1	220.935	273932700	#N/A	#N/A	#N/A	#N/A	#N/A	#N/A	#N/A	#N/A	#N/A	0	0	0	0
id_12158	0.0016779	0.00139667	-0.0106375	0.000673263	39.0862	7.86371	-1.40616	0.00041597	-0.849523	0.104392	0.556636	0.355264	0.00342327	-0.12008	-0.676716	0.729443	CCA	https://gnps.ucsd.edu/ProteoSAFe/result.jsp?task=94d7974737ba4a4c82453f11a3ee1a41&view=view_all_clusters_withID&show=true#{""""main.cluster index_lowerinput"""":""""12158.0"""",""""main.cluster index_upperinput"""":""""12158.0""""}	This Node is a Singleton	N/A	N/A	N/A	0.7176	0.7176	0	N/A	N/A	33966780	16	12158	-1	16	300.165	1	300.165	33966780	CN(CC(C(C(CO)O)O)O)CC(C(C(CO)O)O)O	missing	missing	CSIFingerID	unclassified	unclassified	unclassified	unclassified	unclassified	0	0	0	0
id_12159	-0.0195856	0.00108089	-0.00309455	0.00130091	15.1452	7.10644	-0.115785	0.872682	0.837573	0.00712799	0.953358	0.00138843	0.00567272	0.276642	-0.676716	-0.560931	Limu	https://gnps.ucsd.edu/ProteoSAFe/result.jsp?task=94d7974737ba4a4c82453f11a3ee1a41&view=view_all_clusters_withID&show=true#{""""main.cluster index_lowerinput"""":""""12159.0"""",""""main.cluster index_upperinput"""":""""12159.0""""}	This Node is a Singleton	N/A	N/A	N/A	4.8133	4.8133	0	N/A	N/A	6423693	10	12159	-1	10	371.184	1	371.184	6423693	#N/A	#N/A	#N/A	#N/A	#N/A	#N/A	#N/A	#N/A	#N/A	0	0	0	0
id_1216	-0.0014541	-0.0130416	0.00400704	0.0795139	31.2243	2.59702	1.01214	0.164822	-0.237482	0.927542	-1.24962	0.119499	0.122052	0.640709	1.89033	0.878192		https://gnps.ucsd.edu/ProteoSAFe/result.jsp?task=94d7974737ba4a4c82453f11a3ee1a41&view=view_all_clusters_withID&show=true#{""""main.cluster index_lowerinput"""":""""1216.0"""",""""main.cluster index_upperinput"""":""""1216.0""""}	https://gnps.ucsd.edu/ProteoSAFe/result.jsp?view=network_displayer&componentindex=46&task=94d7974737ba4a4c82453f11a3ee1a41&show=true	N/A	N/A	N/A	0.6164	0.6164	0	N/A	N/A	40126860	45	1216	46	45	171.993	1	171.993	40126860	CP(=O)(CCC#N)O	missing	missing	CSIFingerID	unclassified	unclassified	unclassified	unclassified	unclassified	0	0	0	0
id_12160	0.000847592	0.00400279	-0.00948351	0.209239	6.66201	1.589	-0.568721	0.194741	-0.429932	0.49616	0.138789	0.925622	0.260466	-0.162376	-0.301165	0.267556		https://gnps.ucsd.edu/ProteoSAFe/result.jsp?task=94d7974737ba4a4c82453f11a3ee1a41&view=view_all_clusters_withID&show=true#{""""main.cluster index_lowerinput"""":""""12160.0"""",""""main.cluster index_upperinput"""":""""12160.0""""}	https://gnps.ucsd.edu/ProteoSAFe/result.jsp?view=network_displayer&componentindex=54&task=94d7974737ba4a4c82453f11a3ee1a41&show=true	N/A	N/A	N/A	6.2001	6.2001	0	N/A	N/A	29153710	18	12160	54	18	321.242	1	321.242	29153710	missing	missing	missing	missing	unclassified	unclassified	unclassified	unclassified	unclassified	0	0	0	0
id_12162	0.00222553	-0.00203244	-0.00153234	0.985826	0.157648	0.0142779	-0.0849876	0.985914	-0.0742637	0.992015	0.0107239	0.999825	0.987808	0.656677	0.645953	0.73094		https://gnps.ucsd.edu/ProteoSAFe/result.jsp?task=94d7974737ba4a4c82453f11a3ee1a41&view=view_all_clusters_withID&show=true#{""""main.cluster index_lowerinput"""":""""12162.0"""",""""main.cluster index_upperinput"""":""""12162.0""""}	This Node is a Singleton	N/A	N/A	N/A	1.593	1.593	0	N/A	N/A	186048600	42	12162	-1	42	220.935	1	220.935	186048600	#N/A	#N/A	#N/A	#N/A	#N/A	#N/A	#N/A	#N/A	#N/A	0	0	0	0
id_1217	-0.00214134	-0.010181	0.00342027	0.456343	8.03216	0.790699	0.624686	0.438766	0.193053	0.942854	-0.431632	0.735249	0.505842	0.987608	1.41924	0.794554		https://gnps.ucsd.edu/ProteoSAFe/result.jsp?task=94d7974737ba4a4c82453f11a3ee1a41&view=view_all_clusters_withID&show=true#{""""main.cluster index_lowerinput"""":""""1217.0"""",""""main.cluster index_upperinput"""":""""1217.0""""}	This Node is a Singleton	N/A	N/A	N/A	8.7979	8.7979	0	N/A	N/A	28584020	45	1217	-1	45	744.853	1	744.853	28584020	#N/A	#N/A	#N/A	#N/A	#N/A	#N/A	#N/A	#N/A	#N/A	0	0	0	0
id_12172	-0.00794491	-0.00697198	0.00388337	0.020455	11.278	4.04481	-0.011533	0.998966	0.776514	0.0362227	0.788047	0.0280667	0.0454521	0.320896	-0.467151	-0.455618	Limu	https://gnps.ucsd.edu/ProteoSAFe/result.jsp?task=94d7974737ba4a4c82453f11a3ee1a41&view=view_all_clusters_withID&show=true#{""""main.cluster index_lowerinput"""":""""12172.0"""",""""main.cluster index_upperinput"""":""""12172.0""""}	This Node is a Singleton	N/A	N/A	N/A	5.4441	5.4441	0	N/A	N/A	5429153	15	12172	-1	15	389.232	1	389.232	5429153	#N/A	#N/A	#N/A	#N/A	#N/A	#N/A	#N/A	#N/A	#N/A	0	0	0	0
id_12186	-0.00191371	0.00141476	0.0038611	0.013956	14.7743	4.45964	-0.831556	0.0139369	-0.189743	0.840281	0.641812	0.130517	0.0350379	0.0699042	-0.571908	0.259647	CCA	https://gnps.ucsd.edu/ProteoSAFe/result.jsp?task=94d7974737ba4a4c82453f11a3ee1a41&view=view_all_clusters_withID&show=true#{""""main.cluster index_lowerinput"""":""""12186.0"""",""""main.cluster index_upperinput"""":""""12186.0""""}	https://gnps.ucsd.edu/ProteoSAFe/result.jsp?view=network_displayer&componentindex=529&task=94d7974737ba4a4c82453f11a3ee1a41&show=true	N/A	N/A	N/A	4.0136	4.0136	0	N/A	N/A	8286136	20	12186	529	20	351.216	1	351.216	8286136	CCCCCC(C=CC1C(CC=CC=CCC(=O)O)C(=O)CC1O)O	missing	missing	CSIFingerID	Organic compounds	Lipids and lipid-like molecules	Fatty Acyls	Fatty acids and conjugates	Long-chain fatty acids	0	0	0	0
id_12190	0.00158694	-0.00900783	0.0164488	0.968281	0.333771	0.0322433	-0.119509	0.970529	-0.117106	0.978965	0.00240262	0.999991	0.973235	0.73502	0.732617	0.852126		https://gnps.ucsd.edu/ProteoSAFe/result.jsp?task=94d7974737ba4a4c82453f11a3ee1a41&view=view_all_clusters_withID&show=true#{""""main.cluster index_lowerinput"""":""""12190.0"""",""""main.cluster index_upperinput"""":""""12190.0""""}	https://gnps.ucsd.edu/ProteoSAFe/result.jsp?view=network_displayer&componentindex=85&task=94d7974737ba4a4c82453f11a3ee1a41&show=true	N/A	N/A	N/A	2.9071	2.9071	0	N/A	N/A	126602000	45	12190	85	45	255.944	1	255.944	126602000	missing	missing	missing	missing	unclassified	unclassified	unclassified	unclassified	unclassified	0	0	0	0
id_12194	0.0080755	-0.00722534	-0.00458879	0.249947	9.31885	1.40591	0.183523	0.895792	0.78332	0.233072	0.599796	0.405477	0.302672	0.988184	0.388388	0.204865		https://gnps.ucsd.edu/ProteoSAFe/result.jsp?task=94d7974737ba4a4c82453f11a3ee1a41&view=view_all_clusters_withID&show=true#{""""main.cluster index_lowerinput"""":""""12194.0"""",""""main.cluster index_upperinput"""":""""12194.0""""}	This Node is a Singleton	N/A	N/A	N/A	2.2367	2.2367	0	N/A	N/A	56246190	45	12194	-1	45	220.935	1	220.935	56246190	#N/A	#N/A	#N/A	#N/A	#N/A	#N/A	#N/A	#N/A	#N/A	0	0	0	0
id_12195	0.0211743	-0.00886007	0.00130022	0.298764	9.33242	1.22281	0.403323	0.631677	-0.362768	0.759017	-0.766091	0.280128	0.351791	-0.0393405	0.72675	0.323428		https://gnps.ucsd.edu/ProteoSAFe/result.jsp?task=94d7974737ba4a4c82453f11a3ee1a41&view=view_all_clusters_withID&show=true#{""""main.cluster index_lowerinput"""":""""12195.0"""",""""main.cluster index_upperinput"""":""""12195.0""""}	https://gnps.ucsd.edu/ProteoSAFe/result.jsp?view=network_displayer&componentindex=85&task=94d7974737ba4a4c82453f11a3ee1a41&show=true	N/A	N/A	N/A	2.5866	2.5866	0	N/A	N/A	76408210	40	12195	85	40	255.944	1	255.944	76408210	missing	missing	missing	missing	unclassified	unclassified	unclassified	unclassified	unclassified	0	0	0	0
id_12201	-0.00189677	-0.0155739	0.00298665	0.106171	16.9913	2.29376	0.80271	0.15888	-0.0574897	0.992864	-0.8602	0.193097	0.150599	0.203031	1.06323	0.260521		https://gnps.ucsd.edu/ProteoSAFe/result.jsp?task=94d7974737ba4a4c82453f11a3ee1a41&view=view_all_clusters_withID&show=true#{""""main.cluster index_lowerinput"""":""""12201.0"""",""""main.cluster index_upperinput"""":""""12201.0""""}	https://gnps.ucsd.edu/ProteoSAFe/result.jsp?view=network_displayer&componentindex=84&task=94d7974737ba4a4c82453f11a3ee1a41&show=true	N/A	N/A	N/A	4.6967	4.6967	0	N/A	N/A	35328050	34	12201	84	34	372.275	1	372.275	35328050	CCCCCC(C=CC1C(CC(CCCCC(=O)O)N)C(CC1O)O)O	missing	missing	CSIFingerID	Organic compounds	Lipids and lipid-like molecules	Fatty Acyls	Eicosanoids	Prostaglandins and related compounds	0	0.000190476	0	0.000102564
id_12203	0.00540153	0.00730649	-0.00203469	0.00760236	25.3453	5.12531	-1.08501	0.00792315	-0.2321	0.839928	0.852913	0.0909562	0.0216812	0.379017	-0.473896	0.611117	CCA	https://gnps.ucsd.edu/ProteoSAFe/result.jsp?task=94d7974737ba4a4c82453f11a3ee1a41&view=view_all_clusters_withID&show=true#{""""main.cluster index_lowerinput"""":""""12203.0"""",""""main.cluster index_upperinput"""":""""12203.0""""}	This Node is a Singleton	N/A	N/A	N/A	5.7444	5.7444	0	N/A	N/A	65170670	23	12203	-1	23	335.221	1	335.221	65170670	CCCCCC=CCC(C=CC1C(CCCC(=O)O)C=CC1=O)O	missing	missing	CSIFingerID	Organic compounds	Lipids and lipid-like molecules	Fatty Acyls	Fatty alcohols	Fatty alcohols	0	0	0	0
id_12206	0.00589935	0.0157224	-0.00157514	0.0202219	16.0505	4.0572	-0.788815	0.0382599	-0.874363	0.0508659	-0.0855489	0.969339	0.0451407	-0.762265	-0.676716	0.112098	CCA	https://gnps.ucsd.edu/ProteoSAFe/result.jsp?task=94d7974737ba4a4c82453f11a3ee1a41&view=view_all_clusters_withID&show=true#{""""main.cluster index_lowerinput"""":""""12206.0"""",""""main.cluster index_upperinput"""":""""12206.0""""}	This Node is a Singleton	N/A	N/A	N/A	3.1717	3.1717	0	N/A	N/A	93671400	6	12206	-1	6	295.116	1	295.116	93671400	CC1(C)C(C)(C)N(C(=N1=O)C2=CC(=C(C=C2)N(=O)=O)O)[O]	missing	missing	CSIFingerID	unclassified	unclassified	unclassified	unclassified	unclassified	0	0	0	0
id_12207	-0.0183811	0.00157177	-0.00591623	1.57839e-05	32.4354	12.3743	-0.0778692	0.951095	1.28358	0.000127283	1.36145	3.04179e-05	0.000173192	0.684733	-0.676716	-0.598847	Limu	https://gnps.ucsd.edu/ProteoSAFe/result.jsp?task=94d7974737ba4a4c82453f11a3ee1a41&view=view_all_clusters_withID&show=true#{""""main.cluster index_lowerinput"""":""""12207.0"""",""""main.cluster index_upperinput"""":""""12207.0""""}	https://gnps.ucsd.edu/ProteoSAFe/result.jsp?view=network_displayer&componentindex=1403&task=94d7974737ba4a4c82453f11a3ee1a41&show=true	N/A	N/A	N/A	6.5503	6.5503	0	N/A	N/A	21588030	12	12207	1403	12	359.222	1	359.222	21588030	CC(=O)C1(CCC2C3CCC4=CC(=O)CCC4C3CCC21C)OC(=O)C	missing	missing	CSIFingerID	Organic compounds	Lipids and lipid-like molecules	Steroids and steroid derivatives	Pregnane steroids	Gluco/mineralocorticoids, progestogins and derivatives	0	0	0	0
id_12237	-0.00458973	0.00404284	-0.00600221	0.000988088	20.6246	7.42144	-0.466023	0.190739	0.694764	0.068048	1.16079	0.000609749	0.00461337	0.484071	-0.676716	-0.210693	Limu	https://gnps.ucsd.edu/ProteoSAFe/result.jsp?task=94d7974737ba4a4c82453f11a3ee1a41&view=view_all_clusters_withID&show=true#{""""main.cluster index_lowerinput"""":""""12237.0"""",""""main.cluster index_upperinput"""":""""12237.0""""}	https://gnps.ucsd.edu/ProteoSAFe/result.jsp?view=network_displayer&componentindex=355&task=94d7974737ba4a4c82453f11a3ee1a41&show=true	N/A	N/A	N/A	4.2903	4.2903	0	N/A	N/A	28360980	16	12237	355	16	313.18	1	313.18	28360980	CC12C=CC(=O)C=C2C(=CC3C4CCC(=O)C4(C)CCC31)CO	missing	missing	CSIFingerID	Organic compounds	Lipids and lipid-like molecules	Steroids and steroid derivatives	Androstane steroids	Androgens and derivatives	0	0	0	0
id_1224	-0.00508961	-0.0060565	0.00523899	9.05321e-06	103.67	13.0716	1.47091	0.00410009	2.60404	7.61621e-06	1.13313	0.0720675	0.000109153	4.59321	3.46008	1.98917	CoralLimu	https://gnps.ucsd.edu/ProteoSAFe/result.jsp?task=94d7974737ba4a4c82453f11a3ee1a41&view=view_all_clusters_withID&show=true#{""""main.cluster index_lowerinput"""":""""1224.0"""",""""main.cluster index_upperinput"""":""""1224.0""""}	https://gnps.ucsd.edu/ProteoSAFe/result.jsp?view=network_displayer&componentindex=85&task=94d7974737ba4a4c82453f11a3ee1a41&show=true	N/A	N/A	N/A	0.528	0.528	0	N/A	N/A	154939700	80	1224	85	80	261.008	1	261.008	154939700	C(C#N)COP(=O)(CNCC(=O)O)O	missing	missing	CSIFingerID	Organic compounds	Organic acids and derivatives	Carboxylic acids and derivatives	Amino acids, peptides, and analogues	Alpha amino acids and derivatives	0.00034902	0	0.00223333	0.000573995
[truncated: 7,321 more rows]
[truncated: 3 more columns]

## Sheet: Features with strong predictive
featureID	sample_type_DA	RF_selection	MeanDecreaseAccuracy	MeanDecreaseGini	LM_selection	p_val	sum_sq	f_val	tuk_Coral_CCA_diff	tuk_Coral_CCA_p	tuk_Limu_CCA_diff	tuk_Limu_CCA_p	tuk_Limu_Coral_diff	tuk_Limu_Coral_p	adj_p_val	Limu_MA	Coral_MA	CCA_MA	X	GNPSLinkout_Cluster	GNPSLinkout_Network	LibraryID	MQScore	RTConsensus	Smiles	SpectrumID	SumPeakIntensity	UniqueFileSourcesCount	cluster.index	componentindex	number.of.spectra	parent.mass	precursor.charge	precursor.mass	sum.precursor.intensity.	Qemistree_csi_smiles	Qemistree_ms2_smiles	Qemistree_ms2_library_match	Qemistree_structure_source	Qemistree_kingdom	Qemistree_superclass	Qemistree_class	Qemistree_subclass	Qemistree_direct_parent
[truncated: 128 more rows]

[truncated: 1 more sheets: Features potential contaminants]
