# Supplementary material for: Microbiomes and metabolomes of dominant coral reef primary producers illustrate a potential role for immunolipids in marine symbioses
Source: Commun Biol. 2023 Aug 31;6:896. doi: 10.1038/s42003-023-05230-1 (PMC10471604; doi:10.1038/s42003-023-05230-1)
Supplement: Supplementary file 5 — Supplementary Data 3 [file 42003_2023_5230_MOESM5_ESM.xlsx]

## Sheet: Planilha1
component index	cluster index	dataset_description	dataset_filename	dataset_id	dataset_organisms	dataset_scan	dataset_title	files_count	matchedpeaks	mzerror	score	specs_filename	specs_scan
71	37	Four subsamples of stromatolites from Schoenmakerskop pool (Flags 1, 3, 7,10), plus Combiflash C18 chromatographic fractions from one bulk sample extract.	continuous/clustered_data/MSV000083098_specs_ms.mgf	MSV000083098	intertidal stromatolite eubacteria ensemble	6283	GNPS - South African Stromatolites 03/18 Scoenmakerskop	7	7	0.00031	0.92377	specs_ms.mgf	1
71	37	Soil, sediment, corals, plants, insects, and water were collected across the Waimea Supertransect in Hawaii and metabolomics were run on extracted samples.	continuous/clustered_data/MSV000085129_specs_ms.mgf	MSV000085129	Drosophila <fruit fly, genus> (NCBITaxon:7215);Pheidole megacephala (NCBITaxon:300850);Stachytarpheta cayennensis (NCBITaxon:39376);Colpomenia sinuosa (NCBITaxon:87236);Aedes albopictus (NCBITaxon:7160);Drosophila quadrilineata (NCBITaxon:387621)	48027	GNPS - Waimea Supertransect Metabolomics samples	51	8	0.00031	0.909935	specs_ms.mgf	1
71	37	Non-targetd metabolomics of Fusarium - Serratia interaction on PDA aggar plates.	continuous/clustered_data/MSV000082662_specs_ms.mgf	MSV000082662	Fusarium culmorum (NCBITaxon:5516);Serratia plymuthica (NCBITaxon:82996)	4585	GNPS - Fusarium - Serratia Interaction	20	7	0.00031	0.907716	specs_ms.mgf	1
71	37	Substrate cores of stromatolites from Schoenmakerskop barrage pool, taken at flagged sites in triplicate over a period of two days in November 2018, near Port Elizabeth South Africa. These data are paired with concurrent water samples taken for DOM analysis from the same site.	continuous/clustered_data/MSV000083729_specs_ms.mgf	MSV000083729	intertidal stromatolite eubacteria ensemble	5324	GNPS - South African (Nov 2018) and San Diego (Jan 2019) stromatolites tissue/substrate only ESI+	69	7	0.00031	0.904105	specs_ms.mgf	1
71	37	Time course experiment of a bacterial interaction between Pseudomonas and Bacillus species	continuous/clustered_data/MSV000082379_specs_ms.mgf	MSV000082379	Pseudomonas;Bacillus	2372	GNPS_Pseud_Bac_timecourse	87	7	0.00031	0.903641	specs_ms.mgf	1
71	37	Interspecies interaction in petri dishes between Pseudomonas and Bacillus species	continuous/clustered_data/MSV000082402_specs_ms.mgf	MSV000082402	Pseudomonas;Bacillus	2389	GNPS_Pseud_Bac_timecourse_2	88	7	0.00031	0.902855	specs_ms.mgf	1
71	37	Streptomyces albus J1074 was grown on ISP2, A1 and M5 agar with 13C6 labelled isoleucine for 6 days and extracted with butanol	continuous/clustered_data/MSV000079516_specs_ms.mgf	MSV000079516	Streptomyces albus J1074 (NCBITaxon:457425)	2819	GNPS-Streptomyces albus J1074_labelled isoleucine	8	6	0.00031	0.89932	specs_ms.mgf	1
71	37	Streptomyces albus ATCC 21838 was grown on ISP2, A1 and M5 agar with 13C6 labelled isoleucine for 6 days and extracted with butanol	continuous/clustered_data/MSV000079520_specs_ms.mgf	MSV000079520	Streptomyces albus ATCC 21838	2502	GNPS-Streptomyces albus ATCC 21838_13C6-labelled isoleucine	3	7	0.00031	0.898055	specs_ms.mgf	1
71	37	Non-targeted metabolomics of bacteria fungus interaction and bio-activity guided fractions.	continuous/clustered_data/MSV000083183_specs_ms.mgf	MSV000083183	Bacillus subtilis (NCBITaxon:1423);Setophoma terrestris (NCBITaxon:798162)	4137	GNPS - Bacillus-Fungus interaction IV	92	7	0.0007	0.891342	specs_ms.mgf	1
71	37	Comparison of Bacillus 6639 at different temperatures in solid culture media	continuous/clustered_data/MSV000082385_specs_ms.mgf	MSV000082385	Bacillus	559	GNPS_Bacillus_6639	6	7	0.00031	0.890271	specs_ms.mgf	1
71	37	Non-trageted LC-MS/MS analysis of methanol extracts of 2 Rothia isolates.	continuous/clustered_data/MSV000079820_specs_ms.mgf	MSV000079820	Rothia <bacteria> (NCBITaxon:32207)	479	GNPS - Rothia Isolates	3	7	0.00031	0.883395	specs_ms.mgf	1
71	37	Non-targeted LC-MS/MS profiles of corn incubated with B. subtillis. Plant tissues was dissected and extracted with MeOH.	continuous/clustered_data/MSV000080299_specs_ms.mgf	MSV000080299	Zea mays (NCBITaxon:4577);Bacillus subtilis (NCBITaxon:1423)	30098	GNPS - Corn-Bacillus Interaction V	3	8	0.00031	0.883267	specs_ms.mgf	1
71	37	Test dataset for SystemWide MS course @ UCSD May 2018.LC-MSMS data from B. subtilis cultures	continuous/clustered_data/MSV000082369_specs_ms.mgf	MSV000082369	Bacillus subtilis (NCBITaxon:1423)	400	SystemWide MS course MZmine-GNPS tutorial Test Data	6	7	0.00031	0.882255	specs_ms.mgf	1
71	37	Comparison of bacillus cereus mutant strains in solid culture media	continuous/clustered_data/MSV000082384_specs_ms.mgf	MSV000082384	Bacillus	889	GNPS_Baccereus	18	7	0.00031	0.880229	specs_ms.mgf	1
71	37	UHR-MS/MS screening of crude extracts and purified fractions containing Rivulariapeptolide derivatives.	continuous/clustered_data/MSV000085578_specs_ms.mgf	MSV000085578	Cyanobacteria (NCBITaxon:1117)	147	GNPS - MS/MS screening of Rivulariapeptolide Extracts	3	6	0.00131	0.877148	specs_ms.mgf	1
71	37	Non-targetd metabolomics from coral organelle fractions.	continuous/clustered_data/MSV000083372_specs_ms.mgf	MSV000083372	Coral	5163	GNPS - Coral Organelles	9	6	0.00031	0.870386	specs_ms.mgf	1
71	37	LC-MS/MS analysis of gut microbiome cultures from different species of fish.	continuous/clustered_data/MSV000084907_specs_ms.mgf	MSV000084907	fish gut microbiome	2496	GNPS_Seaweed_Digestion_Cultures	2	7	0.0007	0.866257	specs_ms.mgf	1
71	37	Untargeted LC-MS/MS data from 50% MeOH/H2O extracts of 18 different species of seaweed collected from Kona, HI.	continuous/clustered_data/MSV000086349_specs_ms.mgf	MSV000086349	Ulva (NCBITaxon:3118);Gracilaria (NCBITaxon:2774);Asparagopsis (NCBITaxon:31366);Halymenia (NCBITaxon:42020);Macrocystis (NCBITaxon:35121);Sargassum (NCBITaxon:3015)	1236	GNPS_Macroalgae samples from Kona, HI	3	6	0.00031	0.856835	specs_ms.mgf	1
71	37	Methanol Extracts of coral, measured by untargeted LC-MS/MS	continuous/clustered_data/MSV000079808_specs_ms.mgf	MSV000079808	Coral	15798	GNPS - Coral Extracts 20160610	23	6	0.00131	0.839787	specs_ms.mgf	1
71	37	A collection of samples form automated reef monitoring system (ARMS) plates around the pacific.	continuous/clustered_data/MSV000080572_specs_ms.mgf	MSV000080572	coral	293307	GNPS ARMS Plates throughout Pacific, bulk sessile material from coral reefs	85	7	0.00369	0.835957	specs_ms.mgf	1
71	37	Monoculture and coculture of Cutibacterium acnes KPA171202 and Staphylococcus aureus JE2 on BHI liquid medium under anaerobic conditions for 3-5 days. Cultures were centrifuged and supernatant removed, freeze-dried. Samples were analyzed by LC-MS/MS performed in an UltiMate 3000 UPLC system (Thermo Scientific) using a Kinetex 1.7 mm C18 reversed phase UHPLC column (50 X 2.1 mm) and Maxis Q-TOF ma…	continuous/clustered_data/MSV000084673_specs_ms.mgf	MSV000084673	Cutibacterium acnes KPA171202;Staphylococcus aureus JE2	16697	GNPS - C.acnes and S.aureus BHI coculture	42	6	0.00131	0.829463	specs_ms.mgf	1
71	37	Samples from the ISS were processed using 50% MeOH as an extraction solvent and ran on a Bruker Daltonics maXis Impact and C18 RP-UHPLC. This data-set contains only positive polarity acquisition of LC-MS/MS and FASTA files for each species	continuous/clustered_data/MSV000080102_specs_ms.mgf	MSV000080102	Staphylococcus aureus (NCBITaxon:1280);Staphylococcus haemolyticus (NCBITaxon:1283);Acinetobacter pittii (NCBITaxon:48296);Pantoea conspicua (NCBITaxon:472705);Klebsiella (NCBITaxon:570);Enterobacter sp. (NCBITaxon:42895);Bacillus <bacterium> (NCBITaxon:1386)	44151	GNPS - Metabolome vs Metagenome Project	18	7	0.00031	0.825111	specs_ms.mgf	1
71	37	Untargeted LC-MS/MS analysis of Kyphosid gut samples (stomach, foregut, midgut, hindgut, and pyloric caeca) collected after a monodiet feeding trial ran in Kona, HI in Feb 2020. Farmed fish were raised on a diet of sargassum, gracilaria, or a mixture of the two seaweeds, and wild fish were also caught and sampled for comparison.	continuous/clustered_data/MSV000087021_specs_ms.mgf	MSV000087021	Kyphosidae (NCBITaxon:30843)	4035	GNPS_Kyphosid gut samples from Kona monodiet trials_Feb 2020	59	6	0.00571	0.819093	specs_ms.mgf	1
71	37	Effect of doxorubicin on P-glycoprotein in Candida albicans	continuous/clustered_data/MSV000080501_specs_ms.mgf	MSV000080501	Candida albicans (NCBITaxon:5476)	4085	GNPS Effect of doxorubicin on P-glycoprotein in Candida albicans	11	6	0.0033	0.802693	specs_ms.mgf	1
71	37	A set of scrapings from multiple ARMS units placed around Papua New Guinea in the context of a known pH gradient.	continuous/clustered_data/MSV000079146_specs_ms.mgf	MSV000079146	Scleractinia (NCBITaxon:6125)	206306	GNPS Papua New Guinea pH gradient ARMS	69	6	0.00229	0.802435	specs_ms.mgf	1
71	37	A collection of coral and algal interface metabolomics samples.	continuous/clustered_data/MSV000080632_specs_ms.mgf	MSV000080632	Porites (NCBITaxon:46719)	685316	GNPS Coral Interface Metabolomics	105	6	0.0007	0.801365	specs_ms.mgf	1
71	37	A collection of LC-MS/MS metabolomics data sets taken from corals. The samples were collected in a manner that enables the 3D visualization of the coral metabolome.	continuous/clustered_data/MSV000080597_specs_ms.mgf	MSV000080597	Porites (NCBITaxon:46719)	685273	GNPS 3D Coral Metabolomics	105	6	0.0007	0.801365	specs_ms.mgf	1
71	37	Metabolomic profiling of different B. subtilis for and after interaction with fungi.Strains were cultures either in liquide media or on agar plates and extracted with MeOH.LC-MS/MS data was aquiered in possitive DDA mode on a Q-Exactive at 17K resolution.	continuous/clustered_data/MSV000082081_specs_ms.mgf	MSV000082081	Bacillus subtilis (NCBITaxon:1423)	1526	GNPS - Bacilus subtilis fungus interaction II	19	6	0.0007	0.800726	specs_ms.mgf	1
71	37	LC-MS/MS data from:Impact of a Transposon Insertion in phzF2 on the Specialized Metabolite Production and Interkingdom Interactions of Pseudomonas aeruginosa.Phelan VV, Moree WJ, Aguilar J, Cornett DS, Koumoutsi A, Noble SM, Pogliano K, Guerrero CA, Dorrestein PC.J Bacteriol. 2014 May;196(9):1683-93. doi: 10.1128/JB.01258-13. Epub 2014 Feb 14.PMID: 24532776	continuous/clustered_data/MSV000078628_specs_ms.mgf	MSV000078628	Pseudomonas aeruginosa PAO1;Pseudomonas aeruginosa PAO1 transposon mutant PhzF2	128595	GNPS - Paeruginosa PAO1 - PhzF2 metabolomics	19	6	0.00488	0.799989	specs_ms.mgf	1
71	37	Non-targted metabolomics from extracts from B. subtilis wildtype and SRF knock-out mutant. Data processed with MZMine2 and Ion Identity Networking.	continuous/clustered_data/MSV000084117_specs_ms.mgf	MSV000084117	Bacillus subtilis (NCBITaxon:1423)	513	GNPS - IIN - Bacillus subtilis delta-SRF	4	6	0.0007	0.787774	specs_ms.mgf	1
71	37	Nostoc punctiforme ATCC 29133 was grown on BG11 and BG110 agar plates respectively. Colonies and surrounding agar were extracted and subjected to UPLC-MS analysis.	continuous/clustered_data/MSV000078891_specs_ms.mgf	MSV000078891	Nostoc punctiforme ATCC 29133	2123	GNPS Nostoc punctiforme ATCC 29133	1	6	0.00131	0.762019	specs_ms.mgf	1
71	37	Metabolic analysis of grain and complex food samples, standard ethanol extraction. Data was acquired using a Bruker Daltonics maXis Impact and C18 RP-UHPLC. Positive polarity acquisition of LC-MS/MS.	continuous/clustered_data/MSV000081752_specs_ms.mgf	MSV000081752	food metagenome (NCBITaxon:870726)	3214	GNPS - GFOP - Food - Plate22_grain_complex	2	6	0.00031	0.751423	specs_ms.mgf	1
71	37	A collection of invertebrate interaction extracts from Bryozoan and Tunicate organisms.	continuous/clustered_data/MSV000078812_specs_ms.mgf	MSV000078812	Bryozoan and Tunicates	81318	GNPS Moorea Reef Invertebrate Interactions UPLC MS/MS	4	6	0.00272	0.747078	specs_ms.mgf	1
71	37	MeOH extracts from experiments involving co-cultures of Oculina patagonica, vibrio mediterranei and vibrio coralllilyticus. Extracts were analyzed by LC-MS/MS performed in an UltiMate 3000 UPLC system (Thermo Scientific) using a Kinetex 1.7 mm C18 reversed phase UHPLC column (50 X 2.1 mm) and Maxis Q-TOF mass spectrometer (Bruker Daltonics) equipped with ESI source.	continuous/clustered_data/MSV000083610_specs_ms.mgf	MSV000083610	Oculina patagonica (NCBITaxon:130080);Vibrio mediterranei Vic-Oc-097;Vibrio coralliilyticus Vic-Oc-068	42371	GNPS - Metabolomes from O. patagonica - V. mediterranei - V. coralliilyticus co-cultures	5	6	0.0007	0.70355	specs_ms.mgf	1
71	2147	Soil, sediment, corals, plants, insects, and water were collected across the Waimea Supertransect in Hawaii and metabolomics were run on extracted samples.	continuous/clustered_data/MSV000085129_specs_ms.mgf	MSV000085129	Drosophila <fruit fly, genus> (NCBITaxon:7215);Pheidole megacephala (NCBITaxon:300850);Stachytarpheta cayennensis (NCBITaxon:39376);Colpomenia sinuosa (NCBITaxon:87236);Aedes albopictus (NCBITaxon:7160);Drosophila quadrilineata (NCBITaxon:387621)	51559	GNPS - Waimea Supertransect Metabolomics samples	28	9	0.0018	0.85804	specs_ms.mgf	1
71	2147	Methanol Extracts of coral, measured by untargeted LC-MS/MS	continuous/clustered_data/MSV000079808_specs_ms.mgf	MSV000079808	Coral	18281	GNPS - Coral Extracts 20160610	8	9	0.0008	0.830375	specs_ms.mgf	1
71	2147	Untargeted LC-MS/MS data from 50% MeOH/H2O extracts of 18 different species of seaweed collected from Kona, HI.	continuous/clustered_data/MSV000086349_specs_ms.mgf	MSV000086349	Ulva (NCBITaxon:3118);Gracilaria (NCBITaxon:2774);Asparagopsis (NCBITaxon:31366);Halymenia (NCBITaxon:42020);Macrocystis (NCBITaxon:35121);Sargassum (NCBITaxon:3015)	1311	GNPS_Macroalgae samples from Kona, HI	3	8	0.00021	0.800954	specs_ms.mgf	1
71	2147	UHR-MS/MS screening of crude extracts and purified fractions containing Rivulariapeptolide derivatives.	continuous/clustered_data/MSV000085578_specs_ms.mgf	MSV000085578	Cyanobacteria (NCBITaxon:1117)	189	GNPS - MS/MS screening of Rivulariapeptolide Extracts	2	8	0.0008	0.781318	specs_ms.mgf	1
71	2147	Data from untargeted LC-MS/MS of 60 samples taken from the stomach, foregut, hindgut, and pyloric caeca of Kyphosus fish collected from Kona, HI. Samples were extracted in 50% MeOH/H2O and run on a polar C18 column.	continuous/clustered_data/MSV000086348_specs_ms.mgf	MSV000086348	Kyphosus (NCBITaxon:163142)	3358	GNPS_Fishgut Samples from Kona_June 2019	15	7	0.00021	0.748961	specs_ms.mgf	1
71	2147	A collection of LC-MS/MS metabolomics data sets taken from corals. The samples were collected in a manner that enables the 3D visualization of the coral metabolome.	continuous/clustered_data/MSV000080597_specs_ms.mgf	MSV000080597	Porites (NCBITaxon:46719)	704354	GNPS 3D Coral Metabolomics	53	7	0.0008	0.734544	specs_ms.mgf	1
71	2147	A collection of coral and algal interface metabolomics samples.	continuous/clustered_data/MSV000080632_specs_ms.mgf	MSV000080632	Porites (NCBITaxon:46719)	704403	GNPS Coral Interface Metabolomics	53	7	0.0008	0.734544	specs_ms.mgf	1
71	2147	Untargeted LC-MS/MS analysis of Kyphosid gut samples (stomach, foregut, midgut, hindgut, and pyloric caeca) collected after a monodiet feeding trial ran in Kona, HI in Feb 2020. Farmed fish were raised on a diet of sargassum, gracilaria, or a mixture of the two seaweeds, and wild fish were also caught and sampled for comparison.	continuous/clustered_data/MSV000087021_specs_ms.mgf	MSV000087021	Kyphosidae (NCBITaxon:30843)	4527	GNPS_Kyphosid gut samples from Kona monodiet trials_Feb 2020	26	6	0.00021	0.730844	specs_ms.mgf	1
71	2147	A collection of samples form automated reef monitoring system (ARMS) plates around the pacific.	continuous/clustered_data/MSV000080572_specs_ms.mgf	MSV000080572	coral	306477	GNPS ARMS Plates throughout Pacific, bulk sessile material from coral reefs	78	7	0.0032	0.726881	specs_ms.mgf	1
71	2147	A set of scrapings from multiple ARMS units placed around Papua New Guinea in the context of a known pH gradient.	continuous/clustered_data/MSV000079146_specs_ms.mgf	MSV000079146	Scleractinia (NCBITaxon:6125)	219055	GNPS Papua New Guinea pH gradient ARMS	43	6	0.00379	0.701641	specs_ms.mgf	1
71	36474	Test dataset for SystemWide MS course @ UCSD May 2018.LC-MSMS data from B. subtilis cultures	continuous/clustered_data/MSV000082369_specs_ms.mgf	MSV000082369	Bacillus subtilis (NCBITaxon:1423)	328	SystemWide MS course MZmine-GNPS tutorial Test Data	2	17	0.00109	0.966655	specs_ms.mgf	1
71	36474	Streptomyces albus ATCC 21838 was grown on ISP2, A1 and M5 agar with 13C6 labelled isoleucine for 6 days and extracted with butanol	continuous/clustered_data/MSV000079520_specs_ms.mgf	MSV000079520	Streptomyces albus ATCC 21838	2313	GNPS-Streptomyces albus ATCC 21838_13C6-labelled isoleucine	3	16	0.00109	0.952188	specs_ms.mgf	1
71	36474	Soil, sediment, corals, plants, insects, and water were collected across the Waimea Supertransect in Hawaii and metabolomics were run on extracted samples.	continuous/clustered_data/MSV000085129_specs_ms.mgf	MSV000085129	Drosophila <fruit fly, genus> (NCBITaxon:7215);Pheidole megacephala (NCBITaxon:300850);Stachytarpheta cayennensis (NCBITaxon:39376);Colpomenia sinuosa (NCBITaxon:87236);Aedes albopictus (NCBITaxon:7160);Drosophila quadrilineata (NCBITaxon:387621)	39797	GNPS - Waimea Supertransect Metabolomics samples	21	17	0.00011	0.951226	specs_ms.mgf	1
71	36474	Streptomyces albus ATCC 21838 was grown on ISP2 agar for 6 days and extracted with butanol and methanol.	continuous/clustered_data/MSV000079518_specs_ms.mgf	MSV000079518	Streptomyces albus ATCC 21838	1925	GNPS-Streptomyces albus ATCC 21838	2	14	0.00109	0.945775	specs_ms.mgf	1
71	36474	Streptomyces albus J1074 was grown on ISP2, A1 and M5 agar with 13C6 labelled isoleucine for 6 days and extracted with butanol	continuous/clustered_data/MSV000079516_specs_ms.mgf	MSV000079516	Streptomyces albus J1074 (NCBITaxon:457425)	2566	GNPS-Streptomyces albus J1074_labelled isoleucine	2	12	0.00011	0.931206	specs_ms.mgf	1
71	36474	Substrate cores of stromatolites from Schoenmakerskop barrage pool, taken at flagged sites in triplicate over a period of two days in November 2018, near Port Elizabeth South Africa. These data are paired with concurrent water samples taken for DOM analysis from the same site.	continuous/clustered_data/MSV000083729_specs_ms.mgf	MSV000083729	intertidal stromatolite eubacteria ensemble	4737	GNPS - South African (Nov 2018) and San Diego (Jan 2019) stromatolites tissue/substrate only ESI+	44	16	0.0009	0.921162	specs_ms.mgf	1
71	36474	UHR-MS/MS screening of crude extracts and purified fractions containing Rivulariapeptolide derivatives.	continuous/clustered_data/MSV000085578_specs_ms.mgf	MSV000085578	Cyanobacteria (NCBITaxon:1117)	90	GNPS - MS/MS screening of Rivulariapeptolide Extracts	1	17	0.00011	0.912086	specs_ms.mgf	1
71	36474	A collection of LC-MS/MS metabolomics data sets taken from corals. The samples were collected in a manner that enables the 3D visualization of the coral metabolome.	continuous/clustered_data/MSV000080597_specs_ms.mgf	MSV000080597	Porites (NCBITaxon:46719)	648253	GNPS 3D Coral Metabolomics	21	11	0.00109	0.854403	specs_ms.mgf	1
71	36474	A collection of coral and algal interface metabolomics samples.	continuous/clustered_data/MSV000080632_specs_ms.mgf	MSV000080632	Porites (NCBITaxon:46719)	648301	GNPS Coral Interface Metabolomics	21	11	0.00109	0.854403	specs_ms.mgf	1
71	36474	A set of scrapings from multiple ARMS units placed around Papua New Guinea in the context of a known pH gradient.	continuous/clustered_data/MSV000079146_specs_ms.mgf	MSV000079146	Scleractinia (NCBITaxon:6125)	192007	GNPS Papua New Guinea pH gradient ARMS	38	11	0.00609	0.846326	specs_ms.mgf	1
71	36474	Non-targetd metabolomics from coral organelle fractions.	continuous/clustered_data/MSV000083372_specs_ms.mgf	MSV000083372	Coral	4981	GNPS - Coral Organelles	9	10	0.00011	0.838368	specs_ms.mgf	1
71	36474	Samples from the ISS were processed using 50% MeOH as an extraction solvent and ran on a Bruker Daltonics maXis Impact and C18 RP-UHPLC. This data-set contains only positive polarity acquisition of LC-MS/MS and FASTA files for each species	continuous/clustered_data/MSV000080102_specs_ms.mgf	MSV000080102	Staphylococcus aureus (NCBITaxon:1280);Staphylococcus haemolyticus (NCBITaxon:1283);Acinetobacter pittii (NCBITaxon:48296);Pantoea conspicua (NCBITaxon:472705);Klebsiella (NCBITaxon:570);Enterobacter sp. (NCBITaxon:42895);Bacillus <bacterium> (NCBITaxon:1386)	41995	GNPS - Metabolome vs Metagenome Project	18	11	0.00109	0.832201	specs_ms.mgf	1
71	36474	Four subsamples of stromatolites from Schoenmakerskop pool (Flags 1, 3, 7,10), plus Combiflash C18 chromatographic fractions from one bulk sample extract.	continuous/clustered_data/MSV000083098_specs_ms.mgf	MSV000083098	intertidal stromatolite eubacteria ensemble	5301	GNPS - South African Stromatolites 03/18 Scoenmakerskop	4	9	0.0009	0.816751	specs_ms.mgf	1
71	36474	Raw spectra for a crude extract library of field-collected Panamanian and Red Sea cyanobacteria	continuous/clustered_data/MSV000079050_specs_ms.mgf	MSV000079050	Cyanobacteria (NCBITaxon:1117)	43164	GNPS - Marine Cyanobacteria of Panamanian and Red Sea Origin	2	9	0.00389	0.801834	specs_ms.mgf	1
71	36474	A collection of invertebrate interaction extracts from Bryozoan and Tunicate organisms.	continuous/clustered_data/MSV000078812_specs_ms.mgf	MSV000078812	Bryozoan and Tunicates	76385	GNPS Moorea Reef Invertebrate Interactions UPLC MS/MS	1	11	0.0019	0.794563	specs_ms.mgf	1
71	36474	A collection of samples form automated reef monitoring system (ARMS) plates around the pacific.	continuous/clustered_data/MSV000080572_specs_ms.mgf	MSV000080572	coral	265372	GNPS ARMS Plates throughout Pacific, bulk sessile material from coral reefs	82	10	0.00691	0.792946	specs_ms.mgf	1
71	36474	Methanol Extracts of coral, measured by untargeted LC-MS/MS	continuous/clustered_data/MSV000079808_specs_ms.mgf	MSV000079808	Coral	10403	GNPS - Coral Extracts 20160610	4	11	0.00011	0.782046	specs_ms.mgf	1
71	36474	Ethyl Acetate and Methanol extracted metabolomes from coral interacting with various other reef algae. Maxis LC-MS/MS	continuous/clustered_data/MSV000078598_specs_ms.mgf	MSV000078598	Acropora;Porites	387782	GNPS Southern Line Islands Coral Interactions metabolome	2	10	0.00652	0.781008	specs_ms.mgf	1
71	36474	Metabolic analysis on the EMP500 sample set. Data was generated on a Thermo Q Exactive and C18 RP UHPLC. Positive acquisition of LC-MS/MS	continuous/clustered_data/MSV000080905_specs_ms.mgf	MSV000080905	environmental samples <Bacillariophyta> (NCBITaxon:33858)	193192	GNPS - EMP_500_Metabolomics	2	12	0.00011	0.763443	specs_ms.mgf	1
42	43870	Soil, sediment, corals, plants, insects, and water were collected across the Waimea Supertransect in Hawaii and metabolomics were run on extracted samples.	continuous/clustered_data/MSV000085129_specs_ms.mgf	MSV000085129	Drosophila <fruit fly, genus> (NCBITaxon:7215);Pheidole megacephala (NCBITaxon:300850);Stachytarpheta cayennensis (NCBITaxon:39376);Colpomenia sinuosa (NCBITaxon:87236);Aedes albopictus (NCBITaxon:7160);Drosophila quadrilineata (NCBITaxon:387621)	70179	GNPS - Waimea Supertransect Metabolomics samples	16	10	0.00053	0.843556	specs_ms.mgf	1
42	43885	Soil, sediment, corals, plants, insects, and water were collected across the Waimea Supertransect in Hawaii and metabolomics were run on extracted samples.	continuous/clustered_data/MSV000085129_specs_ms.mgf	MSV000085129	Drosophila <fruit fly, genus> (NCBITaxon:7215);Pheidole megacephala (NCBITaxon:300850);Stachytarpheta cayennensis (NCBITaxon:39376);Colpomenia sinuosa (NCBITaxon:87236);Aedes albopictus (NCBITaxon:7160);Drosophila quadrilineata (NCBITaxon:387621)	69391	GNPS - Waimea Supertransect Metabolomics samples	9	7	1e-05	0.951635	specs_ms.mgf	1
42	44009	Soil, sediment, corals, plants, insects, and water were collected across the Waimea Supertransect in Hawaii and metabolomics were run on extracted samples.	continuous/clustered_data/MSV000085129_specs_ms.mgf	MSV000085129	Drosophila <fruit fly, genus> (NCBITaxon:7215);Pheidole megacephala (NCBITaxon:300850);Stachytarpheta cayennensis (NCBITaxon:39376);Colpomenia sinuosa (NCBITaxon:87236);Aedes albopictus (NCBITaxon:7160);Drosophila quadrilineata (NCBITaxon:387621)	67531	GNPS - Waimea Supertransect Metabolomics samples	11	7	0.00029	0.964029	specs_ms.mgf	1
42	44087	Soil, sediment, corals, plants, insects, and water were collected across the Waimea Supertransect in Hawaii and metabolomics were run on extracted samples.	continuous/clustered_data/MSV000085129_specs_ms.mgf	MSV000085129	Drosophila <fruit fly, genus> (NCBITaxon:7215);Pheidole megacephala (NCBITaxon:300850);Stachytarpheta cayennensis (NCBITaxon:39376);Colpomenia sinuosa (NCBITaxon:87236);Aedes albopictus (NCBITaxon:7160);Drosophila quadrilineata (NCBITaxon:387621)	69676	GNPS - Waimea Supertransect Metabolomics samples	10	12	0.0012	0.960996	specs_ms.mgf	1
42	44154	Soil, sediment, corals, plants, insects, and water were collected across the Waimea Supertransect in Hawaii and metabolomics were run on extracted samples.	continuous/clustered_data/MSV000085129_specs_ms.mgf	MSV000085129	Drosophila <fruit fly, genus> (NCBITaxon:7215);Pheidole megacephala (NCBITaxon:300850);Stachytarpheta cayennensis (NCBITaxon:39376);Colpomenia sinuosa (NCBITaxon:87236);Aedes albopictus (NCBITaxon:7160);Drosophila quadrilineata (NCBITaxon:387621)	69437	GNPS - Waimea Supertransect Metabolomics samples	6	7	0.00077	0.912221	specs_ms.mgf	1
42	44169	Soil, sediment, corals, plants, insects, and water were collected across the Waimea Supertransect in Hawaii and metabolomics were run on extracted samples.	continuous/clustered_data/MSV000085129_specs_ms.mgf	MSV000085129	Drosophila <fruit fly, genus> (NCBITaxon:7215);Pheidole megacephala (NCBITaxon:300850);Stachytarpheta cayennensis (NCBITaxon:39376);Colpomenia sinuosa (NCBITaxon:87236);Aedes albopictus (NCBITaxon:7160);Drosophila quadrilineata (NCBITaxon:387621)	70090	GNPS - Waimea Supertransect Metabolomics samples	20	18	0.00122	0.773222	specs_ms.mgf	1
71	44249	Substrate cores of stromatolites from Schoenmakerskop barrage pool, taken at flagged sites in triplicate over a period of two days in November 2018, near Port Elizabeth South Africa. These data are paired with concurrent water samples taken for DOM analysis from the same site.	continuous/clustered_data/MSV000083729_specs_ms.mgf	MSV000083729	intertidal stromatolite eubacteria ensemble	5295	GNPS - South African (Nov 2018) and San Diego (Jan 2019) stromatolites tissue/substrate only ESI+	49	13	0.0005	0.942191	specs_ms.mgf	1
71	44249	Test dataset for SystemWide MS course @ UCSD May 2018.LC-MSMS data from B. subtilis cultures	continuous/clustered_data/MSV000082369_specs_ms.mgf	MSV000082369	Bacillus subtilis (NCBITaxon:1423)	390	SystemWide MS course MZmine-GNPS tutorial Test Data	2	11	0.0005	0.90268	specs_ms.mgf	1
71	44249	Soil, sediment, corals, plants, insects, and water were collected across the Waimea Supertransect in Hawaii and metabolomics were run on extracted samples.	continuous/clustered_data/MSV000085129_specs_ms.mgf	MSV000085129	Drosophila <fruit fly, genus> (NCBITaxon:7215);Pheidole megacephala (NCBITaxon:300850);Stachytarpheta cayennensis (NCBITaxon:39376);Colpomenia sinuosa (NCBITaxon:87236);Aedes albopictus (NCBITaxon:7160);Drosophila quadrilineata (NCBITaxon:387621)	47952	GNPS - Waimea Supertransect Metabolomics samples	15	12	0.0005	0.897563	specs_ms.mgf	1
71	44249	UHR-MS/MS screening of crude extracts and purified fractions containing Rivulariapeptolide derivatives.	continuous/clustered_data/MSV000085578_specs_ms.mgf	MSV000085578	Cyanobacteria (NCBITaxon:1117)	142	GNPS - MS/MS screening of Rivulariapeptolide Extracts	2	12	0.0005	0.867527	specs_ms.mgf	1
71	44249	Non-Targeted LC-MS/MS analysis of PPl extracts from San Diego Beaches form Oct 2018.	continuous/clustered_data/MSV000085786_specs_ms.mgf	MSV000085786	environmental samples <Bacillariophyta> (NCBITaxon:33858)	4606	GNPS - SD Beach survey Oct 2018 DOM	2	9	0.0005	0.863089	specs_ms.mgf	1
71	44249	Samples from the ISS were processed using 50% MeOH as an extraction solvent and ran on a Bruker Daltonics maXis Impact and C18 RP-UHPLC. This data-set contains only positive polarity acquisition of LC-MS/MS and FASTA files for each species	continuous/clustered_data/MSV000080102_specs_ms.mgf	MSV000080102	Staphylococcus aureus (NCBITaxon:1280);Staphylococcus haemolyticus (NCBITaxon:1283);Acinetobacter pittii (NCBITaxon:48296);Pantoea conspicua (NCBITaxon:472705);Klebsiella (NCBITaxon:570);Enterobacter sp. (NCBITaxon:42895);Bacillus <bacterium> (NCBITaxon:1386)	44085	GNPS - Metabolome vs Metagenome Project	17	9	0.0005	0.808371	specs_ms.mgf	1
71	44249	A set of scrapings from multiple ARMS units placed around Papua New Guinea in the context of a known pH gradient.	continuous/clustered_data/MSV000079146_specs_ms.mgf	MSV000079146	Scleractinia (NCBITaxon:6125)	205923	GNPS Papua New Guinea pH gradient ARMS	11	8	0.00251	0.777338	specs_ms.mgf	1
71	44249	Untargeted LC-MS/MS data from 50% MeOH/H2O extracts of 18 different species of seaweed collected from Kona, HI.	continuous/clustered_data/MSV000086349_specs_ms.mgf	MSV000086349	Ulva (NCBITaxon:3118);Gracilaria (NCBITaxon:2774);Asparagopsis (NCBITaxon:31366);Halymenia (NCBITaxon:42020);Macrocystis (NCBITaxon:35121);Sargassum (NCBITaxon:3015)	1231	GNPS_Macroalgae samples from Kona, HI	2	8	0.00051	0.751687	specs_ms.mgf	1
71	44249	A collection of LC-MS/MS metabolomics data sets taken from corals. The samples were collected in a manner that enables the 3D visualization of the coral metabolome.	continuous/clustered_data/MSV000080597_specs_ms.mgf	MSV000080597	Porites (NCBITaxon:46719)	684220	GNPS 3D Coral Metabolomics	9	6	0.0015	0.747232	specs_ms.mgf	1
71	44249	A collection of coral and algal interface metabolomics samples.	continuous/clustered_data/MSV000080632_specs_ms.mgf	MSV000080632	Porites (NCBITaxon:46719)	684265	GNPS Coral Interface Metabolomics	9	6	0.0015	0.747232	specs_ms.mgf	1
71	44249	Non-targeted LC-MS/MS from SPE (PPL) enriched samples from dissolved organic matter, total organic matter, sea surface microlayer and seaspray aerosols (DOM, TOM, SSML, SSA) from SeaScape 2019.	continuous/clustered_data/MSV000084741_specs_ms.mgf	MSV000084741	environmental samples <Bacillariophyta> (NCBITaxon:33858)	178446	GNPS Environmental MEtabolomics from SEASCAPE Ocean Seaspray Mesocosm Experiment 2019	3	9	0.0005	0.744396	specs_ms.mgf	1
71	44249	A collection of samples form automated reef monitoring system (ARMS) plates around the pacific.	continuous/clustered_data/MSV000080572_specs_ms.mgf	MSV000080572	coral	292610	GNPS ARMS Plates throughout Pacific, bulk sessile material from coral reefs	3	7	0.0005	0.717942	specs_ms.mgf	1
42	56310	Soil, sediment, corals, plants, insects, and water were collected across the Waimea Supertransect in Hawaii and metabolomics were run on extracted samples.	continuous/clustered_data/MSV000085129_specs_ms.mgf	MSV000085129	Drosophila <fruit fly, genus> (NCBITaxon:7215);Pheidole megacephala (NCBITaxon:300850);Stachytarpheta cayennensis (NCBITaxon:39376);Colpomenia sinuosa (NCBITaxon:87236);Aedes albopictus (NCBITaxon:7160);Drosophila quadrilineata (NCBITaxon:387621)	71984	GNPS - Waimea Supertransect Metabolomics samples	11	14	0.00169	0.892234	specs_ms.mgf	1
42	56344	Soil, sediment, corals, plants, insects, and water were collected across the Waimea Supertransect in Hawaii and metabolomics were run on extracted samples.	continuous/clustered_data/MSV000085129_specs_ms.mgf	MSV000085129	Drosophila <fruit fly, genus> (NCBITaxon:7215);Pheidole megacephala (NCBITaxon:300850);Stachytarpheta cayennensis (NCBITaxon:39376);Colpomenia sinuosa (NCBITaxon:87236);Aedes albopictus (NCBITaxon:7160);Drosophila quadrilineata (NCBITaxon:387621)	72661	GNPS - Waimea Supertransect Metabolomics samples	9	12	0.00123	0.95197	specs_ms.mgf	1
42	56395	Soil, sediment, corals, plants, insects, and water were collected across the Waimea Supertransect in Hawaii and metabolomics were run on extracted samples.	continuous/clustered_data/MSV000085129_specs_ms.mgf	MSV000085129	Drosophila <fruit fly, genus> (NCBITaxon:7215);Pheidole megacephala (NCBITaxon:300850);Stachytarpheta cayennensis (NCBITaxon:39376);Colpomenia sinuosa (NCBITaxon:87236);Aedes albopictus (NCBITaxon:7160);Drosophila quadrilineata (NCBITaxon:387621)	70881	GNPS - Waimea Supertransect Metabolomics samples	5	9	3e-05	0.905609	specs_ms.mgf	1
42	56402	Soil, sediment, corals, plants, insects, and water were collected across the Waimea Supertransect in Hawaii and metabolomics were run on extracted samples.	continuous/clustered_data/MSV000085129_specs_ms.mgf	MSV000085129	Drosophila <fruit fly, genus> (NCBITaxon:7215);Pheidole megacephala (NCBITaxon:300850);Stachytarpheta cayennensis (NCBITaxon:39376);Colpomenia sinuosa (NCBITaxon:87236);Aedes albopictus (NCBITaxon:7160);Drosophila quadrilineata (NCBITaxon:387621)	72023	GNPS - Waimea Supertransect Metabolomics samples	10	12	0.00038	0.8458	specs_ms.mgf	1
42	56408	Soil, sediment, corals, plants, insects, and water were collected across the Waimea Supertransect in Hawaii and metabolomics were run on extracted samples.	continuous/clustered_data/MSV000085129_specs_ms.mgf	MSV000085129	Drosophila <fruit fly, genus> (NCBITaxon:7215);Pheidole megacephala (NCBITaxon:300850);Stachytarpheta cayennensis (NCBITaxon:39376);Colpomenia sinuosa (NCBITaxon:87236);Aedes albopictus (NCBITaxon:7160);Drosophila quadrilineata (NCBITaxon:387621)	72660	GNPS - Waimea Supertransect Metabolomics samples	9	10	0.00013	0.925379	specs_ms.mgf	1
42	59489	Soil, sediment, corals, plants, insects, and water were collected across the Waimea Supertransect in Hawaii and metabolomics were run on extracted samples.	continuous/clustered_data/MSV000085129_specs_ms.mgf	MSV000085129	Drosophila <fruit fly, genus> (NCBITaxon:7215);Pheidole megacephala (NCBITaxon:300850);Stachytarpheta cayennensis (NCBITaxon:39376);Colpomenia sinuosa (NCBITaxon:87236);Aedes albopictus (NCBITaxon:7160);Drosophila quadrilineata (NCBITaxon:387621)	69944	GNPS - Waimea Supertransect Metabolomics samples	19	17	8e-05	0.917798	specs_ms.mgf	1
10	59491	Soil, sediment, corals, plants, insects, and water were collected across the Waimea Supertransect in Hawaii and metabolomics were run on extracted samples.	continuous/clustered_data/MSV000085129_specs_ms.mgf	MSV000085129	Drosophila <fruit fly, genus> (NCBITaxon:7215);Pheidole megacephala (NCBITaxon:300850);Stachytarpheta cayennensis (NCBITaxon:39376);Colpomenia sinuosa (NCBITaxon:87236);Aedes albopictus (NCBITaxon:7160);Drosophila quadrilineata (NCBITaxon:387621)	71829	GNPS - Waimea Supertransect Metabolomics samples	18	13	0.00083	0.737694	specs_ms.mgf	1
71	59493	Soil, sediment, corals, plants, insects, and water were collected across the Waimea Supertransect in Hawaii and metabolomics were run on extracted samples.	continuous/clustered_data/MSV000085129_specs_ms.mgf	MSV000085129	Drosophila <fruit fly, genus> (NCBITaxon:7215);Pheidole megacephala (NCBITaxon:300850);Stachytarpheta cayennensis (NCBITaxon:39376);Colpomenia sinuosa (NCBITaxon:87236);Aedes albopictus (NCBITaxon:7160);Drosophila quadrilineata (NCBITaxon:387621)	78264	GNPS - Waimea Supertransect Metabolomics samples	16	25	0.00022	0.867439	specs_ms.mgf	1
10	59499	Soil, sediment, corals, plants, insects, and water were collected across the Waimea Supertransect in Hawaii and metabolomics were run on extracted samples.	continuous/clustered_data/MSV000085129_specs_ms.mgf	MSV000085129	Drosophila <fruit fly, genus> (NCBITaxon:7215);Pheidole megacephala (NCBITaxon:300850);Stachytarpheta cayennensis (NCBITaxon:39376);Colpomenia sinuosa (NCBITaxon:87236);Aedes albopictus (NCBITaxon:7160);Drosophila quadrilineata (NCBITaxon:387621)	68737	GNPS - Waimea Supertransect Metabolomics samples	12	15	0.00107	0.742811	specs_ms.mgf	1
42	59502	Soil, sediment, corals, plants, insects, and water were collected across the Waimea Supertransect in Hawaii and metabolomics were run on extracted samples.	continuous/clustered_data/MSV000085129_specs_ms.mgf	MSV000085129	Drosophila <fruit fly, genus> (NCBITaxon:7215);Pheidole megacephala (NCBITaxon:300850);Stachytarpheta cayennensis (NCBITaxon:39376);Colpomenia sinuosa (NCBITaxon:87236);Aedes albopictus (NCBITaxon:7160);Drosophila quadrilineata (NCBITaxon:387621)	71984	GNPS - Waimea Supertransect Metabolomics samples	11	15	0.00061	0.910766	specs_ms.mgf	1
71	59520	Soil, sediment, corals, plants, insects, and water were collected across the Waimea Supertransect in Hawaii and metabolomics were run on extracted samples.	continuous/clustered_data/MSV000085129_specs_ms.mgf	MSV000085129	Drosophila <fruit fly, genus> (NCBITaxon:7215);Pheidole megacephala (NCBITaxon:300850);Stachytarpheta cayennensis (NCBITaxon:39376);Colpomenia sinuosa (NCBITaxon:87236);Aedes albopictus (NCBITaxon:7160);Drosophila quadrilineata (NCBITaxon:387621)	51742	GNPS - Waimea Supertransect Metabolomics samples	15	16	0.00021	0.934185	specs_ms.mgf	1
71	59522	Non-targted LC-MS/MS analysis of PPL SPE-extracts from a coastla sea water samples collected in 2019 from Algoa Bay South Africa	continuous/clustered_data/MSV000085843_specs_ms.mgf	MSV000085843	environmental samples <Bacillariophyta> (NCBITaxon:33858)	16606	GNPS - Coastla Survey from Algoa Bay South Africa	7	17	0.0006	0.928237	specs_ms.mgf	1
71	59522	Substrate cores of stromatolites from Schoenmakerskop barrage pool, taken at flagged sites in triplicate over a period of two days in November 2018, near Port Elizabeth South Africa. These data are paired with concurrent water samples taken for DOM analysis from the same site.	continuous/clustered_data/MSV000083729_specs_ms.mgf	MSV000083729	intertidal stromatolite eubacteria ensemble	5081	GNPS - South African (Nov 2018) and San Diego (Jan 2019) stromatolites tissue/substrate only ESI+	32	15	0.00041	0.893139	specs_ms.mgf	1
71	59522	Soil, sediment, corals, plants, insects, and water were collected across the Waimea Supertransect in Hawaii and metabolomics were run on extracted samples.	continuous/clustered_data/MSV000085129_specs_ms.mgf	MSV000085129	Drosophila <fruit fly, genus> (NCBITaxon:7215);Pheidole megacephala (NCBITaxon:300850);Stachytarpheta cayennensis (NCBITaxon:39376);Colpomenia sinuosa (NCBITaxon:87236);Aedes albopictus (NCBITaxon:7160);Drosophila quadrilineata (NCBITaxon:387621)	46878	GNPS - Waimea Supertransect Metabolomics samples	13	13	0.0006	0.877806	specs_ms.mgf	1
71	59522	A collection of samples form automated reef monitoring system (ARMS) plates around the pacific.	continuous/clustered_data/MSV000080572_specs_ms.mgf	MSV000080572	coral	279741	GNPS ARMS Plates throughout Pacific, bulk sessile material from coral reefs	22	9	0.0016	0.778852	specs_ms.mgf	1
71	59522	MS/MS data were collected from skin of Amazon individuals and from their houses (walls and floors of living room, bedroom, kitchen and bathroom).	continuous/clustered_data/MSV000079389_specs_ms.mgf	MSV000079389	Homo sapiens (NCBITaxon:9606);environmental samples <Bacillariophyta> (NCBITaxon:33858)	904329	GNPS_Amazon skin and environmental samples	2	8	0.0006	0.725445	specs_ms.mgf	1
71	59525	Soil, sediment, corals, plants, insects, and water were collected across the Waimea Supertransect in Hawaii and metabolomics were run on extracted samples.	continuous/clustered_data/MSV000085129_specs_ms.mgf	MSV000085129	Drosophila <fruit fly, genus> (NCBITaxon:7215);Pheidole megacephala (NCBITaxon:300850);Stachytarpheta cayennensis (NCBITaxon:39376);Colpomenia sinuosa (NCBITaxon:87236);Aedes albopictus (NCBITaxon:7160);Drosophila quadrilineata (NCBITaxon:387621)	53069	GNPS - Waimea Supertransect Metabolomics samples	13	8	0.0001	0.825249	specs_ms.mgf	1
71	59525	UHR-MS/MS screening of crude extracts and purified fractions containing Rivulariapeptolide derivatives.	continuous/clustered_data/MSV000085578_specs_ms.mgf	MSV000085578	Cyanobacteria (NCBITaxon:1117)	236	GNPS - MS/MS screening of Rivulariapeptolide Extracts	1	8	0.0009	0.716371	specs_ms.mgf	1
42	59543	Soil, sediment, corals, plants, insects, and water were collected across the Waimea Supertransect in Hawaii and metabolomics were run on extracted samples.	continuous/clustered_data/MSV000085129_specs_ms.mgf	MSV000085129	Drosophila <fruit fly, genus> (NCBITaxon:7215);Pheidole megacephala (NCBITaxon:300850);Stachytarpheta cayennensis (NCBITaxon:39376);Colpomenia sinuosa (NCBITaxon:87236);Aedes albopictus (NCBITaxon:7160);Drosophila quadrilineata (NCBITaxon:387621)	72023	GNPS - Waimea Supertransect Metabolomics samples	10	10	0.00172	0.952133	specs_ms.mgf	1
42	59558	Soil, sediment, corals, plants, insects, and water were collected across the Waimea Supertransect in Hawaii and metabolomics were run on extracted samples.	continuous/clustered_data/MSV000085129_specs_ms.mgf	MSV000085129	Drosophila <fruit fly, genus> (NCBITaxon:7215);Pheidole megacephala (NCBITaxon:300850);Stachytarpheta cayennensis (NCBITaxon:39376);Colpomenia sinuosa (NCBITaxon:87236);Aedes albopictus (NCBITaxon:7160);Drosophila quadrilineata (NCBITaxon:387621)	71813	GNPS - Waimea Supertransect Metabolomics samples	11	15	0.00041	0.847792	specs_ms.mgf	1
71	59573	Soil, sediment, corals, plants, insects, and water were collected across the Waimea Supertransect in Hawaii and metabolomics were run on extracted samples.	continuous/clustered_data/MSV000085129_specs_ms.mgf	MSV000085129	Drosophila <fruit fly, genus> (NCBITaxon:7215);Pheidole megacephala (NCBITaxon:300850);Stachytarpheta cayennensis (NCBITaxon:39376);Colpomenia sinuosa (NCBITaxon:87236);Aedes albopictus (NCBITaxon:7160);Drosophila quadrilineata (NCBITaxon:387621)	56015	GNPS - Waimea Supertransect Metabolomics samples	6	9	0.00091	0.853337	specs_ms.mgf	1
71	59577	Substrate cores of stromatolites from Schoenmakerskop barrage pool, taken at flagged sites in triplicate over a period of two days in November 2018, near Port Elizabeth South Africa. These data are paired with concurrent water samples taken for DOM analysis from the same site.	continuous/clustered_data/MSV000083729_specs_ms.mgf	MSV000083729	intertidal stromatolite eubacteria ensemble	5800	GNPS - South African (Nov 2018) and San Diego (Jan 2019) stromatolites tissue/substrate only ESI+	55	9	0.00019	0.922818	specs_ms.mgf	1
71	59577	Non-targted LC-MS/MS analysis of PPL SPE-extracts from a coastla sea water samples collected in 2019 from Algoa Bay South Africa	continuous/clustered_data/MSV000085843_specs_ms.mgf	MSV000085843	environmental samples <Bacillariophyta> (NCBITaxon:33858)	17662	GNPS - Coastla Survey from Algoa Bay South Africa	5	9	0.00079	0.895324	specs_ms.mgf	1
71	59577	Soil, sediment, corals, plants, insects, and water were collected across the Waimea Supertransect in Hawaii and metabolomics were run on extracted samples.	continuous/clustered_data/MSV000085129_specs_ms.mgf	MSV000085129	Drosophila <fruit fly, genus> (NCBITaxon:7215);Pheidole megacephala (NCBITaxon:300850);Stachytarpheta cayennensis (NCBITaxon:39376);Colpomenia sinuosa (NCBITaxon:87236);Aedes albopictus (NCBITaxon:7160);Drosophila quadrilineata (NCBITaxon:387621)	51955	GNPS - Waimea Supertransect Metabolomics samples	9	8	0.00019	0.836623	specs_ms.mgf	1
71	59577	Four subsamples of stromatolites from Schoenmakerskop pool (Flags 1, 3, 7,10), plus Combiflash C18 chromatographic fractions from one bulk sample extract.	continuous/clustered_data/MSV000083098_specs_ms.mgf	MSV000083098	intertidal stromatolite eubacteria ensemble	7066	GNPS - South African Stromatolites 03/18 Scoenmakerskop	7	7	0.00019	0.824721	specs_ms.mgf	1
71	59577	UHR-MS/MS screening of crude extracts and purified fractions containing Rivulariapeptolide derivatives.	continuous/clustered_data/MSV000085578_specs_ms.mgf	MSV000085578	Cyanobacteria (NCBITaxon:1117)	200	GNPS - MS/MS screening of Rivulariapeptolide Extracts	2	9	0.00019	0.777996	specs_ms.mgf	1
71	59577	A collection of LC-MS/MS metabolomics data sets taken from corals. The samples were collected in a manner that enables the 3D visualization of the coral metabolome.	continuous/clustered_data/MSV000080597_specs_ms.mgf	MSV000080597	Porites (NCBITaxon:46719)	708950	GNPS 3D Coral Metabolomics	5	6	0.00019	0.738337	specs_ms.mgf	1
71	59577	A collection of coral and algal interface metabolomics samples.	continuous/clustered_data/MSV000080632_specs_ms.mgf	MSV000080632	Porites (NCBITaxon:46719)	708998	GNPS Coral Interface Metabolomics	5	6	0.00019	0.738337	specs_ms.mgf	1
71	59577	A set of scrapings from multiple ARMS units placed around Papua New Guinea in the context of a known pH gradient.	continuous/clustered_data/MSV000079146_specs_ms.mgf	MSV000079146	Scleractinia (NCBITaxon:6125)	221563	GNPS Papua New Guinea pH gradient ARMS	2	6	0.00079	0.723216	specs_ms.mgf	1
42	59584	Soil, sediment, corals, plants, insects, and water were collected across the Waimea Supertransect in Hawaii and metabolomics were run on extracted samples.	continuous/clustered_data/MSV000085129_specs_ms.mgf	MSV000085129	Drosophila <fruit fly, genus> (NCBITaxon:7215);Pheidole megacephala (NCBITaxon:300850);Stachytarpheta cayennensis (NCBITaxon:39376);Colpomenia sinuosa (NCBITaxon:87236);Aedes albopictus (NCBITaxon:7160);Drosophila quadrilineata (NCBITaxon:387621)	73113	GNPS - Waimea Supertransect Metabolomics samples	6	10	0.00082	0.926804	specs_ms.mgf	1
42	59596	Soil, sediment, corals, plants, insects, and water were collected across the Waimea Supertransect in Hawaii and metabolomics were run on extracted samples.	continuous/clustered_data/MSV000085129_specs_ms.mgf	MSV000085129	Drosophila <fruit fly, genus> (NCBITaxon:7215);Pheidole megacephala (NCBITaxon:300850);Stachytarpheta cayennensis (NCBITaxon:39376);Colpomenia sinuosa (NCBITaxon:87236);Aedes albopictus (NCBITaxon:7160);Drosophila quadrilineata (NCBITaxon:387621)	72662	GNPS - Waimea Supertransect Metabolomics samples	2	7	0.00073	0.867259	specs_ms.mgf	1
71	59597	Soil, sediment, corals, plants, insects, and water were collected across the Waimea Supertransect in Hawaii and metabolomics were run on extracted samples.	continuous/clustered_data/MSV000085129_specs_ms.mgf	MSV000085129	Drosophila <fruit fly, genus> (NCBITaxon:7215);Pheidole megacephala (NCBITaxon:300850);Stachytarpheta cayennensis (NCBITaxon:39376);Colpomenia sinuosa (NCBITaxon:87236);Aedes albopictus (NCBITaxon:7160);Drosophila quadrilineata (NCBITaxon:387621)	78264	GNPS - Waimea Supertransect Metabolomics samples	16	20	0.00138	0.815577	specs_ms.mgf	1
500	59639	Soil, sediment, corals, plants, insects, and water were collected across the Waimea Supertransect in Hawaii and metabolomics were run on extracted samples.	continuous/clustered_data/MSV000085129_specs_ms.mgf	MSV000085129	Drosophila <fruit fly, genus> (NCBITaxon:7215);Pheidole megacephala (NCBITaxon:300850);Stachytarpheta cayennensis (NCBITaxon:39376);Colpomenia sinuosa (NCBITaxon:87236);Aedes albopictus (NCBITaxon:7160);Drosophila quadrilineata (NCBITaxon:387621)	68871	GNPS - Waimea Supertransect Metabolomics samples	11	12	0	0.823066	specs_ms.mgf	1
42	59652	Soil, sediment, corals, plants, insects, and water were collected across the Waimea Supertransect in Hawaii and metabolomics were run on extracted samples.	continuous/clustered_data/MSV000085129_specs_ms.mgf	MSV000085129	Drosophila <fruit fly, genus> (NCBITaxon:7215);Pheidole megacephala (NCBITaxon:300850);Stachytarpheta cayennensis (NCBITaxon:39376);Colpomenia sinuosa (NCBITaxon:87236);Aedes albopictus (NCBITaxon:7160);Drosophila quadrilineata (NCBITaxon:387621)	69316	GNPS - Waimea Supertransect Metabolomics samples	10	7	8e-05	0.828212	specs_ms.mgf	1
71	61150	Soil, sediment, corals, plants, insects, and water were collected across the Waimea Supertransect in Hawaii and metabolomics were run on extracted samples.	continuous/clustered_data/MSV000085129_specs_ms.mgf	MSV000085129	Drosophila <fruit fly, genus> (NCBITaxon:7215);Pheidole megacephala (NCBITaxon:300850);Stachytarpheta cayennensis (NCBITaxon:39376);Colpomenia sinuosa (NCBITaxon:87236);Aedes albopictus (NCBITaxon:7160);Drosophila quadrilineata (NCBITaxon:387621)	53069	GNPS - Waimea Supertransect Metabolomics samples	13	9	0.0005	0.780787	specs_ms.mgf	1
42	61211	Soil, sediment, corals, plants, insects, and water were collected across the Waimea Supertransect in Hawaii and metabolomics were run on extracted samples.	continuous/clustered_data/MSV000085129_specs_ms.mgf	MSV000085129	Drosophila <fruit fly, genus> (NCBITaxon:7215);Pheidole megacephala (NCBITaxon:300850);Stachytarpheta cayennensis (NCBITaxon:39376);Colpomenia sinuosa (NCBITaxon:87236);Aedes albopictus (NCBITaxon:7160);Drosophila quadrilineata (NCBITaxon:387621)	72885	GNPS - Waimea Supertransect Metabolomics samples	6	7	8e-05	0.835142	specs_ms.mgf	1
42	61233	Soil, sediment, corals, plants, insects, and water were collected across the Waimea Supertransect in Hawaii and metabolomics were run on extracted samples.	continuous/clustered_data/MSV000085129_specs_ms.mgf	MSV000085129	Drosophila <fruit fly, genus> (NCBITaxon:7215);Pheidole megacephala (NCBITaxon:300850);Stachytarpheta cayennensis (NCBITaxon:39376);Colpomenia sinuosa (NCBITaxon:87236);Aedes albopictus (NCBITaxon:7160);Drosophila quadrilineata (NCBITaxon:387621)	69389	GNPS - Waimea Supertransect Metabolomics samples	6	8	0.00083	0.832258	specs_ms.mgf	1
71	62378	Soil, sediment, corals, plants, insects, and water were collected across the Waimea Supertransect in Hawaii and metabolomics were run on extracted samples.	continuous/clustered_data/MSV000085129_specs_ms.mgf	MSV000085129	Drosophila <fruit fly, genus> (NCBITaxon:7215);Pheidole megacephala (NCBITaxon:300850);Stachytarpheta cayennensis (NCBITaxon:39376);Colpomenia sinuosa (NCBITaxon:87236);Aedes albopictus (NCBITaxon:7160);Drosophila quadrilineata (NCBITaxon:387621)	48874	GNPS - Waimea Supertransect Metabolomics samples	2	8	0.0007	0.800672	specs_ms.mgf	1
71	18528	Four subsamples of stromatolites from Schoenmakerskop pool (Flags 1, 3, 7,10), plus Combiflash C18 chromatographic fractions from one bulk sample extract.	continuous/clustered_data/MSV000083098_specs_ms.mgf	MSV000083098	intertidal stromatolite eubacteria ensemble	6283	GNPS - South African Stromatolites 03/18 Scoenmakerskop	7	11	0.00029	0.942923	specs_ms.mgf	1
71	18528	Substrate cores of stromatolites from Schoenmakerskop barrage pool, taken at flagged sites in triplicate over a period of two days in November 2018, near Port Elizabeth South Africa. These data are paired with concurrent water samples taken for DOM analysis from the same site.	continuous/clustered_data/MSV000083729_specs_ms.mgf	MSV000083729	intertidal stromatolite eubacteria ensemble	5324	GNPS - South African (Nov 2018) and San Diego (Jan 2019) stromatolites tissue/substrate only ESI+	69	13	0.00029	0.942201	specs_ms.mgf	1
71	18528	Time course experiment of a bacterial interaction between Pseudomonas and Bacillus species	continuous/clustered_data/MSV000082379_specs_ms.mgf	MSV000082379	Pseudomonas;Bacillus	2372	GNPS_Pseud_Bac_timecourse	87	14	0.00029	0.939634	specs_ms.mgf	1
71	18528	Interspecies interaction in petri dishes between Pseudomonas and Bacillus species	continuous/clustered_data/MSV000082402_specs_ms.mgf	MSV000082402	Pseudomonas;Bacillus	2389	GNPS_Pseud_Bac_timecourse_2	88	14	0.00029	0.938973	specs_ms.mgf	1
71	18528	Soil, sediment, corals, plants, insects, and water were collected across the Waimea Supertransect in Hawaii and metabolomics were run on extracted samples.	continuous/clustered_data/MSV000085129_specs_ms.mgf	MSV000085129	Drosophila <fruit fly, genus> (NCBITaxon:7215);Pheidole megacephala (NCBITaxon:300850);Stachytarpheta cayennensis (NCBITaxon:39376);Colpomenia sinuosa (NCBITaxon:87236);Aedes albopictus (NCBITaxon:7160);Drosophila quadrilineata (NCBITaxon:387621)	48027	GNPS - Waimea Supertransect Metabolomics samples	51	13	0.00029	0.936802	specs_ms.mgf	1
71	18528	Comparison of Bacillus 6639 at different temperatures in solid culture media	continuous/clustered_data/MSV000082385_specs_ms.mgf	MSV000082385	Bacillus	559	GNPS_Bacillus_6639	6	14	0.00029	0.932429	specs_ms.mgf	1
71	18528	Streptomyces albus J1074 was grown on ISP2, A1 and M5 agar with 13C6 labelled isoleucine for 6 days and extracted with butanol	continuous/clustered_data/MSV000079516_specs_ms.mgf	MSV000079516	Streptomyces albus J1074 (NCBITaxon:457425)	2819	GNPS-Streptomyces albus J1074_labelled isoleucine	8	12	0.00029	0.929747	specs_ms.mgf	1
71	18528	Non-targeted metabolomics of bacteria fungus interaction and bio-activity guided fractions.	continuous/clustered_data/MSV000083183_specs_ms.mgf	MSV000083183	Bacillus subtilis (NCBITaxon:1423);Setophoma terrestris (NCBITaxon:798162)	4137	GNPS - Bacillus-Fungus interaction IV	92	13	0.0013	0.928986	specs_ms.mgf	1
71	18528	Comparison of bacillus cereus mutant strains in solid culture media	continuous/clustered_data/MSV000082384_specs_ms.mgf	MSV000082384	Bacillus	889	GNPS_Baccereus	18	14	0.00029	0.928036	specs_ms.mgf	1
71	18528	Non-targetd metabolomics of Fusarium - Serratia interaction on PDA aggar plates.	continuous/clustered_data/MSV000082662_specs_ms.mgf	MSV000082662	Fusarium culmorum (NCBITaxon:5516);Serratia plymuthica (NCBITaxon:82996)	4585	GNPS - Fusarium - Serratia Interaction	20	11	0.00029	0.927956	specs_ms.mgf	1
71	18528	Streptomyces albus ATCC 21838 was grown on ISP2, A1 and M5 agar with 13C6 labelled isoleucine for 6 days and extracted with butanol	continuous/clustered_data/MSV000079520_specs_ms.mgf	MSV000079520	Streptomyces albus ATCC 21838	2502	GNPS-Streptomyces albus ATCC 21838_13C6-labelled isoleucine	3	14	0.00029	0.926754	specs_ms.mgf	1
71	18528	Non-targeted LC-MS/MS profiles of corn incubated with B. subtillis. Plant tissues was dissected and extracted with MeOH.	continuous/clustered_data/MSV000080299_specs_ms.mgf	MSV000080299	Zea mays (NCBITaxon:4577);Bacillus subtilis (NCBITaxon:1423)	30098	GNPS - Corn-Bacillus Interaction V	3	13	0.00029	0.915593	specs_ms.mgf	1
71	18528	Non-targetd metabolomics from coral organelle fractions.	continuous/clustered_data/MSV000083372_specs_ms.mgf	MSV000083372	Coral	5163	GNPS - Coral Organelles	9	12	0.00029	0.911337	specs_ms.mgf	1
71	18528	Test dataset for SystemWide MS course @ UCSD May 2018.LC-MSMS data from B. subtilis cultures	continuous/clustered_data/MSV000082369_specs_ms.mgf	MSV000082369	Bacillus subtilis (NCBITaxon:1423)	400	SystemWide MS course MZmine-GNPS tutorial Test Data	6	12	0.00029	0.908448	specs_ms.mgf	1
71	18528	Non-trageted LC-MS/MS analysis of methanol extracts of 2 Rothia isolates.	continuous/clustered_data/MSV000079820_specs_ms.mgf	MSV000079820	Rothia <bacteria> (NCBITaxon:32207)	479	GNPS - Rothia Isolates	3	12	0.00029	0.908238	specs_ms.mgf	1
71	18528	LC-MS/MS analysis of gut microbiome cultures from different species of fish.	continuous/clustered_data/MSV000084907_specs_ms.mgf	MSV000084907	fish gut microbiome	2496	GNPS_Seaweed_Digestion_Cultures	2	12	0.0013	0.891367	specs_ms.mgf	1
71	18528	UHR-MS/MS screening of crude extracts and purified fractions containing Rivulariapeptolide derivatives.	continuous/clustered_data/MSV000085578_specs_ms.mgf	MSV000085578	Cyanobacteria (NCBITaxon:1117)	147	GNPS - MS/MS screening of Rivulariapeptolide Extracts	3	12	0.00071	0.890501	specs_ms.mgf	1
71	18528	Untargeted LC-MS/MS data from 50% MeOH/H2O extracts of 18 different species of seaweed collected from Kona, HI.	continuous/clustered_data/MSV000086349_specs_ms.mgf	MSV000086349	Ulva (NCBITaxon:3118);Gracilaria (NCBITaxon:2774);Asparagopsis (NCBITaxon:31366);Halymenia (NCBITaxon:42020);Macrocystis (NCBITaxon:35121);Sargassum (NCBITaxon:3015)	1236	GNPS_Macroalgae samples from Kona, HI	3	12	0.00029	0.888581	specs_ms.mgf	1
71	18528	A collection of samples form automated reef monitoring system (ARMS) plates around the pacific.	continuous/clustered_data/MSV000080572_specs_ms.mgf	MSV000080572	coral	293307	GNPS ARMS Plates throughout Pacific, bulk sessile material from coral reefs	85	12	0.00429	0.871746	specs_ms.mgf	1
71	18528	LC-MS/MS data from:Impact of a Transposon Insertion in phzF2 on the Specialized Metabolite Production and Interkingdom Interactions of Pseudomonas aeruginosa.Phelan VV, Moree WJ, Aguilar J, Cornett DS, Koumoutsi A, Noble SM, Pogliano K, Guerrero CA, Dorrestein PC.J Bacteriol. 2014 May;196(9):1683-93. doi: 10.1128/JB.01258-13. Epub 2014 Feb 14.PMID: 24532776	continuous/clustered_data/MSV000078628_specs_ms.mgf	MSV000078628	Pseudomonas aeruginosa PAO1;Pseudomonas aeruginosa PAO1 transposon mutant PhzF2	128595	GNPS - Paeruginosa PAO1 - PhzF2 metabolomics	33	13	0.00548	0.868478	specs_ms.mgf	1
71	18528	Samples from the ISS were processed using 50% MeOH as an extraction solvent and ran on a Bruker Daltonics maXis Impact and C18 RP-UHPLC. This data-set contains only positive polarity acquisition of LC-MS/MS and FASTA files for each species	continuous/clustered_data/MSV000080102_specs_ms.mgf	MSV000080102	Staphylococcus aureus (NCBITaxon:1280);Staphylococcus haemolyticus (NCBITaxon:1283);Acinetobacter pittii (NCBITaxon:48296);Pantoea conspicua (NCBITaxon:472705);Klebsiella (NCBITaxon:570);Enterobacter sp. (NCBITaxon:42895);Bacillus <bacterium> (NCBITaxon:1386)	44151	GNPS - Metabolome vs Metagenome Project	18	12	0.00029	0.859458	specs_ms.mgf	1
71	18528	Metabolomic profiling of different B. subtilis for and after interaction with fungi.Strains were cultures either in liquide media or on agar plates and extracted with MeOH.LC-MS/MS data was aquiered in possitive DDA mode on a Q-Exactive at 17K resolution.	continuous/clustered_data/MSV000082081_specs_ms.mgf	MSV000082081	Bacillus subtilis (NCBITaxon:1423)	1526	GNPS - Bacilus subtilis fungus interaction II	19	13	0.0013	0.85742	specs_ms.mgf	1
71	18528	Methanol Extracts of coral, measured by untargeted LC-MS/MS	continuous/clustered_data/MSV000079808_specs_ms.mgf	MSV000079808	Coral	15798	GNPS - Coral Extracts 20160610	23	9	0.00071	0.85576	specs_ms.mgf	1
71	18528	Monoculture and coculture of Cutibacterium acnes KPA171202 and Staphylococcus aureus JE2 on BHI liquid medium under anaerobic conditions for 3-5 days. Cultures were centrifuged and supernatant removed, freeze-dried. Samples were analyzed by LC-MS/MS performed in an UltiMate 3000 UPLC system (Thermo Scientific) using a Kinetex 1.7 mm C18 reversed phase UHPLC column (50 X 2.1 mm) and Maxis Q-TOF ma…	continuous/clustered_data/MSV000084673_specs_ms.mgf	MSV000084673	Cutibacterium acnes KPA171202;Staphylococcus aureus JE2	16697	GNPS - C.acnes and S.aureus BHI coculture	42	9	0.00071	0.852653	specs_ms.mgf	1
71	18528	A set of scrapings from multiple ARMS units placed around Papua New Guinea in the context of a known pH gradient.	continuous/clustered_data/MSV000079146_specs_ms.mgf	MSV000079146	Scleractinia (NCBITaxon:6125)	206306	GNPS Papua New Guinea pH gradient ARMS	71	12	0.00169	0.845568	specs_ms.mgf	1
71	18528	Non-targted metabolomics from extracts from B. subtilis wildtype and SRF knock-out mutant. Data processed with MZMine2 and Ion Identity Networking.	continuous/clustered_data/MSV000084117_specs_ms.mgf	MSV000084117	Bacillus subtilis (NCBITaxon:1423)	513	GNPS - IIN - Bacillus subtilis delta-SRF	4	13	0.0013	0.840952	specs_ms.mgf	1
71	18528	Untargeted LC-MS/MS analysis of Kyphosid gut samples (stomach, foregut, midgut, hindgut, and pyloric caeca) collected after a monodiet feeding trial ran in Kona, HI in Feb 2020. Farmed fish were raised on a diet of sargassum, gracilaria, or a mixture of the two seaweeds, and wild fish were also caught and sampled for comparison.	continuous/clustered_data/MSV000087021_specs_ms.mgf	MSV000087021	Kyphosidae (NCBITaxon:30843)	4035	GNPS_Kyphosid gut samples from Kona monodiet trials_Feb 2020	59	11	0.00631	0.840363	specs_ms.mgf	1
71	18528	Bacterial interaction between Pseudomonas and Bacillus strains in solid media	continuous/clustered_data/MSV000082383_specs_ms.mgf	MSV000082383	Pseudomonas;Bacillus	1193	GNPS_Pseud_Bac_interaction	8	9	0.00029	0.838996	specs_ms.mgf	1
71	18528	A collection of coral and algal interface metabolomics samples.	continuous/clustered_data/MSV000080632_specs_ms.mgf	MSV000080632	Porites (NCBITaxon:46719)	685316	GNPS Coral Interface Metabolomics	105	10	0.0013	0.838806	specs_ms.mgf	1
71	18528	A collection of LC-MS/MS metabolomics data sets taken from corals. The samples were collected in a manner that enables the 3D visualization of the coral metabolome.	continuous/clustered_data/MSV000080597_specs_ms.mgf	MSV000080597	Porites (NCBITaxon:46719)	685273	GNPS 3D Coral Metabolomics	105	10	0.0013	0.838806	specs_ms.mgf	1
71	18528	Interactions between pseudomonas chlororaphis and bacillus amyloliquefaciens in king b medium	continuous/clustered_data/MSV000085326_specs_ms.mgf	MSV000085326	Pseudomonas chlororaphis subsp. chlororaphis (NCBITaxon:333);Bacillus amyloliquefaciens FZB42 (NCBITaxon:326423)	807	GNPS - PCL1606-amyloliquefaciens_defin	3	7	0.00029	0.825063	specs_ms.mgf	1
71	18528	Effect of doxorubicin on P-glycoprotein in Candida albicans	continuous/clustered_data/MSV000080501_specs_ms.mgf	MSV000080501	Candida albicans (NCBITaxon:5476)	4085	GNPS Effect of doxorubicin on P-glycoprotein in Candida albicans	11	10	0.0027	0.815046	specs_ms.mgf	1
71	18528	Non-targeted LC-MS/MS (pos mode) of PPL SPE extracted seawater and aerosol samples from Imperial Beach study 2020.	continuous/clustered_data/MSV000086926_specs_ms.mgf	MSV000086926	environmental samples <Bacillariophyta> (NCBITaxon:33858)	220709	GNPS - IB2020 Ocean-Air transport Non-targted MS/MS pos mode (partial)	2	8	0.00029	0.808876	specs_ms.mgf	1
71	18528	Filtrations and scrapes of organisms colonizing an ARMS plate from an Indonesian reef	continuous/clustered_data/MSV000078811_specs_ms.mgf	MSV000078811	Unknown	15947	GNPS Indonesian Coral Reef ARMS	1	9	0.0027	0.793564	specs_ms.mgf	1
71	18528	Nostoc punctiforme ATCC 29133 was grown on BG11 and BG110 agar plates respectively. Colonies and surrounding agar were extracted and subjected to UPLC-MS analysis.	continuous/clustered_data/MSV000078891_specs_ms.mgf	MSV000078891	Nostoc punctiforme ATCC 29133	2123	GNPS Nostoc punctiforme ATCC 29133	1	10	0.00071	0.786658	specs_ms.mgf	1
71	18528	Bacillus subtilis and Bacillus pumilus interaction with Maize, extracted from rhizosphere with 80% MeOH. Run on maXis with C18 column in positive mode.	continuous/clustered_data/MSV000079344_specs_ms.mgf	MSV000079344	Bacillus subtilis (NCBITaxon:1423);Bacillus pumilus (NCBITaxon:1408);Zea mays subsp. mays (NCBITaxon:381124)	4976	GNPS - 2015_10_05_BacilliInteractions	4	7	0.00071	0.783852	specs_ms.mgf	1
71	18528	This MassIVE contains files for testing and evaluation of ion identity networking workflow. Data set corresponding to DCM:MeOH 2:1 extracts from Trachymyrmex septentrionalis fungus gardens. Extracts were analyzed by LC-MS/MS performed in an UltiMate 3000 UPLC system (Thermo Scientific) using a Kinetex 1.7 mm C18 reversed phase UHPLC column (50 X 2.1 mm) and Maxis Q-TOF mass spectrometer (Bruker D…	continuous/clustered_data/MSV000084024_specs_ms.mgf	MSV000084024	Trachymyrmex septentrionalis (NCBITaxon:34720)	190904	GNPS - IIN - Fungus-growing T. septentrionalis Gardens Extracts LC-MS/MS	32	6	0.00029	0.783167	specs_ms.mgf	1
71	18528	20180213_NSF_FGA_metadata_AMCR DCM:MeOH 2:1 extracts from Trachymyrmex septentrionalis fungus gardens. Extracts were analyzed by LC-MS/MS performed in an UltiMate 3000 UPLC system (Thermo Scientific) using a Kinetex 1.7 mm C18 reversed phase UHPLC column (50 X 2.1 mm) and Maxis Q-TOF mass spectrometer (Bruker Daltonics) equipped with ESI source.	continuous/clustered_data/MSV000082295_specs_ms.mgf	MSV000082295	Trachymyrmex septentrionalis (NCBITaxon:34720)	190952	GNPS - Fungus-growing T. septentrionalis Gardens Extracts LC-MS/MS	32	6	0.00029	0.783167	specs_ms.mgf	1
71	18528	20180213_NSF_FGA_metadata_AMCRDCM:MeOH 2:1 extracts from Trachymyrmex septentrionalis fungus gardens. Extracts were analyzed by LC-MS/MS performed in an UltiMate 3000 UPLC system (Thermo Scientific) using a Kinetex 1.7 mm C18 reversed phase UHPLC column (50 X 2.1 mm) and Maxis Q-TOF mass spectrometer (Bruker Daltonics) equipped with ESI source.	continuous/clustered_data/MSV000082294_specs_ms.mgf	MSV000082294	Trachymyrmex septentrionalis (NCBITaxon:34720)	190872	GNPS - 20180213_NSF_FGA_metadata_AMCR_MassIVE	32	6	0.00029	0.783167	specs_ms.mgf	1
71	18528	This is LC-MS/MS data on bacterial isolates from various CF sputum samples. The bacteria are grown on either artificial sputum medium (ASM) or ISP2 medium. If ASM medium, it is named in the filename, if not it is ISP2.	continuous/clustered_data/MSV000078992_specs_ms.mgf	MSV000078992	Bacteria (NCBITaxon:2)	57112	GNPS CF sputum bacterial isolates	14	7	0.00231	0.779026	specs_ms.mgf	1
71	18528	Untargeted metabolomics from fungal cultures extracts with iron-addition.	continuous/clustered_data/MSV000084030_specs_ms.mgf	MSV000084030	Eutypa lata (NCBITaxon:97096)	546	GNPS - Fungal siderophores with iron-addition	2	7	0.0013	0.778394	specs_ms.mgf	1
71	18528	A reference bacterial dataset of Veillonella atypica grown on Todd Hewitt Agar. Agar blank included	continuous/clustered_data/MSV000080288_specs_ms.mgf	MSV000080288	Veillonella atypica (NCBITaxon:39777)	2985	GNPS_ref_Bacteria_Firmicutes_Negativicutes_Veillonellales_Veillonellaceae_Veillonella_atypica_RAQ012.mzXML	2	9	0.00071	0.772082	specs_ms.mgf	1
71	18528	Aspergillus fungal extracts used for FAC-MS heterologous expression	continuous/clustered_data/MSV000081097_specs_ms.mgf	MSV000081097	Aspergillus (NCBITaxon:5052)	3448	GNPS_FAC-MS_A_terreus	12	10	0.0037	0.772013	specs_ms.mgf	1
71	18528	These strains of Streptomyces were grown on A1, MS and R5 agar and extract sequentially with ethyl acetate, butanol and methanol.	continuous/clustered_data/MSV000078839_specs_ms.mgf	MSV000078839	Streptomyces sp. CNB091 (NCBITaxon:1169156);Streptomyces sp. CNT302 (NCBITaxon:1169155);Streptomyces sp. TAA204;Streptomyces sp. CNY228 (NCBITaxon:1169159);Streptomyces sp. CNY243 (NCBITaxon:1169161);Streptomyces sp. CNT372 (NCBITaxon:1169154);Streptomyces sp. TAA486;Streptomyces sp. TAA040;Streptomyces sp. CNS335 (NCBITaxon:1169160);Streptomyces sp. CNT318;Streptomyces sp. CNR698 (NCBITaxon:1206…	12924	GNPS - Streptomyces on A1, MS and R5 agar	57	8	0.00029	0.770638	specs_ms.mgf	1
71	18528	A collection of invertebrate interaction extracts from Bryozoan and Tunicate organisms.	continuous/clustered_data/MSV000078812_specs_ms.mgf	MSV000078812	Bryozoan and Tunicates	81318	GNPS Moorea Reef Invertebrate Interactions UPLC MS/MS	27	9	0.00332	0.762402	specs_ms.mgf	1
71	18528	A small piece of lichen specimen was transferred to a sterile Falcon tube, 10 mL of sterile Milli-Q water and glass beads were added, and the sample was vortexted for 1 minute. Different solid agar media were used for microbial isolation: SNS (51), Luria Broth (LB), NZ Amine Broth (NZY), and Cyanobacteria BG-11 Freshwater Solution (Sigma) (CBG). LB, SNS, and CBG were prepared with sterile Milli-Q…	continuous/clustered_data/MSV000080115_specs_ms.mgf	MSV000080115	Microbial and fungal isolates from lichen	229513	GNPS - Lichen isolates	6	8	0.00332	0.759387	specs_ms.mgf	1
71	18528	LC-ESI-qToF MS/MS data from fraction library of cyanobacteria collections from Gerwick lab	continuous/clustered_data/MSV000078568_specs_ms.mgf	MSV000078568	Cyanobacteria	2393170	GNPS_Dorrestein_Gerwick_Cyanobacteria	0	8	0.00297	0.759277	specs_ms.mgf	1
71	18528	Metabolic analysis of grain and complex food samples, standard ethanol extraction. Data was acquired using a Bruker Daltonics maXis Impact and C18 RP-UHPLC. Positive polarity acquisition of LC-MS/MS.	continuous/clustered_data/MSV000081752_specs_ms.mgf	MSV000081752	food metagenome (NCBITaxon:870726)	3214	GNPS - GFOP - Food - Plate22_grain_complex	2	7	0.00029	0.7568	specs_ms.mgf	1
71	18528	Metabolite analysis of food and beverage samples, standard global foodomics ethanol extraction. Data was acquired using a Bruker Daltonics maXis Impact and C18 RP-UHPLC. Positive polarity acquisition of LC-MS/MS.	continuous/clustered_data/MSV000083010_specs_ms.mgf	MSV000083010	food metagenome (NCBITaxon:870726)	75533	GNPS - GFOP - Food - Beverage - Data set 1	3	8	0.0013	0.755777	specs_ms.mgf	1
71	18528	Metabolite analysis of 3500 food and beverage samples, ethanol extraction. Data were acquired using a Bruker Daltonics maXis Impact and C18 RP-UHPLC. Positive polarity acquisition of LC-MS/MS.	continuous/clustered_data/MSV000084900_specs_ms.mgf	MSV000084900	food metagenome (NCBITaxon:870726)	200872	GNPS Global Foodomics dataset 3500	3	8	0.0013	0.755777	specs_ms.mgf	1
71	18528	Metabolite analysis of 2273 food and beverage samples, standard ethanol extraction. Data were acquired using a Bruker Daltonics maXis Impact and C18 RP-UHPLC. Positive polarity acquisition of LC-MS/MS.	continuous/clustered_data/MSV000082074_specs_ms.mgf	MSV000082074	food metagenome (NCBITaxon:870726)	76574	GNPS - GFOP - Food - Plate1-26;28	3	8	0.0013	0.755777	specs_ms.mgf	1
71	18528	A reference bacterial dataset of Streptococcus salivarius grown on Todd Hewitt Agar. Agar blank included	continuous/clustered_data/MSV000080287_specs_ms.mgf	MSV000080287	Streptococcus salivarius (NCBITaxon:1304)	2987	GNPS_ref_Bacteria_Firmicutes_Bacilli_Lactobacillales_Streptococcaceae_Streptococcus_salivarius_RAQ001	2	10	0.00071	0.751691	specs_ms.mgf	1
71	18528	A collection of 603 clinical isolates of cystic fibrosis bacteria and a set of 48 anaerobic isolates.	continuous/clustered_data/MSV000080251_specs_ms.mgf	MSV000080251	Homo sapiens (NCBITaxon:9606)	1392887	GNPS CF Strains Todd Hewitt Agar	24	7	0.00071	0.750577	specs_ms.mgf	1
71	18528	Data was acquired using a Thermo Q-Exactive and C18 RP-UHPLC.	continuous/clustered_data/MSV000081949_specs_ms.mgf	MSV000081949	food fermentation metagenome (NCBITaxon:1154581)	17627	GNPS - cheese cultures - E Pierce Jan 2018	28	10	0.00029	0.750343	specs_ms.mgf	1
71	18528	Metabolic analysis on the EMP500 sample set. Data was generated on a Thermo Q Exactive and C18 RP UHPLC. Positive acquisition of LC-MS/MS	continuous/clustered_data/MSV000080905_specs_ms.mgf	MSV000080905	environmental samples <Bacillariophyta> (NCBITaxon:33858)	208689	GNPS - EMP_500_Metabolomics	12	9	0.00029	0.745758	specs_ms.mgf	1
71	18528	GNPS - Staphylococcus aureus SA113 - Mice atopic dermatitis experiments and culture of SA113	continuous/clustered_data/MSV000083584_specs_ms.mgf	MSV000083584	Staphylococcus aureus (NCBITaxon:1280);Mus musculus (NCBITaxon:10090)	14371	GNPS - Staphylococcus aureus SA113 - Mice atopic dermatitis experiments	3	6	0.0037	0.741965	specs_ms.mgf	1
71	18528		continuous/clustered_data/MSV000078850_specs_ms.mgf	MSV000078850	Streptomyces cattleya NRRL 8057 = DSM 46488 (NCBITaxon:1003195)	2113	GNPS - Streptomyces cattleya media screening	4	6	0.00429	0.741334	specs_ms.mgf	1
71	18528	Samples : Surface extract (5s MeOH) and total extract (24h MeOH) of 4 Brown algae : Taonia atomaria, Padina pavonica, Dictyota dichotoma and Dictyota spiralis. Sampling site: Villefranche (France). Date: July 2017.	continuous/clustered_data/MSV000081807_specs_ms.mgf	MSV000081807	Taonia atomaria (NCBITaxon:27954);Dictyota dichotoma (NCBITaxon:2876);Dictyota spiralis (NCBITaxon:499621);Padina pavonica (NCBITaxon:531984)	193	GNPS 4 seaweed surface and total metabolome Villefranche CMAPO project	1	7	0.0037	0.738233	specs_ms.mgf	1
71	18528	This dataset includes standards for lomovitacin-C and lymphostin, as well as mono- and co-cultures of several marine actinomycete species.	continuous/clustered_data/MSV000080116_specs_ms.mgf	MSV000080116	Actinomyces (NCBITaxon:1654)	2091	GNPS Marine Actinos including LomC and Lym standards	3	6	0.0013	0.722069	specs_ms.mgf	1
71	20323	Substrate cores of stromatolites from Schoenmakerskop barrage pool, taken at flagged sites in triplicate over a period of two days in November 2018, near Port Elizabeth South Africa. These data are paired with concurrent water samples taken for DOM analysis from the same site.	continuous/clustered_data/MSV000083729_specs_ms.mgf	MSV000083729	intertidal stromatolite eubacteria ensemble	5324	GNPS - South African (Nov 2018) and San Diego (Jan 2019) stromatolites tissue/substrate only ESI+	69	16	0.00021	0.957036	specs_ms.mgf	1
71	20323	Soil, sediment, corals, plants, insects, and water were collected across the Waimea Supertransect in Hawaii and metabolomics were run on extracted samples.	continuous/clustered_data/MSV000085129_specs_ms.mgf	MSV000085129	Drosophila <fruit fly, genus> (NCBITaxon:7215);Pheidole megacephala (NCBITaxon:300850);Stachytarpheta cayennensis (NCBITaxon:39376);Colpomenia sinuosa (NCBITaxon:87236);Aedes albopictus (NCBITaxon:7160);Drosophila quadrilineata (NCBITaxon:387621)	48027	GNPS - Waimea Supertransect Metabolomics samples	51	16	0.00021	0.948981	specs_ms.mgf	1
71	20323	Streptomyces albus J1074 was grown on ISP2, A1 and M5 agar with 13C6 labelled isoleucine for 6 days and extracted with butanol	continuous/clustered_data/MSV000079516_specs_ms.mgf	MSV000079516	Streptomyces albus J1074 (NCBITaxon:457425)	2819	GNPS-Streptomyces albus J1074_labelled isoleucine	8	15	0.00021	0.948118	specs_ms.mgf	1
71	20323	Four subsamples of stromatolites from Schoenmakerskop pool (Flags 1, 3, 7,10), plus Combiflash C18 chromatographic fractions from one bulk sample extract.	continuous/clustered_data/MSV000083098_specs_ms.mgf	MSV000083098	intertidal stromatolite eubacteria ensemble	6283	GNPS - South African Stromatolites 03/18 Scoenmakerskop	7	11	0.00021	0.947057	specs_ms.mgf	1
71	20323	Streptomyces albus ATCC 21838 was grown on ISP2, A1 and M5 agar with 13C6 labelled isoleucine for 6 days and extracted with butanol	continuous/clustered_data/MSV000079520_specs_ms.mgf	MSV000079520	Streptomyces albus ATCC 21838	2502	GNPS-Streptomyces albus ATCC 21838_13C6-labelled isoleucine	3	17	0.00021	0.945185	specs_ms.mgf	1
71	20323	Time course experiment of a bacterial interaction between Pseudomonas and Bacillus species	continuous/clustered_data/MSV000082379_specs_ms.mgf	MSV000082379	Pseudomonas;Bacillus	2372	GNPS_Pseud_Bac_timecourse	87	16	0.00021	0.944312	specs_ms.mgf	1
71	20323	Interspecies interaction in petri dishes between Pseudomonas and Bacillus species	continuous/clustered_data/MSV000082402_specs_ms.mgf	MSV000082402	Pseudomonas;Bacillus	2389	GNPS_Pseud_Bac_timecourse_2	88	16	0.00021	0.943459	specs_ms.mgf	1
71	20323	Comparison of bacillus cereus mutant strains in solid culture media	continuous/clustered_data/MSV000082384_specs_ms.mgf	MSV000082384	Bacillus	889	GNPS_Baccereus	18	16	0.00021	0.940108	specs_ms.mgf	1
71	20323	Comparison of Bacillus 6639 at different temperatures in solid culture media	continuous/clustered_data/MSV000082385_specs_ms.mgf	MSV000082385	Bacillus	559	GNPS_Bacillus_6639	6	16	0.00021	0.939054	specs_ms.mgf	1
71	20323	Non-targeted metabolomics of bacteria fungus interaction and bio-activity guided fractions.	continuous/clustered_data/MSV000083183_specs_ms.mgf	MSV000083183	Bacillus subtilis (NCBITaxon:1423);Setophoma terrestris (NCBITaxon:798162)	4137	GNPS - Bacillus-Fungus interaction IV	92	16	0.0008	0.939036	specs_ms.mgf	1
71	20323	Non-targeted LC-MS/MS profiles of corn incubated with B. subtillis. Plant tissues was dissected and extracted with MeOH.	continuous/clustered_data/MSV000080299_specs_ms.mgf	MSV000080299	Zea mays (NCBITaxon:4577);Bacillus subtilis (NCBITaxon:1423)	30098	GNPS - Corn-Bacillus Interaction V	3	16	0.00021	0.93087	specs_ms.mgf	1
71	20323	Non-targetd metabolomics of Fusarium - Serratia interaction on PDA aggar plates.	continuous/clustered_data/MSV000082662_specs_ms.mgf	MSV000082662	Fusarium culmorum (NCBITaxon:5516);Serratia plymuthica (NCBITaxon:82996)	4585	GNPS - Fusarium - Serratia Interaction	20	11	0.00021	0.927519	specs_ms.mgf	1
71	20323	Non-targetd metabolomics from coral organelle fractions.	continuous/clustered_data/MSV000083372_specs_ms.mgf	MSV000083372	Coral	5163	GNPS - Coral Organelles	9	15	0.00021	0.926981	specs_ms.mgf	1
71	20323	Test dataset for SystemWide MS course @ UCSD May 2018.LC-MSMS data from B. subtilis cultures	continuous/clustered_data/MSV000082369_specs_ms.mgf	MSV000082369	Bacillus subtilis (NCBITaxon:1423)	400	SystemWide MS course MZmine-GNPS tutorial Test Data	6	15	0.00021	0.921732	specs_ms.mgf	1
71	20323	Non-trageted LC-MS/MS analysis of methanol extracts of 2 Rothia isolates.	continuous/clustered_data/MSV000079820_specs_ms.mgf	MSV000079820	Rothia <bacteria> (NCBITaxon:32207)	479	GNPS - Rothia Isolates	3	14	0.00021	0.919042	specs_ms.mgf	1
71	20323	Untargeted LC-MS/MS data from 50% MeOH/H2O extracts of 18 different species of seaweed collected from Kona, HI.	continuous/clustered_data/MSV000086349_specs_ms.mgf	MSV000086349	Ulva (NCBITaxon:3118);Gracilaria (NCBITaxon:2774);Asparagopsis (NCBITaxon:31366);Halymenia (NCBITaxon:42020);Macrocystis (NCBITaxon:35121);Sargassum (NCBITaxon:3015)	1236	GNPS_Macroalgae samples from Kona, HI	3	15	0.00021	0.914615	specs_ms.mgf	1
71	20323	UHR-MS/MS screening of crude extracts and purified fractions containing Rivulariapeptolide derivatives.	continuous/clustered_data/MSV000085578_specs_ms.mgf	MSV000085578	Cyanobacteria (NCBITaxon:1117)	147	GNPS - MS/MS screening of Rivulariapeptolide Extracts	3	15	0.00121	0.914524	specs_ms.mgf	1
71	20323	LC-MS/MS analysis of gut microbiome cultures from different species of fish.	continuous/clustered_data/MSV000084907_specs_ms.mgf	MSV000084907	fish gut microbiome	2496	GNPS_Seaweed_Digestion_Cultures	2	15	0.0008	0.913886	specs_ms.mgf	1
71	20323	A collection of samples form automated reef monitoring system (ARMS) plates around the pacific.	continuous/clustered_data/MSV000080572_specs_ms.mgf	MSV000080572	coral	293307	GNPS ARMS Plates throughout Pacific, bulk sessile material from coral reefs	85	15	0.00379	0.898186	specs_ms.mgf	1
71	20323	Samples from the ISS were processed using 50% MeOH as an extraction solvent and ran on a Bruker Daltonics maXis Impact and C18 RP-UHPLC. This data-set contains only positive polarity acquisition of LC-MS/MS and FASTA files for each species	continuous/clustered_data/MSV000080102_specs_ms.mgf	MSV000080102	Staphylococcus aureus (NCBITaxon:1280);Staphylococcus haemolyticus (NCBITaxon:1283);Acinetobacter pittii (NCBITaxon:48296);Pantoea conspicua (NCBITaxon:472705);Klebsiella (NCBITaxon:570);Enterobacter sp. (NCBITaxon:42895);Bacillus <bacterium> (NCBITaxon:1386)	44151	GNPS - Metabolome vs Metagenome Project	18	15	0.00021	0.888063	specs_ms.mgf	1
71	20323	Monoculture and coculture of Cutibacterium acnes KPA171202 and Staphylococcus aureus JE2 on BHI liquid medium under anaerobic conditions for 3-5 days. Cultures were centrifuged and supernatant removed, freeze-dried. Samples were analyzed by LC-MS/MS performed in an UltiMate 3000 UPLC system (Thermo Scientific) using a Kinetex 1.7 mm C18 reversed phase UHPLC column (50 X 2.1 mm) and Maxis Q-TOF ma…	continuous/clustered_data/MSV000084673_specs_ms.mgf	MSV000084673	Cutibacterium acnes KPA171202;Staphylococcus aureus JE2	16697	GNPS - C.acnes and S.aureus BHI coculture	42	13	0.00121	0.882724	specs_ms.mgf	1
71	20323	LC-MS/MS data from:Impact of a Transposon Insertion in phzF2 on the Specialized Metabolite Production and Interkingdom Interactions of Pseudomonas aeruginosa.Phelan VV, Moree WJ, Aguilar J, Cornett DS, Koumoutsi A, Noble SM, Pogliano K, Guerrero CA, Dorrestein PC.J Bacteriol. 2014 May;196(9):1683-93. doi: 10.1128/JB.01258-13. Epub 2014 Feb 14.PMID: 24532776	continuous/clustered_data/MSV000078628_specs_ms.mgf	MSV000078628	Pseudomonas aeruginosa PAO1;Pseudomonas aeruginosa PAO1 transposon mutant PhzF2	128595	GNPS - Paeruginosa PAO1 - PhzF2 metabolomics	33	14	0.00498	0.876656	specs_ms.mgf	1
71	20323	A set of scrapings from multiple ARMS units placed around Papua New Guinea in the context of a known pH gradient.	continuous/clustered_data/MSV000079146_specs_ms.mgf	MSV000079146	Scleractinia (NCBITaxon:6125)	206306	GNPS Papua New Guinea pH gradient ARMS	71	15	0.00219	0.876226	specs_ms.mgf	1
71	20323	A collection of coral and algal interface metabolomics samples.	continuous/clustered_data/MSV000080632_specs_ms.mgf	MSV000080632	Porites (NCBITaxon:46719)	685316	GNPS Coral Interface Metabolomics	105	13	0.0008	0.868079	specs_ms.mgf	1
71	20323	A collection of LC-MS/MS metabolomics data sets taken from corals. The samples were collected in a manner that enables the 3D visualization of the coral metabolome.	continuous/clustered_data/MSV000080597_specs_ms.mgf	MSV000080597	Porites (NCBITaxon:46719)	685273	GNPS 3D Coral Metabolomics	105	13	0.0008	0.868079	specs_ms.mgf	1
71	20323	Metabolomic profiling of different B. subtilis for and after interaction with fungi.Strains were cultures either in liquide media or on agar plates and extracted with MeOH.LC-MS/MS data was aquiered in possitive DDA mode on a Q-Exactive at 17K resolution.	continuous/clustered_data/MSV000082081_specs_ms.mgf	MSV000082081	Bacillus subtilis (NCBITaxon:1423)	1526	GNPS - Bacilus subtilis fungus interaction II	19	16	0.0008	0.866102	specs_ms.mgf	1
71	20323	Methanol Extracts of coral, measured by untargeted LC-MS/MS	continuous/clustered_data/MSV000079808_specs_ms.mgf	MSV000079808	Coral	15798	GNPS - Coral Extracts 20160610	23	11	0.00121	0.865333	specs_ms.mgf	1
71	20323	Untargeted LC-MS/MS analysis of Kyphosid gut samples (stomach, foregut, midgut, hindgut, and pyloric caeca) collected after a monodiet feeding trial ran in Kona, HI in Feb 2020. Farmed fish were raised on a diet of sargassum, gracilaria, or a mixture of the two seaweeds, and wild fish were also caught and sampled for comparison.	continuous/clustered_data/MSV000087021_specs_ms.mgf	MSV000087021	Kyphosidae (NCBITaxon:30843)	4035	GNPS_Kyphosid gut samples from Kona monodiet trials_Feb 2020	59	14	0.00581	0.863327	specs_ms.mgf	1
71	20323	Non-targted metabolomics from extracts from B. subtilis wildtype and SRF knock-out mutant. Data processed with MZMine2 and Ion Identity Networking.	continuous/clustered_data/MSV000084117_specs_ms.mgf	MSV000084117	Bacillus subtilis (NCBITaxon:1423)	513	GNPS - IIN - Bacillus subtilis delta-SRF	4	16	0.0008	0.847526	specs_ms.mgf	1
71	20323	Bacterial interaction between Pseudomonas and Bacillus strains in solid media	continuous/clustered_data/MSV000082383_specs_ms.mgf	MSV000082383	Pseudomonas;Bacillus	1193	GNPS_Pseud_Bac_interaction	8	9	0.00021	0.833174	specs_ms.mgf	1
71	20323	Effect of doxorubicin on P-glycoprotein in Candida albicans	continuous/clustered_data/MSV000080501_specs_ms.mgf	MSV000080501	Candida albicans (NCBITaxon:5476)	4085	GNPS Effect of doxorubicin on P-glycoprotein in Candida albicans	11	12	0.0032	0.829366	specs_ms.mgf	1
71	20323	Non-targeted LC-MS/MS (pos mode) of PPL SPE extracted seawater and aerosol samples from Imperial Beach study 2020.	continuous/clustered_data/MSV000086926_specs_ms.mgf	MSV000086926	environmental samples <Bacillariophyta> (NCBITaxon:33858)	220709	GNPS - IB2020 Ocean-Air transport Non-targted MS/MS pos mode (partial)	2	10	0.00021	0.827766	specs_ms.mgf	1
71	20323	Filtrations and scrapes of organisms colonizing an ARMS plate from an Indonesian reef	continuous/clustered_data/MSV000078811_specs_ms.mgf	MSV000078811	Unknown	15947	GNPS Indonesian Coral Reef ARMS	2	12	0.0032	0.821109	specs_ms.mgf	1
71	20323	Interactions between pseudomonas chlororaphis and bacillus amyloliquefaciens in king b medium	continuous/clustered_data/MSV000085326_specs_ms.mgf	MSV000085326	Pseudomonas chlororaphis subsp. chlororaphis (NCBITaxon:333);Bacillus amyloliquefaciens FZB42 (NCBITaxon:326423)	807	GNPS - PCL1606-amyloliquefaciens_defin	3	7	0.00021	0.817746	specs_ms.mgf	1
71	20323	Bacillus subtilis and Bacillus pumilus interaction with Maize, extracted from rhizosphere with 80% MeOH. Run on maXis with C18 column in positive mode.	continuous/clustered_data/MSV000079344_specs_ms.mgf	MSV000079344	Bacillus subtilis (NCBITaxon:1423);Bacillus pumilus (NCBITaxon:1408);Zea mays subsp. mays (NCBITaxon:381124)	4976	GNPS - 2015_10_05_BacilliInteractions	4	10	0.00121	0.807592	specs_ms.mgf	1
71	20323	This MassIVE contains files for testing and evaluation of ion identity networking workflow. Data set corresponding to DCM:MeOH 2:1 extracts from Trachymyrmex septentrionalis fungus gardens. Extracts were analyzed by LC-MS/MS performed in an UltiMate 3000 UPLC system (Thermo Scientific) using a Kinetex 1.7 mm C18 reversed phase UHPLC column (50 X 2.1 mm) and Maxis Q-TOF mass spectrometer (Bruker D…	continuous/clustered_data/MSV000084024_specs_ms.mgf	MSV000084024	Trachymyrmex septentrionalis (NCBITaxon:34720)	190904	GNPS - IIN - Fungus-growing T. septentrionalis Gardens Extracts LC-MS/MS	32	8	0.00021	0.800251	specs_ms.mgf	1
71	20323	20180213_NSF_FGA_metadata_AMCR DCM:MeOH 2:1 extracts from Trachymyrmex septentrionalis fungus gardens. Extracts were analyzed by LC-MS/MS performed in an UltiMate 3000 UPLC system (Thermo Scientific) using a Kinetex 1.7 mm C18 reversed phase UHPLC column (50 X 2.1 mm) and Maxis Q-TOF mass spectrometer (Bruker Daltonics) equipped with ESI source.	continuous/clustered_data/MSV000082295_specs_ms.mgf	MSV000082295	Trachymyrmex septentrionalis (NCBITaxon:34720)	190952	GNPS - Fungus-growing T. septentrionalis Gardens Extracts LC-MS/MS	32	8	0.00021	0.800251	specs_ms.mgf	1
71	20323	20180213_NSF_FGA_metadata_AMCRDCM:MeOH 2:1 extracts from Trachymyrmex septentrionalis fungus gardens. Extracts were analyzed by LC-MS/MS performed in an UltiMate 3000 UPLC system (Thermo Scientific) using a Kinetex 1.7 mm C18 reversed phase UHPLC column (50 X 2.1 mm) and Maxis Q-TOF mass spectrometer (Bruker Daltonics) equipped with ESI source.	continuous/clustered_data/MSV000082294_specs_ms.mgf	MSV000082294	Trachymyrmex septentrionalis (NCBITaxon:34720)	190872	GNPS - 20180213_NSF_FGA_metadata_AMCR_MassIVE	32	8	0.00021	0.800251	specs_ms.mgf	1
71	20323	Nostoc punctiforme ATCC 29133 was grown on BG11 and BG110 agar plates respectively. Colonies and surrounding agar were extracted and subjected to UPLC-MS analysis.	continuous/clustered_data/MSV000078891_specs_ms.mgf	MSV000078891	Nostoc punctiforme ATCC 29133	2123	GNPS Nostoc punctiforme ATCC 29133	1	13	0.00121	0.79942	specs_ms.mgf	1
71	20323	Aspergillus fungal extracts used for FAC-MS heterologous expression	continuous/clustered_data/MSV000081097_specs_ms.mgf	MSV000081097	Aspergillus (NCBITaxon:5052)	3448	GNPS_FAC-MS_A_terreus	12	12	0.0042	0.787633	specs_ms.mgf	1
71	20323	A reference bacterial dataset of Veillonella atypica grown on Todd Hewitt Agar. Agar blank included	continuous/clustered_data/MSV000080288_specs_ms.mgf	MSV000080288	Veillonella atypica (NCBITaxon:39777)	2985	GNPS_ref_Bacteria_Firmicutes_Negativicutes_Veillonellales_Veillonellaceae_Veillonella_atypica_RAQ012.mzXML	2	9	0.00121	0.783346	specs_ms.mgf	1
71	20323	This is LC-MS/MS data on bacterial isolates from various CF sputum samples. The bacteria are grown on either artificial sputum medium (ASM) or ISP2 medium. If ASM medium, it is named in the filename, if not it is ISP2.	continuous/clustered_data/MSV000078992_specs_ms.mgf	MSV000078992	Bacteria (NCBITaxon:2)	57112	GNPS CF sputum bacterial isolates	14	7	0.00181	0.782342	specs_ms.mgf	1
71	20323	A collection of invertebrate interaction extracts from Bryozoan and Tunicate organisms.	continuous/clustered_data/MSV000078812_specs_ms.mgf	MSV000078812	Bryozoan and Tunicates	81318	GNPS Moorea Reef Invertebrate Interactions UPLC MS/MS	27	10	0.00282	0.778258	specs_ms.mgf	1
71	20323	These strains of Streptomyces were grown on A1, MS and R5 agar and extract sequentially with ethyl acetate, butanol and methanol.	continuous/clustered_data/MSV000078839_specs_ms.mgf	MSV000078839	Streptomyces sp. CNB091 (NCBITaxon:1169156);Streptomyces sp. CNT302 (NCBITaxon:1169155);Streptomyces sp. TAA204;Streptomyces sp. CNY228 (NCBITaxon:1169159);Streptomyces sp. CNY243 (NCBITaxon:1169161);Streptomyces sp. CNT372 (NCBITaxon:1169154);Streptomyces sp. TAA486;Streptomyces sp. TAA040;Streptomyces sp. CNS335 (NCBITaxon:1169160);Streptomyces sp. CNT318;Streptomyces sp. CNR698 (NCBITaxon:1206…	12924	GNPS - Streptomyces on A1, MS and R5 agar	57	9	0.00021	0.777248	specs_ms.mgf	1
71	20323	Metabolite analysis of food and beverage samples, standard global foodomics ethanol extraction. Data was acquired using a Bruker Daltonics maXis Impact and C18 RP-UHPLC. Positive polarity acquisition of LC-MS/MS.	continuous/clustered_data/MSV000083010_specs_ms.mgf	MSV000083010	food metagenome (NCBITaxon:870726)	75533	GNPS - GFOP - Food - Beverage - Data set 1	3	10	0.0008	0.776793	specs_ms.mgf	1
71	20323	Metabolite analysis of 3500 food and beverage samples, ethanol extraction. Data were acquired using a Bruker Daltonics maXis Impact and C18 RP-UHPLC. Positive polarity acquisition of LC-MS/MS.	continuous/clustered_data/MSV000084900_specs_ms.mgf	MSV000084900	food metagenome (NCBITaxon:870726)	200872	GNPS Global Foodomics dataset 3500	3	10	0.0008	0.776793	specs_ms.mgf	1
71	20323	Metabolite analysis of 2273 food and beverage samples, standard ethanol extraction. Data were acquired using a Bruker Daltonics maXis Impact and C18 RP-UHPLC. Positive polarity acquisition of LC-MS/MS.	continuous/clustered_data/MSV000082074_specs_ms.mgf	MSV000082074	food metagenome (NCBITaxon:870726)	76574	GNPS - GFOP - Food - Plate1-26;28	3	10	0.0008	0.776793	specs_ms.mgf	1
71	20323	Metabolic analysis of grain and complex food samples, standard ethanol extraction. Data was acquired using a Bruker Daltonics maXis Impact and C18 RP-UHPLC. Positive polarity acquisition of LC-MS/MS.	continuous/clustered_data/MSV000081752_specs_ms.mgf	MSV000081752	food metagenome (NCBITaxon:870726)	3214	GNPS - GFOP - Food - Plate22_grain_complex	2	9	0.00021	0.776605	specs_ms.mgf	1
71	20323	Untargeted metabolomics from fungal cultures extracts with iron-addition.	continuous/clustered_data/MSV000084030_specs_ms.mgf	MSV000084030	Eutypa lata (NCBITaxon:97096)	546	GNPS - Fungal siderophores with iron-addition	2	8	0.0008	0.775161	specs_ms.mgf	1
71	20323	A small piece of lichen specimen was transferred to a sterile Falcon tube, 10 mL of sterile Milli-Q water and glass beads were added, and the sample was vortexted for 1 minute. Different solid agar media were used for microbial isolation: SNS (51), Luria Broth (LB), NZ Amine Broth (NZY), and Cyanobacteria BG-11 Freshwater Solution (Sigma) (CBG). LB, SNS, and CBG were prepared with sterile Milli-Q…	continuous/clustered_data/MSV000080115_specs_ms.mgf	MSV000080115	Microbial and fungal isolates from lichen	229513	GNPS - Lichen isolates	6	10	0.00282	0.774273	specs_ms.mgf	1
71	20323	Samples : Surface extract (5s MeOH) and total extract (24h MeOH) of 4 Brown algae : Taonia atomaria, Padina pavonica, Dictyota dichotoma and Dictyota spiralis. Sampling site: Villefranche (France). Date: July 2017.	continuous/clustered_data/MSV000081807_specs_ms.mgf	MSV000081807	Taonia atomaria (NCBITaxon:27954);Dictyota dichotoma (NCBITaxon:2876);Dictyota spiralis (NCBITaxon:499621);Padina pavonica (NCBITaxon:531984)	193	GNPS 4 seaweed surface and total metabolome Villefranche CMAPO project	1	10	0.0042	0.76472	specs_ms.mgf	1
71	20323	A collection of 603 clinical isolates of cystic fibrosis bacteria and a set of 48 anaerobic isolates.	continuous/clustered_data/MSV000080251_specs_ms.mgf	MSV000080251	Homo sapiens (NCBITaxon:9606)	1392887	GNPS CF Strains Todd Hewitt Agar	37	8	0.00121	0.763598	specs_ms.mgf	1
71	20323	A reference bacterial dataset of Streptococcus salivarius grown on Todd Hewitt Agar. Agar blank included	continuous/clustered_data/MSV000080287_specs_ms.mgf	MSV000080287	Streptococcus salivarius (NCBITaxon:1304)	2987	GNPS_ref_Bacteria_Firmicutes_Bacilli_Lactobacillales_Streptococcaceae_Streptococcus_salivarius_RAQ001	2	10	0.00121	0.762817	specs_ms.mgf	1
71	20323	Data was acquired using a Thermo Q-Exactive and C18 RP-UHPLC.	continuous/clustered_data/MSV000081949_specs_ms.mgf	MSV000081949	food fermentation metagenome (NCBITaxon:1154581)	17627	GNPS - cheese cultures - E Pierce Jan 2018	28	13	0.00021	0.759928	specs_ms.mgf	1
71	20323	LC-ESI-qToF MS/MS data from fraction library of cyanobacteria collections from Gerwick lab	continuous/clustered_data/MSV000078568_specs_ms.mgf	MSV000078568	Cyanobacteria	2393170	GNPS_Dorrestein_Gerwick_Cyanobacteria	0	8	0.00347	0.759592	specs_ms.mgf	1
71	20323	GNPS - Staphylococcus aureus SA113 - Mice atopic dermatitis experiments and culture of SA113	continuous/clustered_data/MSV000083584_specs_ms.mgf	MSV000083584	Staphylococcus aureus (NCBITaxon:1280);Mus musculus (NCBITaxon:10090)	14371	GNPS - Staphylococcus aureus SA113 - Mice atopic dermatitis experiments	3	7	0.0042	0.758329	specs_ms.mgf	1
71	20323	Metabolic analysis on the EMP500 sample set. Data was generated on a Thermo Q Exactive and C18 RP UHPLC. Positive acquisition of LC-MS/MS	continuous/clustered_data/MSV000080905_specs_ms.mgf	MSV000080905	environmental samples <Bacillariophyta> (NCBITaxon:33858)	208689	GNPS - EMP_500_Metabolomics	12	12	0.00021	0.757816	specs_ms.mgf	1
71	20323		continuous/clustered_data/MSV000078850_specs_ms.mgf	MSV000078850	Streptomyces cattleya NRRL 8057 = DSM 46488 (NCBITaxon:1003195)	2113	GNPS - Streptomyces cattleya media screening	4	8	0.00379	0.751148	specs_ms.mgf	1
71	20323	This dataset includes standards for lomovitacin-C and lymphostin, as well as mono- and co-cultures of several marine actinomycete species.	continuous/clustered_data/MSV000080116_specs_ms.mgf	MSV000080116	Actinomyces (NCBITaxon:1654)	2091	GNPS Marine Actinos including LomC and Lym standards	3	6	0.0008	0.732537	specs_ms.mgf	1
71	20323	Gradient benchmarking dataset for ordination (QTOF only) Description: Generated by the Dorrestein lab, it consists of mixtures of 4 samples prepared at different sample ratios. Method: They were analysed on the Q-Exactive and the Maxis II (qTOF), in three chromatographic conditions (C18, C18RTshift, and C18polar). Material and methods. All solvents and reactants used were LC-MS grade. Samples. Fo…	continuous/clustered_data/MSV000083353_specs_ms.mgf	MSV000083353	Homo sapiens (NCBITaxon:9606);Solanum lycopersicum (NCBITaxon:4081)	79490	GNPS - Gradient benchmark dataset for ordination methods (q-TOF data only)	22	10	0.00121	0.719215	specs_ms.mgf	1
71	20323	MeOH extracts from experiments involving co-cultures of Oculina patagonica, vibrio mediterranei and vibrio coralllilyticus. Extracts were analyzed by LC-MS/MS performed in an UltiMate 3000 UPLC system (Thermo Scientific) using a Kinetex 1.7 mm C18 reversed phase UHPLC column (50 X 2.1 mm) and Maxis Q-TOF mass spectrometer (Bruker Daltonics) equipped with ESI source.	continuous/clustered_data/MSV000083610_specs_ms.mgf	MSV000083610	Oculina patagonica (NCBITaxon:130080);Vibrio mediterranei Vic-Oc-097;Vibrio coralliilyticus Vic-Oc-068	42371	GNPS - Metabolomes from O. patagonica - V. mediterranei - V. coralliilyticus co-cultures	5	9	0.0008	0.713397	specs_ms.mgf	1
71	20323	A reference bacterial dataset of Staphylococcus aureus grown on Todd Hewitt agar. Agar blank included.	continuous/clustered_data/MSV000080286_specs_ms.mgf	MSV000080286	Staphylococcus aureus (NCBITaxon:1280)	3120	GNPS_ref_Bacteria_Firmicutes_ Bacilli_Bacillales_Staphylococcaceae_Staphylococcus_aureus_VVP01	1	10	0.00121	0.708978	specs_ms.mgf	1
71	20323	A reference bacterial dataset of Escherichia coli grown on Todd Hewitt Agar. Agar blank included	continuous/clustered_data/MSV000080290_specs_ms.mgf	MSV000080290	Escherichia coli (NCBITaxon:562)	3079	GNPS_ref_Bacteria_Proteobacteria_Gammaproteobacteria_Enterobacterales_Enterobacteriaceae_Escherichia_coli_VVP035	1	10	0.00121	0.708978	specs_ms.mgf	1
71	20323	A reference bacterial dataset of a non-mucoid Pseudomonas aeruginosa strain grown on Todd Hewitt agar. Agar blank included	continuous/clustered_data/MSV000080292_specs_ms.mgf	MSV000080292	Pseudomonas aeruginosa (NCBITaxon:287)	3033	GNPS_ref_Bacteria_Proteobacteria_Gammaproteobacteria_Pseudomonadales_Pseudomonadaceae_Pseudomonas_aeruginosa_VVP03	1	10	0.00121	0.708978	specs_ms.mgf	1
71	20323	A reference bacterial dataset of a mucoid Pseudomonas aeruginosa strain grown on Todd Hewitt agar. Agar blank included	continuous/clustered_data/MSV000080291_specs_ms.mgf	MSV000080291	Pseudomonas aeruginosa (NCBITaxon:287)	3028	GNPS_ref_Bacteria_Proteobacteria_Gammaproteobacteria_Pseudomonadales_Pseudomonadaceae_Pseudomonas_aeruginosa_VVP011	1	10	0.00121	0.708978	specs_ms.mgf	1
71	20323	A reference bacterial dataset of Achromobacter xylosoxidans grown on Todd Hewitt Agar. Agar blank included	continuous/clustered_data/MSV000080289_specs_ms.mgf	MSV000080289	Achromobacter xylosoxidans (NCBITaxon:85698)	3014	GNPS_ref_Bacteria_Proteobacteria_Betaproteobacteria_Burkholderiales_Alcaligenaceae_Achromobacter_xylosoxidans_VVP203	1	10	0.00121	0.708978	specs_ms.mgf	1
42	35413	Soil, sediment, corals, plants, insects, and water were collected across the Waimea Supertransect in Hawaii and metabolomics were run on extracted samples.	continuous/clustered_data/MSV000085129_specs_ms.mgf	MSV000085129	Drosophila <fruit fly, genus> (NCBITaxon:7215);Pheidole megacephala (NCBITaxon:300850);Stachytarpheta cayennensis (NCBITaxon:39376);Colpomenia sinuosa (NCBITaxon:87236);Aedes albopictus (NCBITaxon:7160);Drosophila quadrilineata (NCBITaxon:387621)	67876	GNPS - Waimea Supertransect Metabolomics samples	4	8	0.00029	0.849979	specs_ms.mgf	1
42	35547	Soil, sediment, corals, plants, insects, and water were collected across the Waimea Supertransect in Hawaii and metabolomics were run on extracted samples.	continuous/clustered_data/MSV000085129_specs_ms.mgf	MSV000085129	Drosophila <fruit fly, genus> (NCBITaxon:7215);Pheidole megacephala (NCBITaxon:300850);Stachytarpheta cayennensis (NCBITaxon:39376);Colpomenia sinuosa (NCBITaxon:87236);Aedes albopictus (NCBITaxon:7160);Drosophila quadrilineata (NCBITaxon:387621)	67876	GNPS - Waimea Supertransect Metabolomics samples	4	10	0.00061	0.888565	specs_ms.mgf	1
184	44063	Soil, sediment, corals, plants, insects, and water were collected across the Waimea Supertransect in Hawaii and metabolomics were run on extracted samples.	continuous/clustered_data/MSV000085129_specs_ms.mgf	MSV000085129	Drosophila <fruit fly, genus> (NCBITaxon:7215);Pheidole megacephala (NCBITaxon:300850);Stachytarpheta cayennensis (NCBITaxon:39376);Colpomenia sinuosa (NCBITaxon:87236);Aedes albopictus (NCBITaxon:7160);Drosophila quadrilineata (NCBITaxon:387621)	70540	GNPS - Waimea Supertransect Metabolomics samples	4	10	0.00071	0.961093	specs_ms.mgf	1
42	50833	Soil, sediment, corals, plants, insects, and water were collected across the Waimea Supertransect in Hawaii and metabolomics were run on extracted samples.	continuous/clustered_data/MSV000085129_specs_ms.mgf	MSV000085129	Drosophila <fruit fly, genus> (NCBITaxon:7215);Pheidole megacephala (NCBITaxon:300850);Stachytarpheta cayennensis (NCBITaxon:39376);Colpomenia sinuosa (NCBITaxon:87236);Aedes albopictus (NCBITaxon:7160);Drosophila quadrilineata (NCBITaxon:387621)	73190	GNPS - Waimea Supertransect Metabolomics samples	5	10	0.00063	0.793745	specs_ms.mgf	1
42	55886	Soil, sediment, corals, plants, insects, and water were collected across the Waimea Supertransect in Hawaii and metabolomics were run on extracted samples.	continuous/clustered_data/MSV000085129_specs_ms.mgf	MSV000085129	Drosophila <fruit fly, genus> (NCBITaxon:7215);Pheidole megacephala (NCBITaxon:300850);Stachytarpheta cayennensis (NCBITaxon:39376);Colpomenia sinuosa (NCBITaxon:87236);Aedes albopictus (NCBITaxon:7160);Drosophila quadrilineata (NCBITaxon:387621)	70090	GNPS - Waimea Supertransect Metabolomics samples	20	20	0.00028	0.919592	specs_ms.mgf	1
42	55887	Soil, sediment, corals, plants, insects, and water were collected across the Waimea Supertransect in Hawaii and metabolomics were run on extracted samples.	continuous/clustered_data/MSV000085129_specs_ms.mgf	MSV000085129	Drosophila <fruit fly, genus> (NCBITaxon:7215);Pheidole megacephala (NCBITaxon:300850);Stachytarpheta cayennensis (NCBITaxon:39376);Colpomenia sinuosa (NCBITaxon:87236);Aedes albopictus (NCBITaxon:7160);Drosophila quadrilineata (NCBITaxon:387621)	69944	GNPS - Waimea Supertransect Metabolomics samples	19	13	2e-05	0.830698	specs_ms.mgf	1
42	55905	Soil, sediment, corals, plants, insects, and water were collected across the Waimea Supertransect in Hawaii and metabolomics were run on extracted samples.	continuous/clustered_data/MSV000085129_specs_ms.mgf	MSV000085129	Drosophila <fruit fly, genus> (NCBITaxon:7215);Pheidole megacephala (NCBITaxon:300850);Stachytarpheta cayennensis (NCBITaxon:39376);Colpomenia sinuosa (NCBITaxon:87236);Aedes albopictus (NCBITaxon:7160);Drosophila quadrilineata (NCBITaxon:387621)	71984	GNPS - Waimea Supertransect Metabolomics samples	11	11	0.00359	0.784143	specs_ms.mgf	1
184	55972	Soil, sediment, corals, plants, insects, and water were collected across the Waimea Supertransect in Hawaii and metabolomics were run on extracted samples.	continuous/clustered_data/MSV000085129_specs_ms.mgf	MSV000085129	Drosophila <fruit fly, genus> (NCBITaxon:7215);Pheidole megacephala (NCBITaxon:300850);Stachytarpheta cayennensis (NCBITaxon:39376);Colpomenia sinuosa (NCBITaxon:87236);Aedes albopictus (NCBITaxon:7160);Drosophila quadrilineata (NCBITaxon:387621)	35673	GNPS - Waimea Supertransect Metabolomics samples	8	6	0.00061	0.922124	specs_ms.mgf	1
42	56376	Soil, sediment, corals, plants, insects, and water were collected across the Waimea Supertransect in Hawaii and metabolomics were run on extracted samples.	continuous/clustered_data/MSV000085129_specs_ms.mgf	MSV000085129	Drosophila <fruit fly, genus> (NCBITaxon:7215);Pheidole megacephala (NCBITaxon:300850);Stachytarpheta cayennensis (NCBITaxon:39376);Colpomenia sinuosa (NCBITaxon:87236);Aedes albopictus (NCBITaxon:7160);Drosophila quadrilineata (NCBITaxon:387621)	71868	GNPS - Waimea Supertransect Metabolomics samples	5	8	0.00187	0.788906	specs_ms.mgf	1
184	56394	Soil, sediment, corals, plants, insects, and water were collected across the Waimea Supertransect in Hawaii and metabolomics were run on extracted samples.	continuous/clustered_data/MSV000085129_specs_ms.mgf	MSV000085129	Drosophila <fruit fly, genus> (NCBITaxon:7215);Pheidole megacephala (NCBITaxon:300850);Stachytarpheta cayennensis (NCBITaxon:39376);Colpomenia sinuosa (NCBITaxon:87236);Aedes albopictus (NCBITaxon:7160);Drosophila quadrilineata (NCBITaxon:387621)	71983	GNPS - Waimea Supertransect Metabolomics samples	9	10	0.00062	0.870193	specs_ms.mgf	1
42	59495	Soil, sediment, corals, plants, insects, and water were collected across the Waimea Supertransect in Hawaii and metabolomics were run on extracted samples.	continuous/clustered_data/MSV000085129_specs_ms.mgf	MSV000085129	Drosophila <fruit fly, genus> (NCBITaxon:7215);Pheidole megacephala (NCBITaxon:300850);Stachytarpheta cayennensis (NCBITaxon:39376);Colpomenia sinuosa (NCBITaxon:87236);Aedes albopictus (NCBITaxon:7160);Drosophila quadrilineata (NCBITaxon:387621)	70090	GNPS - Waimea Supertransect Metabolomics samples	20	9	0.00202	0.716082	specs_ms.mgf	1
42	59527	Soil, sediment, corals, plants, insects, and water were collected across the Waimea Supertransect in Hawaii and metabolomics were run on extracted samples.	continuous/clustered_data/MSV000085129_specs_ms.mgf	MSV000085129	Drosophila <fruit fly, genus> (NCBITaxon:7215);Pheidole megacephala (NCBITaxon:300850);Stachytarpheta cayennensis (NCBITaxon:39376);Colpomenia sinuosa (NCBITaxon:87236);Aedes albopictus (NCBITaxon:7160);Drosophila quadrilineata (NCBITaxon:387621)	70179	GNPS - Waimea Supertransect Metabolomics samples	16	13	0.00163	0.94303	specs_ms.mgf	1
42	59527	A collection of samples form automated reef monitoring system (ARMS) plates around the pacific.	continuous/clustered_data/MSV000080572_specs_ms.mgf	MSV000080572	coral	389629	GNPS ARMS Plates throughout Pacific, bulk sessile material from coral reefs	12	9	0.00163	0.796686	specs_ms.mgf	1
42	59527	A set of scrapings from multiple ARMS units placed around Papua New Guinea in the context of a known pH gradient.	continuous/clustered_data/MSV000079146_specs_ms.mgf	MSV000079146	Scleractinia (NCBITaxon:6125)	320640	GNPS Papua New Guinea pH gradient ARMS	5	7	0.00261	0.708891	specs_ms.mgf	1
42	59546	Soil, sediment, corals, plants, insects, and water were collected across the Waimea Supertransect in Hawaii and metabolomics were run on extracted samples.	continuous/clustered_data/MSV000085129_specs_ms.mgf	MSV000085129	Drosophila <fruit fly, genus> (NCBITaxon:7215);Pheidole megacephala (NCBITaxon:300850);Stachytarpheta cayennensis (NCBITaxon:39376);Colpomenia sinuosa (NCBITaxon:87236);Aedes albopictus (NCBITaxon:7160);Drosophila quadrilineata (NCBITaxon:387621)	69676	GNPS - Waimea Supertransect Metabolomics samples	10	13	0.001	0.920516	specs_ms.mgf	1
71	59566	Soil, sediment, corals, plants, insects, and water were collected across the Waimea Supertransect in Hawaii and metabolomics were run on extracted samples.	continuous/clustered_data/MSV000085129_specs_ms.mgf	MSV000085129	Drosophila <fruit fly, genus> (NCBITaxon:7215);Pheidole megacephala (NCBITaxon:300850);Stachytarpheta cayennensis (NCBITaxon:39376);Colpomenia sinuosa (NCBITaxon:87236);Aedes albopictus (NCBITaxon:7160);Drosophila quadrilineata (NCBITaxon:387621)	37195	GNPS - Waimea Supertransect Metabolomics samples	3	12	0.00061	0.815113	specs_ms.mgf	1
71	59572	Soil, sediment, corals, plants, insects, and water were collected across the Waimea Supertransect in Hawaii and metabolomics were run on extracted samples.	continuous/clustered_data/MSV000085129_specs_ms.mgf	MSV000085129	Drosophila <fruit fly, genus> (NCBITaxon:7215);Pheidole megacephala (NCBITaxon:300850);Stachytarpheta cayennensis (NCBITaxon:39376);Colpomenia sinuosa (NCBITaxon:87236);Aedes albopictus (NCBITaxon:7160);Drosophila quadrilineata (NCBITaxon:387621)	56966	GNPS - Waimea Supertransect Metabolomics samples	7	15	0.00021	0.854441	specs_ms.mgf	1
42	59633	Soil, sediment, corals, plants, insects, and water were collected across the Waimea Supertransect in Hawaii and metabolomics were run on extracted samples.	continuous/clustered_data/MSV000085129_specs_ms.mgf	MSV000085129	Drosophila <fruit fly, genus> (NCBITaxon:7215);Pheidole megacephala (NCBITaxon:300850);Stachytarpheta cayennensis (NCBITaxon:39376);Colpomenia sinuosa (NCBITaxon:87236);Aedes albopictus (NCBITaxon:7160);Drosophila quadrilineata (NCBITaxon:387621)	72663	GNPS - Waimea Supertransect Metabolomics samples	2	13	0.00039	0.899	specs_ms.mgf	1
42	59679	Soil, sediment, corals, plants, insects, and water were collected across the Waimea Supertransect in Hawaii and metabolomics were run on extracted samples.	continuous/clustered_data/MSV000085129_specs_ms.mgf	MSV000085129	Drosophila <fruit fly, genus> (NCBITaxon:7215);Pheidole megacephala (NCBITaxon:300850);Stachytarpheta cayennensis (NCBITaxon:39376);Colpomenia sinuosa (NCBITaxon:87236);Aedes albopictus (NCBITaxon:7160);Drosophila quadrilineata (NCBITaxon:387621)	69944	GNPS - Waimea Supertransect Metabolomics samples	19	17	0.00062	0.894997	specs_ms.mgf	1
42	59683	Soil, sediment, corals, plants, insects, and water were collected across the Waimea Supertransect in Hawaii and metabolomics were run on extracted samples.	continuous/clustered_data/MSV000085129_specs_ms.mgf	MSV000085129	Drosophila <fruit fly, genus> (NCBITaxon:7215);Pheidole megacephala (NCBITaxon:300850);Stachytarpheta cayennensis (NCBITaxon:39376);Colpomenia sinuosa (NCBITaxon:87236);Aedes albopictus (NCBITaxon:7160);Drosophila quadrilineata (NCBITaxon:387621)	69676	GNPS - Waimea Supertransect Metabolomics samples	10	13	0.0023	0.925414	specs_ms.mgf	1
10	60024	Soil, sediment, corals, plants, insects, and water were collected across the Waimea Supertransect in Hawaii and metabolomics were run on extracted samples.	continuous/clustered_data/MSV000085129_specs_ms.mgf	MSV000085129	Drosophila <fruit fly, genus> (NCBITaxon:7215);Pheidole megacephala (NCBITaxon:300850);Stachytarpheta cayennensis (NCBITaxon:39376);Colpomenia sinuosa (NCBITaxon:87236);Aedes albopictus (NCBITaxon:7160);Drosophila quadrilineata (NCBITaxon:387621)	73720	GNPS - Waimea Supertransect Metabolomics samples	3	13	0.00088	0.740558	specs_ms.mgf	1
42	60060	Soil, sediment, corals, plants, insects, and water were collected across the Waimea Supertransect in Hawaii and metabolomics were run on extracted samples.	continuous/clustered_data/MSV000085129_specs_ms.mgf	MSV000085129	Drosophila <fruit fly, genus> (NCBITaxon:7215);Pheidole megacephala (NCBITaxon:300850);Stachytarpheta cayennensis (NCBITaxon:39376);Colpomenia sinuosa (NCBITaxon:87236);Aedes albopictus (NCBITaxon:7160);Drosophila quadrilineata (NCBITaxon:387621)	71816	GNPS - Waimea Supertransect Metabolomics samples	6	10	0.00283	0.861113	specs_ms.mgf	1
42	60062	Soil, sediment, corals, plants, insects, and water were collected across the Waimea Supertransect in Hawaii and metabolomics were run on extracted samples.	continuous/clustered_data/MSV000085129_specs_ms.mgf	MSV000085129	Drosophila <fruit fly, genus> (NCBITaxon:7215);Pheidole megacephala (NCBITaxon:300850);Stachytarpheta cayennensis (NCBITaxon:39376);Colpomenia sinuosa (NCBITaxon:87236);Aedes albopictus (NCBITaxon:7160);Drosophila quadrilineata (NCBITaxon:387621)	71813	GNPS - Waimea Supertransect Metabolomics samples	11	9	0.00289	0.798892	specs_ms.mgf	1
42	61243	Soil, sediment, corals, plants, insects, and water were collected across the Waimea Supertransect in Hawaii and metabolomics were run on extracted samples.	continuous/clustered_data/MSV000085129_specs_ms.mgf	MSV000085129	Drosophila <fruit fly, genus> (NCBITaxon:7215);Pheidole megacephala (NCBITaxon:300850);Stachytarpheta cayennensis (NCBITaxon:39376);Colpomenia sinuosa (NCBITaxon:87236);Aedes albopictus (NCBITaxon:7160);Drosophila quadrilineata (NCBITaxon:387621)	71813	GNPS - Waimea Supertransect Metabolomics samples	11	11	0.00761	0.861312	specs_ms.mgf	1
42	61262	Soil, sediment, corals, plants, insects, and water were collected across the Waimea Supertransect in Hawaii and metabolomics were run on extracted samples.	continuous/clustered_data/MSV000085129_specs_ms.mgf	MSV000085129	Drosophila <fruit fly, genus> (NCBITaxon:7215);Pheidole megacephala (NCBITaxon:300850);Stachytarpheta cayennensis (NCBITaxon:39376);Colpomenia sinuosa (NCBITaxon:87236);Aedes albopictus (NCBITaxon:7160);Drosophila quadrilineata (NCBITaxon:387621)	71868	GNPS - Waimea Supertransect Metabolomics samples	5	7	0.00137	0.818339	specs_ms.mgf	1
184	61312	Soil, sediment, corals, plants, insects, and water were collected across the Waimea Supertransect in Hawaii and metabolomics were run on extracted samples.	continuous/clustered_data/MSV000085129_specs_ms.mgf	MSV000085129	Drosophila <fruit fly, genus> (NCBITaxon:7215);Pheidole megacephala (NCBITaxon:300850);Stachytarpheta cayennensis (NCBITaxon:39376);Colpomenia sinuosa (NCBITaxon:87236);Aedes albopictus (NCBITaxon:7160);Drosophila quadrilineata (NCBITaxon:387621)	70473	GNPS - Waimea Supertransect Metabolomics samples	3	9	0.00062	0.906354	specs_ms.mgf	1
42	61332	Soil, sediment, corals, plants, insects, and water were collected across the Waimea Supertransect in Hawaii and metabolomics were run on extracted samples.	continuous/clustered_data/MSV000085129_specs_ms.mgf	MSV000085129	Drosophila <fruit fly, genus> (NCBITaxon:7215);Pheidole megacephala (NCBITaxon:300850);Stachytarpheta cayennensis (NCBITaxon:39376);Colpomenia sinuosa (NCBITaxon:87236);Aedes albopictus (NCBITaxon:7160);Drosophila quadrilineata (NCBITaxon:387621)	71819	GNPS - Waimea Supertransect Metabolomics samples	4	9	0.00129	0.852213	specs_ms.mgf	1
71	61351	Soil, sediment, corals, plants, insects, and water were collected across the Waimea Supertransect in Hawaii and metabolomics were run on extracted samples.	continuous/clustered_data/MSV000085129_specs_ms.mgf	MSV000085129	Drosophila <fruit fly, genus> (NCBITaxon:7215);Pheidole megacephala (NCBITaxon:300850);Stachytarpheta cayennensis (NCBITaxon:39376);Colpomenia sinuosa (NCBITaxon:87236);Aedes albopictus (NCBITaxon:7160);Drosophila quadrilineata (NCBITaxon:387621)	37195	GNPS - Waimea Supertransect Metabolomics samples	3	12	0.00081	0.826619	specs_ms.mgf	1
71	61355	Soil, sediment, corals, plants, insects, and water were collected across the Waimea Supertransect in Hawaii and metabolomics were run on extracted samples.	continuous/clustered_data/MSV000085129_specs_ms.mgf	MSV000085129	Drosophila <fruit fly, genus> (NCBITaxon:7215);Pheidole megacephala (NCBITaxon:300850);Stachytarpheta cayennensis (NCBITaxon:39376);Colpomenia sinuosa (NCBITaxon:87236);Aedes albopictus (NCBITaxon:7160);Drosophila quadrilineata (NCBITaxon:387621)	56015	GNPS - Waimea Supertransect Metabolomics samples	6	9	0.00041	0.882232	specs_ms.mgf	1
42	61471	Soil, sediment, corals, plants, insects, and water were collected across the Waimea Supertransect in Hawaii and metabolomics were run on extracted samples.	continuous/clustered_data/MSV000085129_specs_ms.mgf	MSV000085129	Drosophila <fruit fly, genus> (NCBITaxon:7215);Pheidole megacephala (NCBITaxon:300850);Stachytarpheta cayennensis (NCBITaxon:39376);Colpomenia sinuosa (NCBITaxon:87236);Aedes albopictus (NCBITaxon:7160);Drosophila quadrilineata (NCBITaxon:387621)	73980	GNPS - Waimea Supertransect Metabolomics samples	7	10	0.00019	0.898768	specs_ms.mgf	1
42	62265	Soil, sediment, corals, plants, insects, and water were collected across the Waimea Supertransect in Hawaii and metabolomics were run on extracted samples.	continuous/clustered_data/MSV000085129_specs_ms.mgf	MSV000085129	Drosophila <fruit fly, genus> (NCBITaxon:7215);Pheidole megacephala (NCBITaxon:300850);Stachytarpheta cayennensis (NCBITaxon:39376);Colpomenia sinuosa (NCBITaxon:87236);Aedes albopictus (NCBITaxon:7160);Drosophila quadrilineata (NCBITaxon:387621)	70610	GNPS - Waimea Supertransect Metabolomics samples	3	10	0.00119	0.874505	specs_ms.mgf	1
42	62371	Soil, sediment, corals, plants, insects, and water were collected across the Waimea Supertransect in Hawaii and metabolomics were run on extracted samples.	continuous/clustered_data/MSV000085129_specs_ms.mgf	MSV000085129	Drosophila <fruit fly, genus> (NCBITaxon:7215);Pheidole megacephala (NCBITaxon:300850);Stachytarpheta cayennensis (NCBITaxon:39376);Colpomenia sinuosa (NCBITaxon:87236);Aedes albopictus (NCBITaxon:7160);Drosophila quadrilineata (NCBITaxon:387621)	74078	GNPS - Waimea Supertransect Metabolomics samples	2	7	0.00111	0.711249	specs_ms.mgf	1
42	62405	Soil, sediment, corals, plants, insects, and water were collected across the Waimea Supertransect in Hawaii and metabolomics were run on extracted samples.	continuous/clustered_data/MSV000085129_specs_ms.mgf	MSV000085129	Drosophila <fruit fly, genus> (NCBITaxon:7215);Pheidole megacephala (NCBITaxon:300850);Stachytarpheta cayennensis (NCBITaxon:39376);Colpomenia sinuosa (NCBITaxon:87236);Aedes albopictus (NCBITaxon:7160);Drosophila quadrilineata (NCBITaxon:387621)	71937	GNPS - Waimea Supertransect Metabolomics samples	1	8	0.00077	0.848269	specs_ms.mgf	1
184	62468	Soil, sediment, corals, plants, insects, and water were collected across the Waimea Supertransect in Hawaii and metabolomics were run on extracted samples.	continuous/clustered_data/MSV000085129_specs_ms.mgf	MSV000085129	Drosophila <fruit fly, genus> (NCBITaxon:7215);Pheidole megacephala (NCBITaxon:300850);Stachytarpheta cayennensis (NCBITaxon:39376);Colpomenia sinuosa (NCBITaxon:87236);Aedes albopictus (NCBITaxon:7160);Drosophila quadrilineata (NCBITaxon:387621)	73977	GNPS - Waimea Supertransect Metabolomics samples	4	7	0.00428	0.778984	specs_ms.mgf	1
42	62506	Soil, sediment, corals, plants, insects, and water were collected across the Waimea Supertransect in Hawaii and metabolomics were run on extracted samples.	continuous/clustered_data/MSV000085129_specs_ms.mgf	MSV000085129	Drosophila <fruit fly, genus> (NCBITaxon:7215);Pheidole megacephala (NCBITaxon:300850);Stachytarpheta cayennensis (NCBITaxon:39376);Colpomenia sinuosa (NCBITaxon:87236);Aedes albopictus (NCBITaxon:7160);Drosophila quadrilineata (NCBITaxon:387621)	71937	GNPS - Waimea Supertransect Metabolomics samples	1	9	0.00137	0.807472	specs_ms.mgf	1
42	62567	Soil, sediment, corals, plants, insects, and water were collected across the Waimea Supertransect in Hawaii and metabolomics were run on extracted samples.	continuous/clustered_data/MSV000085129_specs_ms.mgf	MSV000085129	Drosophila <fruit fly, genus> (NCBITaxon:7215);Pheidole megacephala (NCBITaxon:300850);Stachytarpheta cayennensis (NCBITaxon:39376);Colpomenia sinuosa (NCBITaxon:87236);Aedes albopictus (NCBITaxon:7160);Drosophila quadrilineata (NCBITaxon:387621)	70179	GNPS - Waimea Supertransect Metabolomics samples	16	7	0.00083	0.885144	specs_ms.mgf	1
42	62567	A collection of samples form automated reef monitoring system (ARMS) plates around the pacific.	continuous/clustered_data/MSV000080572_specs_ms.mgf	MSV000080572	coral	389629	GNPS ARMS Plates throughout Pacific, bulk sessile material from coral reefs	12	7	0.00083	0.757179	specs_ms.mgf	1
42	62743	Soil, sediment, corals, plants, insects, and water were collected across the Waimea Supertransect in Hawaii and metabolomics were run on extracted samples.	continuous/clustered_data/MSV000085129_specs_ms.mgf	MSV000085129	Drosophila <fruit fly, genus> (NCBITaxon:7215);Pheidole megacephala (NCBITaxon:300850);Stachytarpheta cayennensis (NCBITaxon:39376);Colpomenia sinuosa (NCBITaxon:87236);Aedes albopictus (NCBITaxon:7160);Drosophila quadrilineata (NCBITaxon:387621)	70543	GNPS - Waimea Supertransect Metabolomics samples	5	12	0.00122	0.888827	specs_ms.mgf	1
42	62778	Soil, sediment, corals, plants, insects, and water were collected across the Waimea Supertransect in Hawaii and metabolomics were run on extracted samples.	continuous/clustered_data/MSV000085129_specs_ms.mgf	MSV000085129	Drosophila <fruit fly, genus> (NCBITaxon:7215);Pheidole megacephala (NCBITaxon:300850);Stachytarpheta cayennensis (NCBITaxon:39376);Colpomenia sinuosa (NCBITaxon:87236);Aedes albopictus (NCBITaxon:7160);Drosophila quadrilineata (NCBITaxon:387621)	70609	GNPS - Waimea Supertransect Metabolomics samples	2	9	0.00093	0.882805	specs_ms.mgf	1
500	62787	Soil, sediment, corals, plants, insects, and water were collected across the Waimea Supertransect in Hawaii and metabolomics were run on extracted samples.	continuous/clustered_data/MSV000085129_specs_ms.mgf	MSV000085129	Drosophila <fruit fly, genus> (NCBITaxon:7215);Pheidole megacephala (NCBITaxon:300850);Stachytarpheta cayennensis (NCBITaxon:39376);Colpomenia sinuosa (NCBITaxon:87236);Aedes albopictus (NCBITaxon:7160);Drosophila quadrilineata (NCBITaxon:387621)	46539	GNPS - Waimea Supertransect Metabolomics samples	2	8	0.0003	0.898155	specs_ms.mgf	1
42	66724	Soil, sediment, corals, plants, insects, and water were collected across the Waimea Supertransect in Hawaii and metabolomics were run on extracted samples.	continuous/clustered_data/MSV000085129_specs_ms.mgf	MSV000085129	Drosophila <fruit fly, genus> (NCBITaxon:7215);Pheidole megacephala (NCBITaxon:300850);Stachytarpheta cayennensis (NCBITaxon:39376);Colpomenia sinuosa (NCBITaxon:87236);Aedes albopictus (NCBITaxon:7160);Drosophila quadrilineata (NCBITaxon:387621)	74079	GNPS - Waimea Supertransect Metabolomics samples	3	6	0.0002	0.861809	specs_ms.mgf	1
42	71349	Soil, sediment, corals, plants, insects, and water were collected across the Waimea Supertransect in Hawaii and metabolomics were run on extracted samples.	continuous/clustered_data/MSV000085129_specs_ms.mgf	MSV000085129	Drosophila <fruit fly, genus> (NCBITaxon:7215);Pheidole megacephala (NCBITaxon:300850);Stachytarpheta cayennensis (NCBITaxon:39376);Colpomenia sinuosa (NCBITaxon:87236);Aedes albopictus (NCBITaxon:7160);Drosophila quadrilineata (NCBITaxon:387621)	70609	GNPS - Waimea Supertransect Metabolomics samples	2	7	3e-05	0.898336	specs_ms.mgf	1
42	71459	Soil, sediment, corals, plants, insects, and water were collected across the Waimea Supertransect in Hawaii and metabolomics were run on extracted samples.	continuous/clustered_data/MSV000085129_specs_ms.mgf	MSV000085129	Drosophila <fruit fly, genus> (NCBITaxon:7215);Pheidole megacephala (NCBITaxon:300850);Stachytarpheta cayennensis (NCBITaxon:39376);Colpomenia sinuosa (NCBITaxon:87236);Aedes albopictus (NCBITaxon:7160);Drosophila quadrilineata (NCBITaxon:387621)	70543	GNPS - Waimea Supertransect Metabolomics samples	5	7	0.00222	0.871124	specs_ms.mgf	1
71	71749	Soil, sediment, corals, plants, insects, and water were collected across the Waimea Supertransect in Hawaii and metabolomics were run on extracted samples.	continuous/clustered_data/MSV000085129_specs_ms.mgf	MSV000085129	Drosophila <fruit fly, genus> (NCBITaxon:7215);Pheidole megacephala (NCBITaxon:300850);Stachytarpheta cayennensis (NCBITaxon:39376);Colpomenia sinuosa (NCBITaxon:87236);Aedes albopictus (NCBITaxon:7160);Drosophila quadrilineata (NCBITaxon:387621)	37195	GNPS - Waimea Supertransect Metabolomics samples	3	11	0.00111	0.829647	specs_ms.mgf	1
184	71771	Soil, sediment, corals, plants, insects, and water were collected across the Waimea Supertransect in Hawaii and metabolomics were run on extracted samples.	continuous/clustered_data/MSV000085129_specs_ms.mgf	MSV000085129	Drosophila <fruit fly, genus> (NCBITaxon:7215);Pheidole megacephala (NCBITaxon:300850);Stachytarpheta cayennensis (NCBITaxon:39376);Colpomenia sinuosa (NCBITaxon:87236);Aedes albopictus (NCBITaxon:7160);Drosophila quadrilineata (NCBITaxon:387621)	70472	GNPS - Waimea Supertransect Metabolomics samples	3	9	0.0012	0.92264	specs_ms.mgf	1
184	71821	Soil, sediment, corals, plants, insects, and water were collected across the Waimea Supertransect in Hawaii and metabolomics were run on extracted samples.	continuous/clustered_data/MSV000085129_specs_ms.mgf	MSV000085129	Drosophila <fruit fly, genus> (NCBITaxon:7215);Pheidole megacephala (NCBITaxon:300850);Stachytarpheta cayennensis (NCBITaxon:39376);Colpomenia sinuosa (NCBITaxon:87236);Aedes albopictus (NCBITaxon:7160);Drosophila quadrilineata (NCBITaxon:387621)	73977	GNPS - Waimea Supertransect Metabolomics samples	4	7	0.00338	0.831965	specs_ms.mgf	1
71	71960	Soil, sediment, corals, plants, insects, and water were collected across the Waimea Supertransect in Hawaii and metabolomics were run on extracted samples.	continuous/clustered_data/MSV000085129_specs_ms.mgf	MSV000085129	Drosophila <fruit fly, genus> (NCBITaxon:7215);Pheidole megacephala (NCBITaxon:300850);Stachytarpheta cayennensis (NCBITaxon:39376);Colpomenia sinuosa (NCBITaxon:87236);Aedes albopictus (NCBITaxon:7160);Drosophila quadrilineata (NCBITaxon:387621)	51254	GNPS - Waimea Supertransect Metabolomics samples	4	12	0.00029	0.875319	specs_ms.mgf	1
71	71960	Test dataset for SystemWide MS course @ UCSD May 2018.LC-MSMS data from B. subtilis cultures	continuous/clustered_data/MSV000082369_specs_ms.mgf	MSV000082369	Bacillus subtilis (NCBITaxon:1423)	453	SystemWide MS course MZmine-GNPS tutorial Test Data	2	8	0.0013	0.80091	specs_ms.mgf	1
71	72093	Soil, sediment, corals, plants, insects, and water were collected across the Waimea Supertransect in Hawaii and metabolomics were run on extracted samples.	continuous/clustered_data/MSV000085129_specs_ms.mgf	MSV000085129	Drosophila <fruit fly, genus> (NCBITaxon:7215);Pheidole megacephala (NCBITaxon:300850);Stachytarpheta cayennensis (NCBITaxon:39376);Colpomenia sinuosa (NCBITaxon:87236);Aedes albopictus (NCBITaxon:7160);Drosophila quadrilineata (NCBITaxon:387621)	51254	GNPS - Waimea Supertransect Metabolomics samples	4	14	0.00069	0.88109	specs_ms.mgf	1
71	72093	Test dataset for SystemWide MS course @ UCSD May 2018.LC-MSMS data from B. subtilis cultures	continuous/clustered_data/MSV000082369_specs_ms.mgf	MSV000082369	Bacillus subtilis (NCBITaxon:1423)	453	SystemWide MS course MZmine-GNPS tutorial Test Data	2	9	0.0017	0.806924	specs_ms.mgf	1
184	72248	Soil, sediment, corals, plants, insects, and water were collected across the Waimea Supertransect in Hawaii and metabolomics were run on extracted samples.	continuous/clustered_data/MSV000085129_specs_ms.mgf	MSV000085129	Drosophila <fruit fly, genus> (NCBITaxon:7215);Pheidole megacephala (NCBITaxon:300850);Stachytarpheta cayennensis (NCBITaxon:39376);Colpomenia sinuosa (NCBITaxon:87236);Aedes albopictus (NCBITaxon:7160);Drosophila quadrilineata (NCBITaxon:387621)	70473	GNPS - Waimea Supertransect Metabolomics samples	3	8	0.00198	0.919032	specs_ms.mgf	1
42	72332	Soil, sediment, corals, plants, insects, and water were collected across the Waimea Supertransect in Hawaii and metabolomics were run on extracted samples.	continuous/clustered_data/MSV000085129_specs_ms.mgf	MSV000085129	Drosophila <fruit fly, genus> (NCBITaxon:7215);Pheidole megacephala (NCBITaxon:300850);Stachytarpheta cayennensis (NCBITaxon:39376);Colpomenia sinuosa (NCBITaxon:87236);Aedes albopictus (NCBITaxon:7160);Drosophila quadrilineata (NCBITaxon:387621)	74079	GNPS - Waimea Supertransect Metabolomics samples	3	8	0.0014	0.878252	specs_ms.mgf	1
71	72385	Soil, sediment, corals, plants, insects, and water were collected across the Waimea Supertransect in Hawaii and metabolomics were run on extracted samples.	continuous/clustered_data/MSV000085129_specs_ms.mgf	MSV000085129	Drosophila <fruit fly, genus> (NCBITaxon:7215);Pheidole megacephala (NCBITaxon:300850);Stachytarpheta cayennensis (NCBITaxon:39376);Colpomenia sinuosa (NCBITaxon:87236);Aedes albopictus (NCBITaxon:7160);Drosophila quadrilineata (NCBITaxon:387621)	51447	GNPS - Waimea Supertransect Metabolomics samples	2	18	0.00129	0.829487	specs_ms.mgf	1
71	72385	Methanol Extracts of coral, measured by untargeted LC-MS/MS	continuous/clustered_data/MSV000079808_specs_ms.mgf	MSV000079808	Coral	17283	GNPS - Coral Extracts 20160610	2	13	0.00031	0.776823	specs_ms.mgf	1
71	72385	A collection of samples form automated reef monitoring system (ARMS) plates around the pacific.	continuous/clustered_data/MSV000080572_specs_ms.mgf	MSV000080572	coral	305027	GNPS ARMS Plates throughout Pacific, bulk sessile material from coral reefs	5	11	0.00129	0.715968	specs_ms.mgf	1
71	73704	Soil, sediment, corals, plants, insects, and water were collected across the Waimea Supertransect in Hawaii and metabolomics were run on extracted samples.	continuous/clustered_data/MSV000085129_specs_ms.mgf	MSV000085129	Drosophila <fruit fly, genus> (NCBITaxon:7215);Pheidole megacephala (NCBITaxon:300850);Stachytarpheta cayennensis (NCBITaxon:39376);Colpomenia sinuosa (NCBITaxon:87236);Aedes albopictus (NCBITaxon:7160);Drosophila quadrilineata (NCBITaxon:387621)	78264	GNPS - Waimea Supertransect Metabolomics samples	16	25	0.00058	0.880944	specs_ms.mgf	1
71	75448	Soil, sediment, corals, plants, insects, and water were collected across the Waimea Supertransect in Hawaii and metabolomics were run on extracted samples.	continuous/clustered_data/MSV000085129_specs_ms.mgf	MSV000085129	Drosophila <fruit fly, genus> (NCBITaxon:7215);Pheidole megacephala (NCBITaxon:300850);Stachytarpheta cayennensis (NCBITaxon:39376);Colpomenia sinuosa (NCBITaxon:87236);Aedes albopictus (NCBITaxon:7160);Drosophila quadrilineata (NCBITaxon:387621)	56966	GNPS - Waimea Supertransect Metabolomics samples	7	16	0.00131	0.830303	specs_ms.mgf	1
71	75875	Soil, sediment, corals, plants, insects, and water were collected across the Waimea Supertransect in Hawaii and metabolomics were run on extracted samples.	continuous/clustered_data/MSV000085129_specs_ms.mgf	MSV000085129	Drosophila <fruit fly, genus> (NCBITaxon:7215);Pheidole megacephala (NCBITaxon:300850);Stachytarpheta cayennensis (NCBITaxon:39376);Colpomenia sinuosa (NCBITaxon:87236);Aedes albopictus (NCBITaxon:7160);Drosophila quadrilineata (NCBITaxon:387621)	51254	GNPS - Waimea Supertransect Metabolomics samples	4	14	0.00089	0.833816	specs_ms.mgf	1
71	75875	Test dataset for SystemWide MS course @ UCSD May 2018.LC-MSMS data from B. subtilis cultures	continuous/clustered_data/MSV000082369_specs_ms.mgf	MSV000082369	Bacillus subtilis (NCBITaxon:1423)	453	SystemWide MS course MZmine-GNPS tutorial Test Data	2	8	0.0019	0.711109	specs_ms.mgf	1
10	40053	N/A	N/A	N/A	N/A	N/A	N/A	N/A	N/A	N/A	N/A	N/A	N/A
42	56302	N/A	N/A	N/A	N/A	N/A	N/A	N/A	N/A	N/A	N/A	N/A	N/A
500	56308	N/A	N/A	N/A	N/A	N/A	N/A	N/A	N/A	N/A	N/A	N/A	N/A
184	56314	N/A	N/A	N/A	N/A	N/A	N/A	N/A	N/A	N/A	N/A	N/A	N/A
10	59488	N/A	N/A	N/A	N/A	N/A	N/A	N/A	N/A	N/A	N/A	N/A	N/A
10	59492	N/A	N/A	N/A	N/A	N/A	N/A	N/A	N/A	N/A	N/A	N/A	N/A
10	59498	N/A	N/A	N/A	N/A	N/A	N/A	N/A	N/A	N/A	N/A	N/A	N/A
10	59513	N/A	N/A	N/A	N/A	N/A	N/A	N/A	N/A	N/A	N/A	N/A	N/A
42	59516	N/A	N/A	N/A	N/A	N/A	N/A	N/A	N/A	N/A	N/A	N/A	N/A
10	59555	N/A	N/A	N/A	N/A	N/A	N/A	N/A	N/A	N/A	N/A	N/A	N/A
10	59581	N/A	N/A	N/A	N/A	N/A	N/A	N/A	N/A	N/A	N/A	N/A	N/A
10	59630	N/A	N/A	N/A	N/A	N/A	N/A	N/A	N/A	N/A	N/A	N/A	N/A
184	59982	N/A	N/A	N/A	N/A	N/A	N/A	N/A	N/A	N/A	N/A	N/A	N/A
10	59994	N/A	N/A	N/A	N/A	N/A	N/A	N/A	N/A	N/A	N/A	N/A	N/A
10	59995	N/A	N/A	N/A	N/A	N/A	N/A	N/A	N/A	N/A	N/A	N/A	N/A
10	60018	N/A	N/A	N/A	N/A	N/A	N/A	N/A	N/A	N/A	N/A	N/A	N/A
10	60049	N/A	N/A	N/A	N/A	N/A	N/A	N/A	N/A	N/A	N/A	N/A	N/A
500	61199	N/A	N/A	N/A	N/A	N/A	N/A	N/A	N/A	N/A	N/A	N/A	N/A
42	61298	N/A	N/A	N/A	N/A	N/A	N/A	N/A	N/A	N/A	N/A	N/A	N/A
500	61482	N/A	N/A	N/A	N/A	N/A	N/A	N/A	N/A	N/A	N/A	N/A	N/A
500	66754	N/A	N/A	N/A	N/A	N/A	N/A	N/A	N/A	N/A	N/A	N/A	N/A
500	46661	N/A	N/A	N/A	N/A	N/A	N/A	N/A	N/A	N/A	N/A	N/A	N/A
42	20032	N/A	N/A	N/A	N/A	N/A	N/A	N/A	N/A	N/A	N/A	N/A	N/A
42	21037	N/A	N/A	N/A	N/A	N/A	N/A	N/A	N/A	N/A	N/A	N/A	N/A
42	44123	N/A	N/A	N/A	N/A	N/A	N/A	N/A	N/A	N/A	N/A	N/A	N/A
10	55890	N/A	N/A	N/A	N/A	N/A	N/A	N/A	N/A	N/A	N/A	N/A	N/A
10	55891	N/A	N/A	N/A	N/A	N/A	N/A	N/A	N/A	N/A	N/A	N/A	N/A
184	55946	N/A	N/A	N/A	N/A	N/A	N/A	N/A	N/A	N/A	N/A	N/A	N/A
500	56309	N/A	N/A	N/A	N/A	N/A	N/A	N/A	N/A	N/A	N/A	N/A	N/A
10	59490	N/A	N/A	N/A	N/A	N/A	N/A	N/A	N/A	N/A	N/A	N/A	N/A
10	59496	N/A	N/A	N/A	N/A	N/A	N/A	N/A	N/A	N/A	N/A	N/A	N/A
10	59497	N/A	N/A	N/A	N/A	N/A	N/A	N/A	N/A	N/A	N/A	N/A	N/A
42	59515	N/A	N/A	N/A	N/A	N/A	N/A	N/A	N/A	N/A	N/A	N/A	N/A
10	59547	N/A	N/A	N/A	N/A	N/A	N/A	N/A	N/A	N/A	N/A	N/A	N/A
500	59611	N/A	N/A	N/A	N/A	N/A	N/A	N/A	N/A	N/A	N/A	N/A	N/A
10	59650	N/A	N/A	N/A	N/A	N/A	N/A	N/A	N/A	N/A	N/A	N/A	N/A
10	59682	N/A	N/A	N/A	N/A	N/A	N/A	N/A	N/A	N/A	N/A	N/A	N/A
10	59699	N/A	N/A	N/A	N/A	N/A	N/A	N/A	N/A	N/A	N/A	N/A	N/A
42	59701	N/A	N/A	N/A	N/A	N/A	N/A	N/A	N/A	N/A	N/A	N/A	N/A
10	59997	N/A	N/A	N/A	N/A	N/A	N/A	N/A	N/A	N/A	N/A	N/A	N/A
10	60073	N/A	N/A	N/A	N/A	N/A	N/A	N/A	N/A	N/A	N/A	N/A	N/A
42	61185	N/A	N/A	N/A	N/A	N/A	N/A	N/A	N/A	N/A	N/A	N/A	N/A
42	61229	N/A	N/A	N/A	N/A	N/A	N/A	N/A	N/A	N/A	N/A	N/A	N/A
42	62144	N/A	N/A	N/A	N/A	N/A	N/A	N/A	N/A	N/A	N/A	N/A	N/A
10	62193	N/A	N/A	N/A	N/A	N/A	N/A	N/A	N/A	N/A	N/A	N/A	N/A
42	62303	N/A	N/A	N/A	N/A	N/A	N/A	N/A	N/A	N/A	N/A	N/A	N/A
42	62469	N/A	N/A	N/A	N/A	N/A	N/A	N/A	N/A	N/A	N/A	N/A	N/A
42	62495	N/A	N/A	N/A	N/A	N/A	N/A	N/A	N/A	N/A	N/A	N/A	N/A
184	62571	N/A	N/A	N/A	N/A	N/A	N/A	N/A	N/A	N/A	N/A	N/A	N/A
42	62790	N/A	N/A	N/A	N/A	N/A	N/A	N/A	N/A	N/A	N/A	N/A	N/A
500	62804	N/A	N/A	N/A	N/A	N/A	N/A	N/A	N/A	N/A	N/A	N/A	N/A
42	62809	N/A	N/A	N/A	N/A	N/A	N/A	N/A	N/A	N/A	N/A	N/A	N/A
184	62928	N/A	N/A	N/A	N/A	N/A	N/A	N/A	N/A	N/A	N/A	N/A	N/A
42	66726	N/A	N/A	N/A	N/A	N/A	N/A	N/A	N/A	N/A	N/A	N/A	N/A
10	66731	N/A	N/A	N/A	N/A	N/A	N/A	N/A	N/A	N/A	N/A	N/A	N/A
42	66736	N/A	N/A	N/A	N/A	N/A	N/A	N/A	N/A	N/A	N/A	N/A	N/A
10	71183	N/A	N/A	N/A	N/A	N/A	N/A	N/A	N/A	N/A	N/A	N/A	N/A
42	71203	N/A	N/A	N/A	N/A	N/A	N/A	N/A	N/A	N/A	N/A	N/A	N/A
10	71275	N/A	N/A	N/A	N/A	N/A	N/A	N/A	N/A	N/A	N/A	N/A	N/A
184	71421	N/A	N/A	N/A	N/A	N/A	N/A	N/A	N/A	N/A	N/A	N/A	N/A
10	71591	N/A	N/A	N/A	N/A	N/A	N/A	N/A	N/A	N/A	N/A	N/A	N/A
42	71635	N/A	N/A	N/A	N/A	N/A	N/A	N/A	N/A	N/A	N/A	N/A	N/A
42	71738	N/A	N/A	N/A	N/A	N/A	N/A	N/A	N/A	N/A	N/A	N/A	N/A
10	71760	N/A	N/A	N/A	N/A	N/A	N/A	N/A	N/A	N/A	N/A	N/A	N/A
10	71769	N/A	N/A	N/A	N/A	N/A	N/A	N/A	N/A	N/A	N/A	N/A	N/A
184	71898	N/A	N/A	N/A	N/A	N/A	N/A	N/A	N/A	N/A	N/A	N/A	N/A
500	73919	N/A	N/A	N/A	N/A	N/A	N/A	N/A	N/A	N/A	N/A	N/A	N/A
184	75653	N/A	N/A	N/A	N/A	N/A	N/A	N/A	N/A	N/A	N/A	N/A	N/A
500	76986	N/A	N/A	N/A	N/A	N/A	N/A	N/A	N/A	N/A	N/A	N/A	N/A
