# Supplementary material for: Microbiomes and metabolomes of dominant coral reef primary producers illustrate a potential role for immunolipids in marine symbioses
Source: Commun Biol. 2023 Aug 31;6:896. doi: 10.1038/s42003-023-05230-1 (PMC10471604; doi:10.1038/s42003-023-05230-1)
Supplement: Supplementary file 6 — Supplementary Data 4 [file 42003_2023_5230_MOESM6_ESM.xlsx]

## Sheet: Total collected samples
sample_name	sample_type	genus
2606	Coral	Monitipora
2607	Coral	Monitipora
2608	Coral	Monitipora
2609	Coral	Porites
2610	Coral	Porites
2611	Coral	Porites
2612	Coral	Pocillopora
2613	Coral	Pocillopora
2614	Coral	Pocillopora
2631	Macroalgae	Neomeris
2637	Macroalgae	Jania
2638	Macroalgae	Jania
2641	Macroalgae	Ectocarpus
2643	Macroalgae	Colpomenia
2644	Macroalgae	Colpomenia
2645	Macroalgae	Halimeda
2646	Macroalgae	Halimeda
2647	Macroalgae	Halimeda
2648	CCA
2649	CCA
2650	CCA
2651	CCA
2652	CCA
2653	CCA
2654	CCA
2655	CCA
2656	CCA
2678	Coral	Porites
2679	Coral	Porites
2680	Coral	Porites
2681	Coral	Pocillopora
2682	Coral	Pocillopora
2683	Coral	Pocillopora
2684	Coral	Monitipora
2685	Coral	Monitipora
2686	Coral	Monitipora
2701	Macroalgae	Galaxaura
2702	Macroalgae	Galaxaura
2703	Macroalgae	Galaxaura
2704	Macroalgae	Halimeda
2710	Macroalgae	Jania
2711	Macroalgae	Jania
2712	Macroalgae	Jania
2713	Macroalgae	Halimeda
2714	Macroalgae	Halimeda
2715	Macroalgae	Halimeda
2719	CCA
2720	CCA
2721	CCA
2722	CCA
2723	CCA
2724	CCA
2725	CCA
2726	CCA
2727	CCA
2743	Coral	Pocillopora
2744	Coral	Pocillopora
2745	Coral	Pocillopora
2746	Coral	Monitipora
2747	Coral	Monitipora
2748	Coral	Monitipora
2749	Coral	Porites
2750	Coral	Porites
2751	Coral	Porites
2788	CCA
2789	CCA
2790	CCA
2791	CCA
2792	CCA
2793	CCA
2795	CCA
2796	CCA
2815	Coral	Monitipora
2816	Coral	Monitipora
2817	Coral	Monitipora
2818	Coral	Pocillopora
2819	Coral	Pocillopora
2820	Coral	Pocillopora
2821	Coral	Porites
2822	Coral	Porites
2823	Coral	Porites
2839	Macroalgae	Galaxaura
2841	Macroalgae	Galaxaura
2843	Macroalgae	Lophocladia
2844	Macroalgae	Porphyra/Pyropia
2848	Macroalgae	Gigartinales sp.
2853	Macroalgae	Dictyota
2857	CCA
2858	CCA
2859	CCA
2860	CCA
2861	CCA
2862	CCA
2873	Coral	Porites
2874	Coral	Porites
2875	Coral	Porites
2876	Coral	Porites
2877	Coral	Porites
2878	Coral	Pocillopora
2879	Coral	Monitipora
2880	Coral	Monitipora
2881	Coral	Monitipora
2888	Macroalgae	Hypnea
2903	CCA
2904	CCA
2905	CCA
2906	CCA
2907	CCA
2908	CCA
2909	CCA
2910	CCA
2911	CCA

## Sheet: Samples sequenced
sample_name	sample_type	genus
2606	Coral	Monitipora
2607	Coral	Monitipora
2608	Coral	Monitipora
2609	Coral	Porites
2610	Coral	Porites
2611	Coral	Porites
2612	Coral	Pocillopora
2614	Coral	Pocillopora
2631	Macroalgae	Neomeris
2637	Macroalgae	Jania
2638	Macroalgae	Jania
2641	Macroalgae	Ectocarpus
2643	Macroalgae	Colpomenia
2644	Macroalgae	Colpomenia
2645	Macroalgae	Halimeda
2646	Macroalgae	Halimeda
2647	Macroalgae	Halimeda
2648	CCA
2649	CCA
2650	CCA
2651	CCA
2652	CCA
2653	CCA
2654	CCA
2655	CCA
2656	CCA
2678	Coral	Porites
2679	Coral	Porites
2680	Coral	Porites
2681	Coral	Pocillopora
2684	Coral	Monitipora
2685	Coral	Monitipora
2686	Coral	Monitipora
2701	Macroalgae	Galaxaura
2702	Macroalgae	Galaxaura
2703	Macroalgae	Galaxaura
2710	Macroalgae	Jania
2711	Macroalgae	Jania
2712	Macroalgae	Jania
2719	CCA
2720	CCA
2721	CCA
2722	CCA
2723	CCA
2724	CCA
2725	CCA
2726	CCA
2727	CCA
2745	Coral	Pocillopora
2746	Coral	Monitipora
2747	Coral	Monitipora
2748	Coral	Monitipora
2749	Coral	Porites
2750	Coral	Porites
2751	Coral	Porites
2788	CCA
2789	CCA
2790	CCA
2791	CCA
2792	CCA
2795	CCA
2815	Coral	Monitipora
2816	Coral	Monitipora
2817	Coral	Monitipora
2819	Coral	Pocillopora
2821	Coral	Porites
2822	Coral	Porites
2823	Coral	Porites
2839	Macroalgae	Galaxaura
2841	Macroalgae	Galaxaura
2843	Macroalgae	Lophocladia
2844	Macroalgae	Porphyra/Pyropia
2848	Macroalgae	Gigartinales sp.
2853	Macroalgae	Dictyota
2857	CCA
2858	CCA
2859	CCA
2873	Coral	Porites
2874	Coral	Porites
2875	Coral	Porites
2879	Coral	Monitipora
2880	Coral	Monitipora
2881	Coral	Monitipora
2888	Macroalgae	Hypnea
2903	CCA
2904	CCA
2905	CCA
2906	CCA
2907	CCA
2908	CCA
2909	CCA
2910	CCA
2911	CCA

## Sheet: Samples used for metabolomics
Sample code	Sample Type	Sample genus
2606	Coral	Monitipora
2607	Coral	Monitipora
2608	Coral	Monitipora
2609	Coral	Porites
2610	Coral	Porites
2611	Coral	Porites
2612	Coral	Pocillopora
2613	Coral	Pocillopora
2614	Coral	Pocillopora
2631	Macroalgae	Neomeris
2637	Macroalgae	Jania
2638	Macroalgae	Jania
2641	Macroalgae	Ectocarpus
2643	Macroalgae	Colpomenia
2644	Macroalgae	Colpomenia
2645	Macroalgae	Halimeda
2646	Macroalgae	Halimeda
2647	Macroalgae	Halimeda
2648	CCA
2649	CCA
2650	CCA
2651	CCA
2652	CCA
2653	CCA
2654	CCA
2655	CCA
2656	CCA
2678	Coral	Porites
2679	Coral	Porites
2680	Coral	Porites
2681	Coral	Pocillopora
2682	Coral	Pocillopora
2683	Coral	Pocillopora
2684	Coral	Monitipora
2685	Coral	Monitipora
2686	Coral	Monitipora
2701	Macroalgae	Galaxaura
2702	Macroalgae	Galaxaura
2703	Macroalgae	Galaxaura
2704	Macroalgae	Halimeda
2710	Macroalgae	Jania
2711	Macroalgae	Jania
2712	Macroalgae	Jania
2713	Macroalgae	Halimeda
2714	Macroalgae	Halimeda
2715	Macroalgae	Halimeda
2719	CCA
2720	CCA
2721	CCA
2722	CCA
2723	CCA
2724	CCA
2725	CCA
2726	CCA
2727	CCA
2743	Coral	Pocillopora
2744	Coral	Pocillopora
2745	Coral	Pocillopora
2746	Coral	Monitipora
2747	Coral	Monitipora
2748	Coral	Monitipora
2749	Coral	Porites
2750	Coral	Porites
2751	Coral	Porites
2788	CCA
2789	CCA
2790	CCA
2791	CCA
2792	CCA
2793	CCA
2795	CCA
2796	CCA
2815	Coral	Monitipora
2816	Coral	Monitipora
2817	Coral	Monitipora
2818	Coral	Pocillopora
2819	Coral	Pocillopora
2820	Coral	Pocillopora
2821	Coral	Porites
2822	Coral	Porites
2823	Coral	Porites
2839	Macroalgae	Galaxaura
2841	Macroalgae	Galaxaura
2843	Macroalgae	Lophocladia
2844	Macroalgae	Porphyra/Pyropia
2848	Macroalgae	Gigartinales sp.
2853	Macroalgae	Dictyota
2857	CCA
2858	CCA
2859	CCA
2860	CCA
2861	CCA
2862	CCA
2873	Coral	Porites
2874	Coral	Porites
2875	Coral	Porites
2876	Coral	Porites
2877	Coral	Porites
2878	Coral	Pocillopora
2879	Coral	Monitipora
2880	Coral	Monitipora
2881	Coral	Monitipora
2888	Macroalgae	Hypnea
2903	CCA
2904	CCA
2905	CCA
2906	CCA
2907	CCA
2908	CCA
2909	CCA
2910	CCA
2911	CCA

## Sheet: Samples used for multi-omics
Sample code	Sample Type	Sample genus
2606	Coral	Monitipora
2607	Coral	Monitipora
2608	Coral	Monitipora
2609	Coral	Porites
2610	Coral	Porites
2611	Coral	Porites
2612	Coral	Pocillopora
2614	Coral	Pocillopora
2631	Macroalgae	Neomeris
2637	Macroalgae	Jania
2638	Macroalgae	Jania
2641	Macroalgae	Ectocarpus
2643	Macroalgae	Colpomenia
2644	Macroalgae	Colpomenia
2645	Macroalgae	Halimeda
2646	Macroalgae	Halimeda
2647	Macroalgae	Halimeda
2648	CCA
2649	CCA
2650	CCA
2651	CCA
2652	CCA
2653	CCA
2654	CCA
2655	CCA
2656	CCA
2678	Coral	Porites
2679	Coral	Porites
2680	Coral	Porites
2681	Coral	Pocillopora
2684	Coral	Monitipora
2685	Coral	Monitipora
2686	Coral	Monitipora
2701	Macroalgae	Galaxaura
2702	Macroalgae	Galaxaura
2703	Macroalgae	Galaxaura
2710	Macroalgae	Jania
2711	Macroalgae	Jania
2712	Macroalgae	Jania
2719	CCA
2720	CCA
2721	CCA
2722	CCA
2723	CCA
2724	CCA
2725	CCA
2726	CCA
2727	CCA
2745	Coral	Pocillopora
2746	Coral	Monitipora
2747	Coral	Monitipora
2748	Coral	Monitipora
2749	Coral	Porites
2750	Coral	Porites
2751	Coral	Porites
2788	CCA
2789	CCA
2790	CCA
2791	CCA
2792	CCA
2795	CCA
2815	Coral	Monitipora
2816	Coral	Monitipora
2817	Coral	Monitipora
2819	Coral	Pocillopora
2821	Coral	Porites
2822	Coral	Porites
2823	Coral	Porites
2839	Macroalgae	Galaxaura
2841	Macroalgae	Galaxaura
2843	Macroalgae	Lophocladia
2844	Macroalgae	Porphyra/Pyropia
2848	Macroalgae	Gigartinales sp.
2853	Macroalgae	Dictyota
2857	CCA
2858	CCA
2859	CCA
2873	Coral	Porites
2874	Coral	Porites
2875	Coral	Porites
2879	Coral	Monitipora
2880	Coral	Monitipora
2881	Coral	Monitipora
2888	Macroalgae	Hypnea
2903	CCA
2904	CCA
2905	CCA
2906	CCA
2907	CCA
2908	CCA
2909	CCA
2910	CCA
2911	CCA
