# Supplementary material for: Microbiomes and metabolomes of dominant coral reef primary producers illustrate a potential role for immunolipids in marine symbioses
Source: Commun Biol. 2023 Aug 31;6:896. doi: 10.1038/s42003-023-05230-1 (PMC10471604; doi:10.1038/s42003-023-05230-1)
Supplement: Supplementary file 7 — Supplementary Data 5 [file 42003_2023_5230_MOESM7_ESM.xlsx]

## Sheet: Planilha1
cluter index	MASST URL
37	https://gnps.ucsd.edu/ProteoSAFe/status.jsp?task=fcbadbe78fef40859a5e1dcf938fbd11
2147	https://gnps.ucsd.edu/ProteoSAFe/status.jsp?task=35022d4f551e4875b688d1bf0986968a
18528	https://gnps.ucsd.edu/ProteoSAFe/status.jsp?task=96b96a3460d34eac8464784705e5efc4
20032	https://gnps.ucsd.edu/ProteoSAFe/status.jsp?task=21f14c1f23804263a4f7c2da4d5bb492
20323	https://gnps.ucsd.edu/ProteoSAFe/status.jsp?task=aacce8598aa4403798dd5839b34e3672
21037	https://gnps.ucsd.edu/ProteoSAFe/status.jsp?task=5d5bc59f42e14e47a57bd7f0d159da00
35413	https://gnps.ucsd.edu/ProteoSAFe/status.jsp?task=977a65e33bb64854b55356f48e36ef01
35547	https://gnps.ucsd.edu/ProteoSAFe/status.jsp?task=061f4a5cf55449f8b1557d856b11f4b0
36474	https://gnps.ucsd.edu/ProteoSAFe/status.jsp?task=1ce0acc6d9e4443f8e1e3a67b1ce48da
40053	https://gnps.ucsd.edu/ProteoSAFe/status.jsp?task=cb98c806e7894b3f9650ff273d451bb6
43870	https://gnps.ucsd.edu/ProteoSAFe/status.jsp?task=dd84638fed324624aaa183ab6f4d67a6
43885	https://gnps.ucsd.edu/ProteoSAFe/status.jsp?task=fd9554874e6741b893ccc3445b2e827b
44009	https://gnps.ucsd.edu/ProteoSAFe/status.jsp?task=2359ba98b6da4a42a0dd74c0687ad93d
44063	https://gnps.ucsd.edu/ProteoSAFe/status.jsp?task=5242a246994c42c38bb54059b09d56a2
44087	https://gnps.ucsd.edu/ProteoSAFe/status.jsp?task=f534abbe95664670960e8dd1ca1303ba
44123	https://gnps.ucsd.edu/ProteoSAFe/status.jsp?task=bf50429579d546aab8eb4e0ad5232065
44154	https://gnps.ucsd.edu/ProteoSAFe/status.jsp?task=eb8ce5ed41ee4bc7bdb1a1c6cf2306b1
44169	https://gnps.ucsd.edu/ProteoSAFe/status.jsp?task=8a1cd1a6468d40cb89eacbede1d3c0a9
44249	https://gnps.ucsd.edu/ProteoSAFe/status.jsp?task=e9fd772dc2fd4a5f877d3631004697de
46661	https://gnps.ucsd.edu/ProteoSAFe/status.jsp?task=e42f97a7edf34e6e887b279bbba5508c
50833	https://gnps.ucsd.edu/ProteoSAFe/status.jsp?task=a0bb9747857a460181ddc14eb830ae9f
55886	https://gnps.ucsd.edu/ProteoSAFe/status.jsp?task=a3a4d7f5547249dbb8eff13bbec17257
55887	https://gnps.ucsd.edu/ProteoSAFe/status.jsp?task=e90c8e9d25ac434791529981d003ed83
55890	https://gnps.ucsd.edu/ProteoSAFe/status.jsp?task=2c75d54d13e14dfbb780f6ed2ab5e6e5
55891	https://gnps.ucsd.edu/ProteoSAFe/status.jsp?task=e59ae08356e84c08bcb0e78d57573e09
55905	https://gnps.ucsd.edu/ProteoSAFe/status.jsp?task=a80dbde109a346b3a18d32f91511ec2b
55946	https://gnps.ucsd.edu/ProteoSAFe/status.jsp?task=3f9e3617b13e4667ab4053fd497acae3
55972	https://gnps.ucsd.edu/ProteoSAFe/status.jsp?task=e90c8773fb264b33a8d8b7ffe4547808
56302	https://gnps.ucsd.edu/ProteoSAFe/status.jsp?task=4c9fa8d7a7ff4744ad26bf6bf36181a2
56308	https://gnps.ucsd.edu/ProteoSAFe/status.jsp?task=a661d2b7b19d499ba1d4ea69804ba9d9
56309	https://gnps.ucsd.edu/ProteoSAFe/status.jsp?task=17463a552b954cf6837ef39f6d6c05d8
56310	https://gnps.ucsd.edu/ProteoSAFe/status.jsp?task=7fca441fbcaa463e8f729773a762b33e
56314	https://gnps.ucsd.edu/ProteoSAFe/status.jsp?task=b679734fe70c46d496f4123eb66ebe12
56344	https://gnps.ucsd.edu/ProteoSAFe/status.jsp?task=682d073c3fd74237a9c373ce1b651d7a
56376	https://gnps.ucsd.edu/ProteoSAFe/status.jsp?task=468664d5a6aa47f88a3ef3ed0d637ec4
56394	https://gnps.ucsd.edu/ProteoSAFe/status.jsp?task=51990dcd35c34c6d9cc65c7176647e90
56395	https://gnps.ucsd.edu/ProteoSAFe/status.jsp?task=4eaaf83533834a08b9ce8532d97d8044
56402	https://gnps.ucsd.edu/ProteoSAFe/status.jsp?task=2bc8422396a6428caec04e0382eb0486
56408	https://gnps.ucsd.edu/ProteoSAFe/status.jsp?task=dce7f7ecd4714fe7bf12c90e0680065b
59488	https://gnps.ucsd.edu/ProteoSAFe/status.jsp?task=601a59d75e184f949f04d9ef9954de90
59489	https://gnps.ucsd.edu/ProteoSAFe/status.jsp?task=60a1dbcd05714d19be2e92af62f7e5c7
59490	https://gnps.ucsd.edu/ProteoSAFe/status.jsp?task=8eab78feb0a743f584441c8235e6bf82
59491	https://gnps.ucsd.edu/ProteoSAFe/status.jsp?task=62b07aef4200431aae32d9fd4811ee01
59492	https://gnps.ucsd.edu/ProteoSAFe/status.jsp?task=617c1e7480ca4093a1f36c7c77751a37
59493	https://gnps.ucsd.edu/ProteoSAFe/status.jsp?task=3b109deb7d9640ec870779e6c8236c23
59495	https://gnps.ucsd.edu/ProteoSAFe/status.jsp?task=b91157513da249368205783b18537c44
59496	https://gnps.ucsd.edu/ProteoSAFe/status.jsp?task=abdc9666f53d48b883cc9d9957e6ea3b
59497	https://gnps.ucsd.edu/ProteoSAFe/status.jsp?task=25c0cfd730c34431be388452cbc96137
59498	https://gnps.ucsd.edu/ProteoSAFe/status.jsp?task=814a6f35a3a347f983b8a93f0477597c
59499	https://gnps.ucsd.edu/ProteoSAFe/status.jsp?task=b944d287fdcd4646b95154fe918edef0
59502	https://gnps.ucsd.edu/ProteoSAFe/status.jsp?task=2c518c72475b48aa910943a58d54a50c
59513	https://gnps.ucsd.edu/ProteoSAFe/status.jsp?task=f367bb5ec1544acd852e5441388d06ad
59515	https://gnps.ucsd.edu/ProteoSAFe/status.jsp?task=2b45ebc203b14ce4815886a1d17ed7fe
59516	https://gnps.ucsd.edu/ProteoSAFe/status.jsp?task=5d00a9fd3ef74d379c567550d066b01b
59520	https://gnps.ucsd.edu/ProteoSAFe/status.jsp?task=c874bf57ab824064a551d5fec79770d7
59522	https://gnps.ucsd.edu/ProteoSAFe/status.jsp?task=1a95e16ef7b7422ca1d2a2f6da412174
59525	https://gnps.ucsd.edu/ProteoSAFe/status.jsp?task=bfded301b2a84453823da77cf3b00bbf
59527	https://gnps.ucsd.edu/ProteoSAFe/status.jsp?task=1543d93749784b77a1e2376e25ce3570
59543	https://gnps.ucsd.edu/ProteoSAFe/status.jsp?task=5c9cb2eacab64338b0d5e563313409e4
59546	https://gnps.ucsd.edu/ProteoSAFe/status.jsp?task=078b32f88534464a89e4c4e7d7948541
59547	https://gnps.ucsd.edu/ProteoSAFe/status.jsp?task=68c5945ee6dc493a81653bd01549e5bd
59555	https://gnps.ucsd.edu/ProteoSAFe/status.jsp?task=a7525d59f08340e5ad5933668482be37
59558	https://gnps.ucsd.edu/ProteoSAFe/status.jsp?task=676b0d87e0944d8b8911a9a45638e99f
59566	https://gnps.ucsd.edu/ProteoSAFe/status.jsp?task=37f592a5aa41440b8f73a8a028ef980c
59572	https://gnps.ucsd.edu/ProteoSAFe/status.jsp?task=44c686c6c60b41059f597338b0284f5f
59573	https://gnps.ucsd.edu/ProteoSAFe/status.jsp?task=2159ecdf733741cb94f07bd30e926652
59577	https://gnps.ucsd.edu/ProteoSAFe/status.jsp?task=a21e91f2421a4b56a65a545a800bee91
59581	https://gnps.ucsd.edu/ProteoSAFe/status.jsp?task=c5872da42a3f4a08aa7de9cda4ffc9a8
59584	https://gnps.ucsd.edu/ProteoSAFe/status.jsp?task=7c53f8cdbdf24faca10ee993ec644bc4
59596	https://gnps.ucsd.edu/ProteoSAFe/status.jsp?task=75506667135d4dddbc80945fc99dc160
59597	https://gnps.ucsd.edu/ProteoSAFe/status.jsp?task=20f1c3baa04f45b0b8412da576b98d20
59611	https://gnps.ucsd.edu/ProteoSAFe/status.jsp?task=3ab09e6164d841b3b69c0a8ea97f62c3
59630	https://gnps.ucsd.edu/ProteoSAFe/status.jsp?task=a79212f4a2034bffb35e83f35c32abd9
59633	https://gnps.ucsd.edu/ProteoSAFe/status.jsp?task=1ba0c7ebb4084b849c02379e6edab3e1
59639	https://gnps.ucsd.edu/ProteoSAFe/status.jsp?task=1d4afbe9b6f54567a28c28c03ead9133
59650	https://gnps.ucsd.edu/ProteoSAFe/status.jsp?task=245b4550b7e049ebba44b69102e2e73b
59652	https://gnps.ucsd.edu/ProteoSAFe/status.jsp?task=9847904bd2e24bffb510caa8ca08208d
59679	https://gnps.ucsd.edu/ProteoSAFe/status.jsp?task=71c98d4477234ddf8fadc9b7a983c814
59682	https://gnps.ucsd.edu/ProteoSAFe/status.jsp?task=f2363b5550cc4067af6fd4e8fec27ef7
59683	https://gnps.ucsd.edu/ProteoSAFe/status.jsp?task=e439f732db1347d48c95df39166f19cc
59699	https://gnps.ucsd.edu/ProteoSAFe/status.jsp?task=5d762357ed1c4119bde9069d4a29f010
59701	https://gnps.ucsd.edu/ProteoSAFe/status.jsp?task=4f24336d9af347ac9b2820886c37f929
59982	https://gnps.ucsd.edu/ProteoSAFe/status.jsp?task=96902c5c2a384c5b9b17c78ea77ad843
59994	https://gnps.ucsd.edu/ProteoSAFe/status.jsp?task=595adbf8a9524716839378c8b9d33503
59995	https://gnps.ucsd.edu/ProteoSAFe/status.jsp?task=17055b577b0e4bbba089cfa6faeec929
59997	https://gnps.ucsd.edu/ProteoSAFe/status.jsp?task=ed43dc5ca57d4835ae470feae0dc19e5
60018	https://gnps.ucsd.edu/ProteoSAFe/status.jsp?task=c5722c62309a4c7091d77b75119b9ce1
60024	https://gnps.ucsd.edu/ProteoSAFe/status.jsp?task=4ee93f820ff64fb99381c29e8d273809
60049	https://gnps.ucsd.edu/ProteoSAFe/status.jsp?task=fed380d0fb244b2a861f830b3e4bf671
60060	https://gnps.ucsd.edu/ProteoSAFe/status.jsp?task=8c7d659e435c4890813d592a884bb7a6
60062	https://gnps.ucsd.edu/ProteoSAFe/status.jsp?task=6f7feb8776554e20b150fcbbead056d5
60073	https://gnps.ucsd.edu/ProteoSAFe/status.jsp?task=d57b3d51393c4b5b8104edc8f9a0943d
61150	https://gnps.ucsd.edu/ProteoSAFe/status.jsp?task=950d656372ed49ca97eb955498306500
61185	https://gnps.ucsd.edu/ProteoSAFe/status.jsp?task=93bf420e97874c53a9db7ecf7e66a38f
61199	https://gnps.ucsd.edu/ProteoSAFe/status.jsp?task=3783264494a545ecac0c350119aea0f0
61211	https://gnps.ucsd.edu/ProteoSAFe/status.jsp?task=c014814bf09f44aea1c4dcd3ea16008e
61229	https://gnps.ucsd.edu/ProteoSAFe/status.jsp?task=2d85399f104547f9aaaae8b5f2b2dde5
61233	https://gnps.ucsd.edu/ProteoSAFe/status.jsp?task=fe1722ae13c54d679673ae8a49944d8b
61243	https://gnps.ucsd.edu/ProteoSAFe/status.jsp?task=188ac5f8f813425e85d7dc04faac7f05
61262	https://gnps.ucsd.edu/ProteoSAFe/status.jsp?task=34996971f625489da6e4436b6a21d5c7
61298	https://gnps.ucsd.edu/ProteoSAFe/status.jsp?task=52790b7bfd774dee888b848790c2a777
61312	https://gnps.ucsd.edu/ProteoSAFe/status.jsp?task=9eaa75ce9b264ab89b438248e0c77d73
61332	https://gnps.ucsd.edu/ProteoSAFe/status.jsp?task=26dbaef7e79a474992f423f25a910a57
61351	https://gnps.ucsd.edu/ProteoSAFe/status.jsp?task=5617b4037e1040e984ccb36c3ab34c66
61355	https://gnps.ucsd.edu/ProteoSAFe/status.jsp?task=f1d76d8f6d5a480ba4fc4c9db791b701
61471	https://gnps.ucsd.edu/ProteoSAFe/status.jsp?task=ec56f52f40784542838ba5fd957fdebd
61482	https://gnps.ucsd.edu/ProteoSAFe/status.jsp?task=8ef89b71907d4b8e904972ef4de8bc94
62144	https://gnps.ucsd.edu/ProteoSAFe/status.jsp?task=a76345f53f244115bac552686cf50e0a
62193	https://gnps.ucsd.edu/ProteoSAFe/status.jsp?task=3b27d75695e949cc99ba61cc6c06731c
62265	https://gnps.ucsd.edu/ProteoSAFe/status.jsp?task=7295efd3e7844a678c58cb1da2b4d043
62303	https://gnps.ucsd.edu/ProteoSAFe/status.jsp?task=b3324cdbac5c4678b0bad8839fd62be8
62371	https://gnps.ucsd.edu/ProteoSAFe/status.jsp?task=97cd0fa071734df89135250cd9c9b75f
62378	https://gnps.ucsd.edu/ProteoSAFe/status.jsp?task=1901183a03974d8e9c678d35cac81e1f
62405	https://gnps.ucsd.edu/ProteoSAFe/status.jsp?task=b78d9f6acb034df1870af881e5f35341
62468	https://gnps.ucsd.edu/ProteoSAFe/status.jsp?task=03e57aeb5f9c48ff9238168b1bd8cc91
62469	https://gnps.ucsd.edu/ProteoSAFe/status.jsp?task=2df42fd3d7474363a4ce5be0dd92785f
62495	https://gnps.ucsd.edu/ProteoSAFe/status.jsp?task=9a411175cbdb419eb2c928f6bc2dbfe3
62506	https://gnps.ucsd.edu/ProteoSAFe/status.jsp?task=3687222563ad4e7ca78c1776a21646eb
62567	https://gnps.ucsd.edu/ProteoSAFe/status.jsp?task=b8395b702192470888801b1e76468ada
62571	https://gnps.ucsd.edu/ProteoSAFe/status.jsp?task=6eed8adcda4b4e3cbee4044f26285b33
62743	https://gnps.ucsd.edu/ProteoSAFe/status.jsp?task=cc2e8677cfe345d4b521ef92e7ec69f5
62778	https://gnps.ucsd.edu/ProteoSAFe/status.jsp?task=1d1a057b1dfa4df28e7eb687afc8af36
62787	https://gnps.ucsd.edu/ProteoSAFe/status.jsp?task=e09f630a2d1941ea8fb6dc96247bd7a0
62790	https://gnps.ucsd.edu/ProteoSAFe/status.jsp?task=ea397155dcbf44a4950b5abebae11cae
62804	https://gnps.ucsd.edu/ProteoSAFe/status.jsp?task=769e2b9f7d1d485998a30838fc247ceb
62809	https://gnps.ucsd.edu/ProteoSAFe/status.jsp?task=0c1096bc9243477aa9ade07cdc8e8667
62928	https://gnps.ucsd.edu/ProteoSAFe/status.jsp?task=91c0a18a4c6e49fb838df900e243cdfc
66724	https://gnps.ucsd.edu/ProteoSAFe/status.jsp?task=04cf39ca060642aeadfed7540e22baa6
66726	https://gnps.ucsd.edu/ProteoSAFe/status.jsp?task=afd1f086080e46a5a51d130eed4649ff
66731	https://gnps.ucsd.edu/ProteoSAFe/status.jsp?task=249231d99a2e4d7c98adfb2964b0ae67
66736	https://gnps.ucsd.edu/ProteoSAFe/status.jsp?task=d818a5f5dad447bf89c668c5326f570c
66754	https://gnps.ucsd.edu/ProteoSAFe/status.jsp?task=d74ee42683ff4c7b9d0113ccd2c2f821
71183	https://gnps.ucsd.edu/ProteoSAFe/status.jsp?task=bda1b90c7dda49b7b522b2bf7e4886e6
71203	https://gnps.ucsd.edu/ProteoSAFe/status.jsp?task=e7f6018a4e0c42888a55af5ea3316974
71275	https://gnps.ucsd.edu/ProteoSAFe/status.jsp?task=05a7b2313d74445daceac8d05338230a
71349	https://gnps.ucsd.edu/ProteoSAFe/status.jsp?task=2043a3b235c3485e8c83422e1cc0bb8e
71421	https://gnps.ucsd.edu/ProteoSAFe/status.jsp?task=9cc74229e5734b05b071ef1773290944
71459	https://gnps.ucsd.edu/ProteoSAFe/status.jsp?task=c0355074703942ad90758bafe70bc396
71591	https://gnps.ucsd.edu/ProteoSAFe/status.jsp?task=8ac20fd33f1a450ba23a228d9c91b45e
71635	https://gnps.ucsd.edu/ProteoSAFe/status.jsp?task=da07af4fc83c4299934f6551a2a8e8be
71738	https://gnps.ucsd.edu/ProteoSAFe/status.jsp?task=b59f2ed902564b0e949371d9f3b38842
71749	https://gnps.ucsd.edu/ProteoSAFe/status.jsp?task=2f249f9ea36b482d8901d762af3c70ce
71760	https://gnps.ucsd.edu/ProteoSAFe/status.jsp?task=fd7f3780a9b14bd28491797c968fa5ce
71769	https://gnps.ucsd.edu/ProteoSAFe/status.jsp?task=e71b43bc59594ac886d114ee89fb7ea2
71771	https://gnps.ucsd.edu/ProteoSAFe/status.jsp?task=e10c53ab015e454a9a2366f5afeb4992
71821	https://gnps.ucsd.edu/ProteoSAFe/status.jsp?task=1ec95314c3854b6697340916b79f505a
71898	https://gnps.ucsd.edu/ProteoSAFe/status.jsp?task=240075516c54421596d5ae59cb076ea3
71960	https://gnps.ucsd.edu/ProteoSAFe/status.jsp?task=9b5f9ef2be804293ac440022341d1ddd
72093	https://gnps.ucsd.edu/ProteoSAFe/status.jsp?task=dc7b94313e6f4c5496998a4ff67eb2c0
72248	https://gnps.ucsd.edu/ProteoSAFe/status.jsp?task=f489365a5025477280fc7bc3afb8ea31
72332	https://gnps.ucsd.edu/ProteoSAFe/status.jsp?task=95e8e2546319411da0c70db13ccab133
72385	https://gnps.ucsd.edu/ProteoSAFe/status.jsp?task=50e41c0534614065bc9593c1c0377053
73704	https://gnps.ucsd.edu/ProteoSAFe/status.jsp?task=068d14913201415ea941e29f42305cb6
73919	https://gnps.ucsd.edu/ProteoSAFe/status.jsp?task=6eca772668984407a9f2572f953dad44
75448	https://gnps.ucsd.edu/ProteoSAFe/status.jsp?task=bab21d4d1f2b42b089c144659b445e8b
75653	https://gnps.ucsd.edu/ProteoSAFe/status.jsp?task=79b857e8506c42eb94b3ad51bccb8382
75875	https://gnps.ucsd.edu/ProteoSAFe/status.jsp?task=6625463fc68b4c73a79ace3748d4705c
76986	https://gnps.ucsd.edu/ProteoSAFe/status.jsp?task=d128c4fc302e4b06982bf45dbad37149
